# Supplementary material for: A digital twin approach for simultaneous reconstruction of brain anatomy and dynamics from neural data
Source: PLOS Digit Health. 2026 Jun 11;5(6):e0001445. doi: 10.1371/journal.pdig.0001445 (PMC13258024; doi:10.1371/journal.pdig.0001445)
Supplement: S1 Data — (ZIP) [file pdig.0001445.s009.zip]

Archive with 7 entries (6 files):
- Data/
- Data/eeg_simul.mat
- Data/FC_matrix.csv
- Data/PSD.csv
- Data/sub-01_parcels_coreg_connectome.csv
- Data/sub-01_parcels_coreg_meanlength.csv
- Data/sub-01_parcels_coreg_meanvelocity.csv
