# Supplementary material for: A digital twin approach for simultaneous reconstruction of brain anatomy and dynamics from neural data
Source: PLOS Digit Health. 2026 Jun 11;5(6):e0001445. doi: 10.1371/journal.pdig.0001445 (PMC13258024; doi:10.1371/journal.pdig.0001445)
Supplement: S1 Data — (ZIP) [file pdig.0001445.s009.zip › Data/FC_matrix.csv]

1.000000000000000000e+00	5.838620365097546561e-01	-4.170053455116948249e-01	-6.480361736409211426e-01	9.957954885170118564e-02	-6.949944632533490152e-01	6.282279512893478302e-01	7.444799186431643179e-01	2.508127387289881272e-01	-5.481291230428004813e-01	7.768806900183476971e-01	5.981985921433530251e-01	-1.154485952621302491e-01	-5.464020159139280075e-01	-5.094188705966804509e-01	-3.048151760310759406e-01
5.838620365097545450e-01	1.000000000000000000e+00	-8.785758134360541205e-02	-5.575395275110270887e-01	1.185049064481299153e-01	-5.976065229958420488e-01	2.727924634076224764e-01	4.626172438951777210e-01	4.897322014826955838e-01	-3.180512310558355482e-01	3.735461652305182012e-01	3.366612773825847782e-01	3.505321785847934080e-02	-3.352919451031891596e-01	-4.388296291357709489e-01	-2.735673183913143736e-01
-4.170053455116947694e-01	-8.785758134360542593e-02	9.999999999999997780e-01	3.440086816407752490e-01	-1.565148898028651259e-01	3.502867797844539943e-01	-4.774694129639887596e-01	-4.644616215008924853e-01	-7.855073301013963671e-02	5.854894406433965859e-01	-6.038275494432884249e-01	-4.444205347911150406e-01	-4.269666275659113330e-02	4.735877055025995430e-01	1.014527889316898428e-03	-1.929006525805835592e-01
-6.480361736409210316e-01	-5.575395275110270887e-01	3.440086816407751935e-01	1.000000000000000000e+00	-6.392938830146924212e-02	8.958903281778065608e-01	-4.672914513393599534e-01	-5.800163989963026401e-01	-5.294606830574835055e-01	2.412077103117077626e-01	-4.995201481843561386e-01	-6.175164819020539930e-01	-3.852577123024867878e-01	1.764500220303641953e-01	4.295960153230386491e-01	-7.478366159067062480e-02
9.957954885170118564e-02	1.185049064481299291e-01	-1.565148898028651259e-01	-6.392938830146924212e-02	1.000000000000000000e+00	1.624915891501686749e-01	2.145320682017986258e-01	-1.551061729166469394e-01	4.845763241291238185e-03	-4.145492236783422380e-01	3.713096017961412670e-02	-1.552561065528747231e-01	2.632146110467085132e-01	-4.094132644583107217e-01	-8.979045411516632658e-02	1.108441126207848904e-01
-6.949944632533490152e-01	-5.976065229958420488e-01	3.502867797844539388e-01	8.958903281778065608e-01	1.624915891501686749e-01	1.000000000000000000e+00	-6.119887672362032127e-01	-7.423019529345525891e-01	-5.253813608203610208e-01	2.817791290151384631e-01	-6.994241253069357622e-01	-7.195344333426025862e-01	-8.684656982207150655e-02	3.354809791683342479e-01	5.057117690377581631e-01	3.735953955858432873e-02
6.282279512893478302e-01	2.727924634076224764e-01	-4.774694129639888152e-01	-4.672914513393600089e-01	2.145320682017986258e-01	-6.119887672362031017e-01	1.000000000000000000e+00	5.338563570385799206e-01	3.134129671873418788e-02	-5.144243606954440606e-01	7.446412841759575407e-01	4.767373133090061499e-01	-2.419891894842359781e-01	-5.236332298029878762e-01	-3.583369893149679353e-01	-1.867343230895574246e-01
7.444799186431643179e-01	4.626172438951777210e-01	-4.644616215008924853e-01	-5.800163989963026401e-01	-1.551061729166469394e-01	-7.423019529345525891e-01	5.338563570385799206e-01	1.000000000000000000e+00	2.686034020327704996e-01	-4.847148390503247528e-01	6.924683105186094645e-01	6.072239179132060682e-01	-6.868927861001657142e-02	-5.025450449821261545e-01	-4.633348799070368118e-01	-2.240722011418609660e-01
2.508127387289881272e-01	4.897322014826956393e-01	-7.855073301013965059e-02	-5.294606830574835055e-01	4.845763241291238185e-03	-5.253813608203609098e-01	3.134129671873418788e-02	2.686034020327704996e-01	1.000000000000000000e+00	7.918184000567804470e-02	1.023755191843493395e-01	3.106684742899502027e-01	4.303332494564346966e-01	6.456829546742506171e-03	-4.188000899033326174e-01	-1.835657901397863834e-01
-5.481291230428004813e-01	-3.180512310558355482e-01	5.854894406433965859e-01	2.412077103117077070e-01	-4.145492236783421824e-01	2.817791290151384076e-01	-5.144243606954440606e-01	-4.847148390503248083e-01	7.918184000567804470e-02	1.000000000000000000e+00	-6.779330427568207584e-01	-4.410048238452833891e-01	1.209138282639406203e-01	8.224382787516892890e-01	1.627930941752757377e-01	-1.212090272860903428e-01
7.768806900183476971e-01	3.735461652305181457e-01	-6.038275494432884249e-01	-4.995201481843561386e-01	3.713096017961412670e-02	-6.994241253069357622e-01	7.446412841759575407e-01	6.924683105186094645e-01	1.023755191843493395e-01	-6.779330427568207584e-01	1.000000000000000000e+00	6.987054525295305352e-01	-3.470547651493988695e-01	-8.147386401576847126e-01	-2.773626081965504531e-01	-6.248344594948351816e-02
5.981985921433530251e-01	3.366612773825847782e-01	-4.444205347911150406e-01	-6.175164819020538820e-01	-1.552561065528747231e-01	-7.195344333426026973e-01	4.767373133090060944e-01	6.072239179132060682e-01	3.106684742899502027e-01	-4.410048238452833891e-01	6.987054525295305352e-01	1.000000000000000000e+00	2.621729656825805277e-01	-3.991748384846783293e-01	-5.368971831481728074e-01	-9.265514260691094794e-02
-1.154485952621302353e-01	3.505321785847933386e-02	-4.269666275659113330e-02	-3.852577123024867323e-01	2.632146110467085132e-01	-8.684656982207150655e-02	-2.419891894842359781e-01	-6.868927861001657142e-02	4.303332494564346411e-01	1.209138282639406065e-01	-3.470547651493989250e-01	2.621729656825805277e-01	9.999999999999998890e-01	3.598240268094193839e-01	-3.524262389450706356e-01	1.838292533215658553e-01
-5.464020159139280075e-01	-3.352919451031891596e-01	4.735877055025994320e-01	1.764500220303641675e-01	-4.094132644583107217e-01	3.354809791683342479e-01	-5.236332298029877652e-01	-5.025450449821261545e-01	6.456829546742505303e-03	8.224382787516892890e-01	-8.147386401576847126e-01	-3.991748384846783293e-01	3.598240268094193284e-01	1.000000000000000000e+00	1.435883146056083637e-01	-5.288596508606894023e-03
-5.094188705966805619e-01	-4.388296291357709489e-01	1.014527889316898428e-03	4.295960153230385936e-01	-8.979045411516634045e-02	5.057117690377580521e-01	-3.583369893149679353e-01	-4.633348799070368118e-01	-4.188000899033326729e-01	1.627930941752757377e-01	-2.773626081965504531e-01	-5.368971831481728074e-01	-3.524262389450706356e-01	1.435883146056083637e-01	1.000000000000000000e+00	1.097898455010664492e-01
-3.048151760310759406e-01	-2.735673183913144291e-01	-1.929006525805835870e-01	-7.478366159067062480e-02	1.108441126207849042e-01	3.735953955858432873e-02	-1.867343230895574524e-01	-2.240722011418609660e-01	-1.835657901397864111e-01	-1.212090272860903428e-01	-6.248344594948351122e-02	-9.265514260691094794e-02	1.838292533215658553e-01	-5.288596508606894023e-03	1.097898455010664492e-01	1.000000000000000000e+00
