# Supplementary material for: A digital twin approach for simultaneous reconstruction of brain anatomy and dynamics from neural data
Source: PLOS Digit Health. 2026 Jun 11;5(6):e0001445. doi: 10.1371/journal.pdig.0001445 (PMC13258024; doi:10.1371/journal.pdig.0001445)
Supplement: S1 Data — (ZIP) [file pdig.0001445.s009.zip › Data/PSD.csv]

6.252256729978634270e-03
3.907561872306063860e-02
1.058482138204094730e-01
1.840888544290802953e-01
1.775075187729002468e-01
1.042457962041798414e-01
1.386789602159077262e-01
4.072489961337844716e-02
1.486592110282688832e-02
1.237994501830846049e-02
1.162418508194876590e-02
1.150479773799881200e-02
8.864538050714134212e-03
6.746273733646778424e-03
7.201112178371640339e-03
5.281948076384287635e-03
5.919716347954834430e-03
6.672023606530084854e-03
5.481023155039339671e-03
5.639753746891164321e-03
5.579474631107095468e-03
5.466375456036340515e-03
5.298922309481599383e-03
5.537491868449839240e-03
6.427702926689228373e-03
6.312088281806364255e-03
5.171619843878399146e-03
4.895387033334927009e-03
4.108985386008357117e-03
4.676056614774403743e-03
4.472517196947601963e-03
3.726874638751499855e-03
3.858574285345128200e-03
4.174065365350076821e-03
3.755144342259088448e-03
3.786895642133424316e-03
3.141144983191460766e-03
3.218564426240860463e-03
2.565636250721736386e-03
3.089920540858209688e-03
