# Supplementary material for: A digital twin approach for simultaneous reconstruction of brain anatomy and dynamics from neural data
Source: PLOS Digit Health. 2026 Jun 11;5(6):e0001445. doi: 10.1371/journal.pdig.0001445 (PMC13258024; doi:10.1371/journal.pdig.0001445)
Supplement: S1 Data — (ZIP) [file pdig.0001445.s009.zip › Data/sub-01_parcels_coreg_connectome.csv]

0	167.595898151398	9415.15201455355	511487.237466961	194293.702415794	45529.4539546669	2395.27519398928	0	1.68527126312256	0.711969316005707	0	0	12191.851447612	6169.73715946078	349.635358870029	396.763560831547	369.008350253105	2601.18273204565	965.268319875002	3441.39437508583	337.574150651693	316.966536849737	302.634591192007	0.575002193450928	1.53279614448547	2.38920778036118	7.80026936531067	8.09476143121719	16.9614307582378	117.17750531435	1066.15468710661	2.81104516983032	73.2095437049866	73.9450210928917	15.6741746366024	0.658061742782593	1.41760671138763	4.66175389289856	0	0	0	3.04509025812149	1.66351234912872	0	17.3275628685951	16.2686694264412	4.94025737047195	7.97995463013649	6.4913529753685	29.3562396764755
167.595898151398	0	31.7003680169582	253.036834061146	402.64656317234	878.054827153683	370.444735169411	66.0152196288109	34.529794216156	9.74110704660416	3.33766251802444	6.51548475027084	74.1043582856655	347.248952269554	264.670340776443	17.1971532702446	24.3130676746368	1095.04451528192	76.3499696850777	1096.76953342557	1153.50036349893	1456.77675396204	9046.96920904517	59.6751769185066	49.8384774625301	14.60529088974	23.3810130059719	97.2586624920368	39.4186768531799	101.582820296288	142.843782365322	5.19115194678307	67.9021781682968	36.8157963454723	27.7576788365841	0.391092211008072	3.81509721279144	16.3889482319355	6.86022704839706	1.1944215297699	0	74.6431939601898	12.8397748172283	6.98638665676117	84.9781987667084	43.8079640269279	122.660611480474	62.7499710321426	36.8916024267673	56.4813798069954
9415.15201455355	31.7003680169582	0	22450.9951551259	24323.118756175	1375.40319103003	132.341247826815	7.1904621720314	0	4.20743435621262	0	0	32518.7237954736	4563.71625390649	6286.00952675939	5901.67418509722	3468.74039816856	133.455687463284	7443.57397294044	615.20220053196	98.2499250769615	74.3073987066746	53.9029971063137	2.50294178724289	3.32325387001038	4.13806986808777	24.5924622416496	17.4494031667709	108.70280110836	970.060297846794	5320.46953690052	11.5662783384323	587.456901550293	59.498719394207	39.0860565006733	1.57620108127594	3.04312014579773	19.5485249757767	2.41063761711121	1.23391687870026	1.31753623485565	43.972155213356	14.6925023794174	1.72396484017372	106.182646125555	314.064381808043	18.527799487114	50.3899616003036	112.636484146118	630.533921837807
511487.237466961	253.036834061146	22450.9951551259	0	263656.593098849	63348.6499184966	2128.89601144195	2.71676158905029	1.97947663068771	1.67844271659851	0	0	39789.596503973	8352.31496304274	1016.27866414189	1548.75955277681	1078.9850885272	2964.42652314901	4054.26994475722	5731.18840417266	795.292367517948	556.517279475927	433.136768877506	3.2403030693531	2.40843388438225	2.38609349727631	4.43390792608261	6.20920127630234	27.6034141480923	346.478428155184	2957.22895669937	13.4397878646851	182.393790125847	85.9149573743343	20.6935333609581	1.42774701118469	0.738011240959167	5.33638745546341	4.44494318962097	1.95531940460205	0	12.6649441421032	0	1.05202984809875	34.5849137604237	41.4709094464779	2.76730114221573	7.78942000865936	16.7483919858932	104.480107724667
194293.702415794	402.64656317234	24323.118756175	263656.593098849	0	149242.183822572	4279.72638735175	4.04749381542206	2.0929379761219	0	0	0	99521.7813516259	8397.03889831901	1211.7583643198	2517.64164042473	1190.10335749388	3505.62941411138	8461.1301163137	10992.4119940996	2127.77679640055	1316.10519197583	685.299221545458	3.14065897464752	7.87472793459892	2.8880198597908	10.8980340957642	17.6746453642845	45.9829396605492	430.161264836788	3365.38117194176	15.7514712512493	213.369429379702	72.4466430544853	29.3452279567719	1.12280550599098	4.28255641460419	6.53797659277916	4.20146906375885	1.55486643314362	0	20.9888042211533	0.971223294734955	0	46.0729957818985	55.9410794377327	9.11143016815186	18.0936022400856	21.55391523242	99.4221803843975
45529.4539546669	878.054827153683	1375.40319103003	63348.6499184966	149242.183822572	0	26619.7826437652	6.00049123167992	0.866518884897232	0	0	0	13817.9767959714	3736.40091744065	666.722555309534	546.724483132362	728.464201629162	7852.7152428925	18438.8885914981	24365.0113771856	21102.0210770667	15786.8353916407	2387.03081128001	9.13556230068207	12.6748638153076	0.538484275341034	13.5790482461452	27.7167758345604	23.7599566280842	277.730802327394	1557.43070489168	3.69717758893967	133.563717454672	41.2561560571194	34.0525577068329	1.11262905597687	3.37369275093079	6.00986415147781	2.40937647223473	0	0	28.8885965049267	0.485579043626785	0.412997424602509	48.9135882556438	48.9775898754597	17.9984184801579	16.0162825286388	17.6807132065296	71.7185233235359
2395.27519398928	370.444735169411	132.341247826815	2128.89601144195	4279.72638735175	26619.7826437652	0	0.695425033569336	0	1.70840525627136	0	0	138.186722010374	507.851331204176	282.668503165245	102.709920287132	197.544336080551	22148.4031357467	392.984483838081	1263.33184847236	10075.2173228562	18466.4829798639	1085.5785138011	1.0751051902771	2.27915805578232	0	7.83270192146301	14.0888158977032	15.9799685776234	116.373191922903	410.623621195555	1.41061297059059	33.4305237233639	18.9310711026192	9.67167130112648	0	1.29757905006409	1.03471076488495	2.32547929883003	0	0	7.30226090550423	1.19454884529114	0.397581726312637	23.0262490212917	17.7006856501102	7.76583933830261	11.8671678900719	7.09514960646629	23.1179282069206
0	66.0152196288109	7.1904621720314	2.71676158905029	4.04749381542206	6.00049123167992	0.695425033569336	0	20990.78525877	28619.7914211154	1933.44768306613	20421.0144931674	2.08505064249039	16949.5749055147	213.637940555811	1.04015457630157	35.3698284626007	2.98002523183823	2.47915902733803	8.61555832624435	1.72004455327988	2.57397255301476	3.79037764668465	40.9777252078056	187.605940163136	5592.74006980658	555.841768980026	232.666873514652	226.010058730841	36.4297775924206	15.5140778422356	5233.95718616247	68.8779114484787	252.467934697866	220.874710887671	6554.90531137586	8535.03916206956	8078.95929431915	2620.07750687003	27674.9037757516	4225.3207142055	4717.79875326157	11045.7023216784	7537.70441675186	2674.87603634596	168.780560046434	1273.17613500357	413.092908143997	203.175378918648	172.625656396151
1.68527126312256	34.529794216156	0	1.97947663068771	2.0929379761219	0.866518884897232	0	20990.78525877	0	3451.72073847055	535.620980679989	1983.47439226508	1.42888033390045	2450.45081478357	55.6528091728687	0	7.91385671496391	1.70364987850189	2.08036345243454	3.02780684828758	0.799404799938202	1.98912653326988	3.91577193140984	52.3493084013462	68.6446793079376	1521.70268982649	203.131455302238	71.1262527108192	72.4843912422657	11.5421783924103	1.6101116836071	1144.78562742472	6.66881358623505	76.6059134304523	24.1128182113171	28144.4643376768	2152.2927133441	1098.22563904524	3212.43661570549	1913.3118840754	279.785944461823	1565.05474531651	1735.47734466195	1703.39832240343	947.721787005663	41.4159598052502	621.089298427105	59.2741215229034	39.1506499350071	21.7634943425655
0.711969316005707	9.74110704660416	4.20743435621262	1.67844271659851	0	0	1.70840525627136	28619.7914211154	3451.72073847055	0	6849.27063122392	47311.7852612436	0.75558215379715	295.082470238209	30.0390496850014	1.64225268363953	9.08364707231522	0.61272668838501	1.28250479698181	0.4753058552742	0	0	0.673273026943207	8.26528668403625	11.6838472485542	4448.20485723019	10.177772462368	18.4512275457382	15.659553527832	2.72730278968811	0	46.5457695126534	6.6376111805439	21.1145477890968	16.9731481671333	12.78039675951	11.6896875202656	23.8840128779411	24.8159248828888	166.594540178776	154.498885512352	262.273036658764	4627.07229313254	17216.9407034814	62.5862804949284	24.4967729747295	488.537736266851	193.680762946606	87.3105334639549	74.1776668429375
0	3.33766251802444	0	0	0	0	0	1933.44768306613	535.620980679989	6849.27063122392	0	14287.6111715138	0	36.2618263065815	2.69662773609161	0.94059431552887	0.586001515388489	0	0.49138417840004	0	0	0	0	1.3921902179718	5.64456593990326	2625.15169093013	2.85059320926666	9.25462222099304	4.50282302498817	0.456532776355743	0	1.60584557056427	0	2.52392470836639	2.72298580408096	3.58315527439117	2.57626819610596	2.15626657009125	9.23515105247498	37.9463893473148	33.5618994832039	54.8653741180897	1935.30410945415	3920.81295451522	12.1712121963501	3.23842006921768	70.8678338229656	30.3800373971462	14.2371100187302	9.56630402803421
0	6.51548475027084	0	0	0	0	0	20421.0144931674	1983.47439226508	47311.7852612436	14287.6111715138	0	0	147.525292664766	20.1086619794369	0.903798997402191	2.80237150192261	1.23415499925613	0.443293690681458	0	0	1.025026679039	0	7.27964282035828	15.0834919214249	6210.85206928849	5.04775989055634	34.0258469283581	11.0450588166714	5.87130469083786	0	20.179031431675	3.36346331238747	12.9119083881378	7.58299478888512	7.85859316587448	11.7971474826336	17.2015335857868	29.0551204383373	82.9746897220612	103.081549376249	170.877378880978	4155.58425700665	11652.08997944	43.8576362133026	28.0328969657421	295.617567777634	121.660312056541	70.511720597744	34.6745374202728
12191.851447612	74.1043582856655	32518.7237954736	39789.596503973	99521.7813516259	13817.9767959714	138.186722010374	2.08505064249039	1.42888033390045	0.75558215379715	0	0	0	5810.42402327061	2749.48540526628	5648.23997241259	1860.54295426607	173.37107232213	20341.5688397288	2085.38359075785	195.205632120371	139.361122399569	55.7999776899815	1.9444654583931	5.60593006014824	0.907800078392029	9.12838625907898	13.8461779654026	54.0620965659618	566.385679632425	4184.89429998398	7.56063598394394	339.63675057888	50.0439319014549	16.6531887948513	0.577355861663818	1.27248167991638	8.18612235784531	1.25787317752838	0	2.01978540420532	20.7393182516098	3.20658755302429	0	45.7270111739635	63.7682702541351	7.54558625817299	14.1484598815441	25.532861918211	181.466704428196
6169.73715946078	347.248952269554	4563.71625390649	8352.31496304274	8397.03889831901	3736.40091744065	507.851331204176	16949.5749055147	2450.45081478357	295.082470238209	36.2618263065815	147.525292664766	5810.42402327061	0	19006.9919465482	1370.89548018575	1871.02309784293	1551.45824971795	2728.20132854581	1063.96066725254	493.083284467459	710.652845442295	285.918489873409	104.749259889126	296.818728893995	1261.73638391495	16503.7977897823	1032.02160665393	5835.36988699436	16647.7854131162	17646.5231441557	5359.08998504281	16620.8449174762	26180.1882902384	9177.71538212895	3763.74665310979	11051.2947539389	15457.8557095826	4115.23623517156	12292.8968886137	2748.30109554529	5409.26711893082	4554.54084596038	1055.13489568233	14011.5966427922	2469.0519695878	952.066479116678	704.8165628016	841.723688364029	1200.12188196182
349.635358870029	264.670340776443	6286.00952675939	1016.27866414189	1211.7583643198	666.722555309534	282.668503165245	213.637940555811	55.6528091728687	30.0390496850014	2.69662773609161	20.1086619794369	2749.48540526628	19006.9919465482	0	2341.00920435786	5632.84082257748	835.603460758924	1988.38203665614	453.321919023991	249.604778081179	345.761851251125	260.08253762126	57.7988038957119	171.789684593678	271.540303766727	5234.63504630327	488.590954452753	16311.2539173067	21328.555955559	5084.71815770864	824.133346617222	7603.1289101541	5042.2687523663	6813.30013892055	62.7417002916336	185.968937844038	1414.8083987236	128.751521289349	91.4443047344685	84.4458641707897	1786.18737447262	358.540523856878	76.7225852012634	10983.1335171163	4554.79026189446	785.032115608454	1072.20753926039	2231.87835419178	7236.21855795383
396.763560831547	17.1971532702446	5901.67418509722	1548.75955277681	2517.64164042473	546.724483132362	102.709920287132	1.04015457630157	0	1.64225268363953	0.94059431552887	0.903798997402191	5648.23997241259	1370.89548018575	2341.00920435786	0	6286.9167009294	59.5077850222588	9341.65226408839	370.476186931133	54.4893372058868	54.2753759026527	27.3182737529278	0.464322209358215	3.93396294116974	11.9411713480949	8.17219597101212	13.6838957369328	77.4302816987038	480.4972178936	2780.8442183733	7.06378179788589	365.335543274879	17.8645206987858	9.86013031005859	0	3.40544709563255	15.4500288963318	0	1.48134279251099	1.8941633105278	39.187206953764	7.96260684728622	0.850662589073181	94.8519452512264	254.6053352952	24.067007869482	55.3560775816441	138.469676762819	818.602383643389
369.008350253105	24.3130676746368	3468.74039816856	1078.9850885272	1190.10335749388	728.464201629162	197.544336080551	35.3698284626007	7.91385671496391	9.08364707231522	0.586001515388489	2.80237150192261	1860.54295426607	1871.02309784293	5632.84082257748	6286.9167009294	0	211.948017835617	3746.75273257494	580.89311170578	151.818861335516	135.624512970448	95.9238815307617	7.25483590364456	19.4147644937038	32.4942715167999	40.9840487837791	36.8322367072105	404.617407262325	861.377946376801	2751.50961327553	17.5781569480896	782.838511288166	133.519347369671	65.3032788932323	3.85407727956772	9.83128044009209	35.5513312220573	10.0643480122089	7.13790959119797	9.58837807178497	496.940281093121	48.4240879118443	19.9090620577335	1034.43505162001	2777.87528368831	214.692536473274	743.284175664186	1895.20861324668	15167.0484618545
2601.18273204565	1095.04451528192	133.455687463284	2964.42652314901	3505.62941411138	7852.7152428925	22148.4031357467	2.98002523183823	1.70364987850189	0.61272668838501	0	1.23415499925613	173.37107232213	1551.45824971795	835.603460758924	59.5077850222588	211.948017835617	0	229.143955886364	2278.65515172482	5303.2731243372	12049.4972251952	3862.09714341164	0.758637964725494	2.38319385051727	0	18.9254248142242	11.410898655653	60.0660126805305	290.560662806034	843.604125082493	1.64922940731049	221.273747324944	89.2025481164455	23.8850293755531	1.0813313126564	0	5.87065857648849	2.21871274709702	0	0	18.9784349799156	0	0	79.437833160162	79.6240980923176	14.0263312160969	27.1148916482925	48.3489416241646	137.726895183325
965.268319875002	76.3499696850777	7443.57397294044	4054.26994475722	8461.1301163137	18438.8885914981	392.984483838081	2.47915902733803	2.08036345243454	1.28250479698181	0.49138417840004	0.443293690681458	20341.5688397288	2728.20132854581	1988.38203665614	9341.65226408839	3746.75273257494	229.143955886364	0	7864.2531927824	2600.98982325196	1165.3636239171	136.540151953697	14.6140149235725	13.6083209812641	2.81680232286453	12.773573756218	43.8736836016178	62.3715241551399	620.594248443842	3488.49541288614	3.86015874147415	484.848046213388	37.1620862483978	22.8135547935963	0	3.65509903430939	8.57513821125031	3.77219960093498	1.10144826769829	0.717902898788452	31.6436168551445	0.602350413799286	0	77.2870720028877	175.858827680349	12.3743678927422	33.3788427710533	102.801608800888	414.069384902716
3441.39437508583	1096.76953342557	615.20220053196	5731.18840417266	10992.4119940996	24365.0113771856	1263.33184847236	8.61555832624435	3.02780684828758	0.4753058552742	0	0	2085.38359075785	1063.96066725254	453.321919023991	370.476186931133	580.89311170578	2278.65515172482	7864.2531927824	0	9299.60703518987	2248.00254416466	1865.79451066256	6.64847326278687	10.1449624300003	1.17893850803375	15.0248716473579	38.0121137201786	25.4101768434048	167.244937300682	648.761527389288	4.53111779689789	80.2350100278854	24.0512693226337	18.892522662878	0	1.14631712436676	5.36570945382118	2.53252726793289	0	0	26.582383453846	0.956761509180069	0.517338752746582	36.5134765207767	37.9153524041176	7.79529744386673	10.803702801466	21.0350562632084	97.3256266117096
337.574150651693	1153.50036349893	98.2499250769615	795.292367517948	2127.77679640055	21102.0210770667	10075.2173228562	1.72004455327988	0.799404799938202	0	0	0	195.205632120371	493.083284467459	249.604778081179	54.4893372058868	151.818861335516	5303.2731243372	2600.98982325196	9299.60703518987	0	8459.87809419632	6191.16282472014	3.35211339592934	9.21933999657631	0	11.6439861655235	14.1988948881626	17.0528567433357	109.511706203222	317.407986283302	3.22335189580917	43.1428257226944	19.9598114490509	22.0938085019588	0	0.756436467170715	2.34023785591125	1.67527318000793	0	0	19.6651654839516	0.526561796665192	0	30.4950576126575	24.6635031402111	9.0935018658638	11.0185617506504	10.1663174927235	31.6055200994015
316.966536849737	1456.77675396204	74.3073987066746	556.517279475927	1316.10519197583	15786.8353916407	18466.4829798639	2.57397255301476	1.98912653326988	0	0	1.025026679039	139.361122399569	710.652845442295	345.761851251125	54.2753759026527	135.624512970448	12049.4972251952	1165.3636239171	2248.00254416466	8459.87809419632	0	6188.99646243453	7.48199152946472	3.90412274003029	0.951792776584625	8.150082051754	22.1685172915459	20.7253762185574	134.055707067251	461.328541457653	0.871420353651047	61.2004968822002	19.5876422822475	9.26383990049362	0	1.48833605647087	4.15902328491211	3.78546819090843	0	0	12.3435668349266	1.64216956496239	0.692038059234619	27.6011404395103	35.7732843458652	4.97935873270035	6.16067817807198	11.9752488136292	33.7477672696114
302.634591192007	9046.96920904517	53.9029971063137	433.136768877506	685.299221545458	2387.03081128001	1085.5785138011	3.79037764668465	3.91577193140984	0.673273026943207	0	0	55.7999776899815	285.918489873409	260.08253762126	27.3182737529278	95.9238815307617	3862.09714341164	136.540151953697	1865.79451066256	6191.16282472014	6188.99646243453	0	12.8313063383102	27.7325673997402	3.54543170332909	9.31718963384628	45.634118616581	22.5342172086239	97.2632667422295	187.947638720274	1.80399534106255	47.996220678091	22.7134418487549	25.7990399599075	0	1.887012809515	6.2458430826664	3.95145019888878	0	0	34.9236285090446	0.828408896923065	0	46.2225861847401	29.457821726799	19.1404034495354	21.5052394270897	19.9136368334293	47.7763946950436
0.575002193450928	59.6751769185066	2.50294178724289	3.2403030693531	3.14065897464752	9.13556230068207	1.0751051902771	40.9777252078056	52.3493084013462	8.26528668403625	1.3921902179718	7.27964282035828	1.9444654583931	104.749259889126	57.7988038957119	0.464322209358215	7.25483590364456	0.758637964725494	14.6140149235725	6.64847326278687	3.35211339592934	7.48199152946472	12.8313063383102	0	163.156282514334	6.37974205613136	25.2618711590767	196.685918718576	45.1953979730606	14.9398294687271	4.08433976769447	4.87286332249641	13.0587900280952	17.8320322036743	8.27310919761658	4.60577276349068	14.1682029664516	18.7555830478668	53.0540325343609	2.96691209077835	0	182.561801016331	8.92633181810379	3.82277745008469	126.29408198595	28.8172663152218	199.070407450199	75.0525236129761	47.0595685839653	34.2711068689823
1.53279614448547	49.8384774625301	3.32325387001038	2.40843388438225	7.87472793459892	12.6748638153076	2.27915805578232	187.605940163136	68.6446793079376	11.6838472485542	5.64456593990326	15.0834919214249	5.60593006014824	296.818728893995	171.789684593678	3.93396294116974	19.4147644937038	2.38319385051727	13.6083209812641	10.1449624300003	9.21933999657631	3.90412274003029	27.7325673997402	163.156282514334	0	26.8503974974155	81.8834353983402	40618.3985146582	118.590763241053	50.5019961297512	10.8472425937653	18.8847735524178	48.9939197301865	90.5562263429165	81.2180280685425	8.14039427042007	17.75168633461	42.387576431036	38.3690273165703	4.00890517234802	2.72964036464691	245.661701858044	19.2540524303913	16.9111257791519	299.28943926096	82.3254256248474	226.630188763142	194.502767920494	113.076888173819	80.783365547657
2.38920778036118	14.60529088974	4.13806986808777	2.38609349727631	2.8880198597908	0.538484275341034	0	5592.74006980658	1521.70268982649	4448.20485723019	2625.15169093013	6210.85206928849	0.907800078392029	1261.73638391495	271.540303766727	11.9411713480949	32.4942715167999	0	2.81680232286453	1.17893850803375	0	0.951792776584625	3.54543170332909	6.37974205613136	26.8503974974155	0	445.473299711943	35.1002987325191	205.476111739874	90.1778505146503	34.5305255353451	262.124313354492	144.409710794687	260.524400472641	251.312194228172	284.437686949968	680.698807924986	730.786671102047	628.719775527716	1401.11032012105	791.28232395649	1856.85095074773	29010.71309641	38742.1304229796	1303.25770789385	186.233826011419	249.768558830023	193.73004925251	131.134333014488	101.066301196814
7.80026936531067	23.3810130059719	24.5924622416496	4.43390792608261	10.8980340957642	13.5790482461452	7.83270192146301	555.841768980026	203.131455302238	10.177772462368	2.85059320926666	5.04775989055634	9.12838625907898	16503.7977897823	5234.63504630327	8.17219597101212	40.9840487837791	18.9254248142242	12.773573756218	15.0248716473579	11.6439861655235	8.150082051754	9.31718963384628	25.2618711590767	81.8834353983402	445.473299711943	0	187.148038625717	2263.39882922173	2457.40690553188	178.848359107971	4694.289018929	931.697511672974	3762.69967529178	5119.03169104457	376.308097422123	2780.13060361147	12072.3548193574	780.108673900366	583.644431680441	290.156164199114	2631.49268892407	657.752826452255	54.2868155539036	3279.68836078048	422.87435489893	292.192429155111	108.593507051468	99.2671411931515	73.2501148581505
8.09476143121719	97.2586624920368	17.4494031667709	6.20920127630234	17.6746453642845	27.7167758345604	14.0888158977032	232.666873514652	71.1262527108192	18.4512275457382	9.25462222099304	34.0258469283581	13.8461779654026	1032.02160665393	488.590954452753	13.6838957369328	36.8322367072105	11.410898655653	43.8736836016178	38.0121137201786	14.1988948881626	22.1685172915459	45.634118616581	196.685918718576	40618.3985146582	35.1002987325191	187.148038625717	0	321.772261589766	201.694733887911	60.804780125618	37.558070063591	176.006823539734	327.046890199184	284.786022871733	9.14867091178894	37.5700482726097	102.716699391603	60.5577529370785	3.21513083577156	5.4629293680191	549.906272143126	42.9249476194382	24.5387417972088	832.928665876389	239.954272687435	405.885065257549	365.64781922102	253.90579277277	203.347275137901
16.9614307582378	39.4186768531799	108.70280110836	27.6034141480923	45.9829396605492	23.7599566280842	15.9799685776234	226.010058730841	72.4843912422657	15.659553527832	4.50282302498817	11.0450588166714	54.0620965659618	5835.36988699436	16311.2539173067	77.4302816987038	404.617407262325	60.0660126805305	62.3715241551399	25.4101768434048	17.0528567433357	20.7253762185574	22.5342172086239	45.1953979730606	118.590763241053	205.476111739874	2263.39882922173	321.772261589766	0	2185.55744403601	337.545784890652	702.166293948889	1474.93724682927	2651.22608050704	1653.82925361395	97.2578759789467	284.952220797539	899.10739377141	217.970008611679	150.921758770943	82.168755710125	1923.70259788632	327.384235233068	50.5459462106228	7290.1510887444	5645.73739737272	361.209912717342	319.502415060997	394.592195391655	492.619705617428
117.17750531435	101.582820296288	970.060297846794	346.478428155184	430.161264836788	277.730802327394	116.373191922903	36.4297775924206	11.5421783924103	2.72730278968811	0.456532776355743	5.87130469083786	566.385679632425	16647.7854131162	21328.555955559	480.4972178936	861.377946376801	290.560662806034	620.594248443842	167.244937300682	109.511706203222	134.055707067251	97.2632667422295	14.9398294687271	50.5019961297512	90.1778505146503	2457.40690553188	201.694733887911	2185.55744403601	0	7487.27982094884	873.001729696989	7151.26430252194	6424.34742969275	14176.3059942424	9.05784058570862	49.1015031039715	614.398080706596	31.8471080064774	29.9676222801208	28.8649287521839	203.137850850821	124.950140535831	9.74531942605972	2630.10676044226	645.186832904816	82.6509408652782	112.38836479187	149.715694665909	432.282450854778
1066.15468710661	142.843782365322	5320.46953690052	2957.22895669937	3365.38117194176	1557.43070489168	410.623621195555	15.5140778422356	1.6101116836071	0	0	0	4184.89429998398	17646.5231441557	5084.71815770864	2780.8442183733	2751.50961327553	843.604125082493	3488.49541288614	648.761527389288	317.407986283302	461.328541457653	187.947638720274	4.08433976769447	10.8472425937653	34.5305255353451	178.848359107971	60.804780125618	337.545784890652	7487.27982094884	0	366.350790590048	9184.94434884191	3554.95349377394	963.193694382906	0.619648516178131	10.1016348004341	46.370019942522	3.36821976304054	5.56627148389816	7.77382409572601	73.4672893583775	27.5721589326859	1.22386541962624	324.190866142511	322.789083510637	27.9218949973583	42.1198786795139	113.722539722919	440.514551609755
2.81104516983032	5.19115194678307	11.5662783384323	13.4397878646851	15.7514712512493	3.69717758893967	1.41061297059059	5233.95718616247	1144.78562742472	46.5457695126534	1.60584557056427	20.179031431675	7.56063598394394	5359.08998504281	824.133346617222	7.06378179788589	17.5781569480896	1.64922940731049	3.86015874147415	4.53111779689789	3.22335189580917	0.871420353651047	1.80399534106255	4.87286332249641	18.8847735524178	262.124313354492	4694.289018929	37.558070063591	702.166293948889	873.001729696989	366.350790590048	0	2100.41271442175	9535.13602626324	4527.71771946549	2118.68840789795	6723.4522138238	17613.8352797031	1427.37896797061	2741.10865679383	383.340156674385	1903.4469743371	637.65473023057	94.2373888790607	4314.46799558401	157.286978781223	157.173771053553	66.0625030398369	54.950990229845	57.1657817959785
73.2095437049866	67.9021781682968	587.456901550293	182.393790125847	213.369429379702	133.563717454672	33.4305237233639	68.8779114484787	6.66881358623505	6.6376111805439	0	3.36346331238747	339.63675057888	16620.8449174762	7603.1289101541	365.335543274879	782.838511288166	221.273747324944	484.848046213388	80.2350100278854	43.1428257226944	61.2004968822002	47.996220678091	13.0587900280952	48.9939197301865	144.409710794687	931.697511672974	176.006823539734	1474.93724682927	7151.26430252194	9184.94434884191	2100.41271442175	0	15552.7212276459	4399.95412412286	6.26341217756271	50.072449862957	150.328999847174	22.8603376746178	18.6892524957657	10.1704034209251	236.419906437397	130.501894652843	9.95338490605354	1240.88175082207	809.257225334644	53.6579811871052	106.99616470933	213.540079236031	577.526416927576
73.9450210928917	36.8157963454723	59.498719394207	85.9149573743343	72.4466430544853	41.2561560571194	18.9310711026192	252.467934697866	76.6059134304523	21.1145477890968	2.52392470836639	12.9119083881378	50.0439319014549	26180.1882902384	5042.2687523663	17.8645206987858	133.519347369671	89.2025481164455	37.1620862483978	24.0512693226337	19.9598114490509	19.5876422822475	22.7134418487549	17.8320322036743	90.5562263429165	260.524400472641	3762.69967529178	327.046890199184	2651.22608050704	6424.34742969275	3554.95349377394	9535.13602626324	15552.7212276459	0	14261.295289427	72.2212751209736	328.175547868013	1009.92361745238	262.98687171936	132.971089541912	51.7304400801659	1121.3440476954	282.253059923649	17.3360467255116	3482.855763942	1022.01296073198	369.039409071207	323.483074069023	401.181954175234	450.903247147799
15.6741746366024	27.7576788365841	39.0860565006733	20.6935333609581	29.3452279567719	34.0525577068329	9.67167130112648	220.874710887671	24.1128182113171	16.9731481671333	2.72298580408096	7.58299478888512	16.6531887948513	9177.71538212895	6813.30013892055	9.86013031005859	65.3032788932323	23.8850293755531	22.8135547935963	18.892522662878	22.0938085019588	9.26383990049362	25.7990399599075	8.27310919761658	81.2180280685425	251.312194228172	5119.03169104457	284.786022871733	1653.82925361395	14176.3059942424	963.193694382906	4527.71771946549	4399.95412412286	14261.295289427	0	27.5567187666893	144.513891160488	1431.70360466838	95.6220146715641	107.616188466549	101.442001789808	396.466670453548	293.468435406685	24.1469472944736	1760.78299298882	368.830017387867	207.881752818823	146.380384922028	129.449346750975	121.966449528933
0.658061742782593	0.391092211008072	1.57620108127594	1.42774701118469	1.12280550599098	1.11262905597687	0	6554.90531137586	28144.4643376768	12.78039675951	3.58315527439117	7.85859316587448	0.577355861663818	3763.74665310979	62.7417002916336	0	3.85407727956772	1.0813313126564	0	0	0	0	0	4.60577276349068	8.14039427042007	284.437686949968	376.308097422123	9.14867091178894	97.2578759789467	9.05784058570862	0.619648516178131	2118.68840789795	6.26341217756271	72.2212751209736	27.5567187666893	0	4245.01886057854	3351.63595980406	10105.000105083	3627.08098232746	273.737909734249	2190.51941406727	552.511664271355	104.626380741596	1720.32435446978	32.0024400949478	42.6368373632431	9.47366526722908	17.8369488120079	9.90173524618149
1.41760671138763	3.81509721279144	3.04312014579773	0.738011240959167	4.28255641460419	3.37369275093079	1.29757905006409	8535.03916206956	2152.2927133441	11.6896875202656	2.57626819610596	11.7971474826336	1.27248167991638	11051.2947539389	185.968937844038	3.40544709563255	9.83128044009209	0	3.65509903430939	1.14631712436676	0.756436467170715	1.48833605647087	1.887012809515	14.1682029664516	17.75168633461	680.698807924986	2780.13060361147	37.5700482726097	284.952220797539	49.1015031039715	10.1016348004341	6723.4522138238	50.072449862957	328.175547868013	144.513891160488	4245.01886057854	0	15740.1691965163	6141.50838929415	10710.6847886443	759.416169971228	3482.28584682941	1285.6107699573	99.0951474010944	11400.9215019047	89.7938306629658	38.2888978719711	17.1437255442142	9.54324808716774	19.5953872203827
4.66175389289856	16.3889482319355	19.5485249757767	5.33638745546341	6.53797659277916	6.00986415147781	1.03471076488495	8078.95929431915	1098.22563904524	23.8840128779411	2.15626657009125	17.2015335857868	8.18612235784531	15457.8557095826	1414.8083987236	15.4500288963318	35.5513312220573	5.87065857648849	8.57513821125031	5.36570945382118	2.34023785591125	4.15902328491211	6.2458430826664	18.7555830478668	42.387576431036	730.786671102047	12072.3548193574	102.716699391603	899.10739377141	614.398080706596	46.370019942522	17613.8352797031	150.328999847174	1009.92361745238	1431.70360466838	3351.63595980406	15740.1691965163	0	3057.70785745978	9904.46162009239	2339.62907707691	2717.18576389551	1890.32562637329	127.466598927975	8208.70410385728	232.459308952093	177.100659102201	86.0043199956417	55.7343261241913	59.6429941654205
0	6.86022704839706	2.41063761711121	4.44494318962097	4.20146906375885	2.40937647223473	2.32547929883003	2620.07750687003	3212.43661570549	24.8159248828888	9.23515105247498	29.0551204383373	1.25787317752838	4115.23623517156	128.751521289349	0	10.0643480122089	2.21871274709702	3.77219960093498	2.53252726793289	1.67527318000793	3.78546819090843	3.95145019888878	53.0540325343609	38.3690273165703	628.719775527716	780.108673900366	60.5577529370785	217.970008611679	31.8471080064774	3.36821976304054	1427.37896797061	22.8603376746178	262.98687171936	95.6220146715641	10105.000105083	6141.50838929415	3057.70785745978	0	2993.50395777822	305.617432028055	22668.2970701456	977.288359761238	271.811960816383	10620.8526444733	102.326707273722	130.809124320745	33.7374984622002	22.5339583754539	28.8551788330078
0	1.1944215297699	1.23391687870026	1.95531940460205	1.55486643314362	0	0	27674.9037757516	1913.3118840754	166.594540178776	37.9463893473148	82.9746897220612	0	12292.8968886137	91.4443047344685	1.48134279251099	7.13790959119797	0	1.10144826769829	0	0	0	0	2.96691209077835	4.00890517234802	1401.11032012105	583.644431680441	3.21513083577156	150.921758770943	29.9676222801208	5.56627148389816	2741.10865679383	18.6892524957657	132.971089541912	107.616188466549	3627.08098232746	10710.6847886443	9904.46162009239	2993.50395777822	0	8442.68028086424	5668.01798072457	9898.04471156001	1420.1006692946	3139.92493963242	72.6510892510414	71.7080554068089	21.193125128746	25.3864759206772	28.0086590051651
0	0	1.31753623485565	0	0	0	0	4225.3207142055	279.785944461823	154.498885512352	33.5618994832039	103.081549376249	2.01978540420532	2748.30109554529	84.4458641707897	1.8941633105278	9.58837807178497	0	0.717902898788452	0	0	0	0	0	2.72964036464691	791.28232395649	290.156164199114	5.4629293680191	82.168755710125	28.8649287521839	7.77382409572601	383.340156674385	10.1704034209251	51.7304400801659	101.442001789808	273.737909734249	759.416169971228	2339.62907707691	305.617432028055	8442.68028086424	0	784.019531816244	12120.2095887363	635.931546986103	759.04077321291	42.60352191329	34.8251987099648	22.6546787619591	21.7258173525333	19.3425046801567
3.04509025812149	74.6431939601898	43.972155213356	12.6649441421032	20.9888042211533	28.8885965049267	7.30226090550423	4717.79875326157	1565.05474531651	262.273036658764	54.8653741180897	170.877378880978	20.7393182516098	5409.26711893082	1786.18737447262	39.187206953764	496.940281093121	18.9784349799156	31.6436168551445	26.582383453846	19.6651654839516	12.3435668349266	34.9236285090446	182.561801016331	245.661701858044	1856.85095074773	2631.49268892407	549.906272143126	1923.70259788632	203.137850850821	73.4672893583775	1903.4469743371	236.419906437397	1121.3440476954	396.466670453548	2190.51941406727	3482.28584682941	2717.18576389551	22668.2970701456	5668.01798072457	784.019531816244	0	2715.45164453983	942.695052474737	21023.3100586534	2900.25485649705	12399.1387932897	3493.15862923861	4436.7598593533	1953.52762901783
1.66351234912872	12.8397748172283	14.6925023794174	0	0.971223294734955	0.485579043626785	1.19454884529114	11045.7023216784	1735.47734466195	4627.07229313254	1935.30410945415	4155.58425700665	3.20658755302429	4554.54084596038	358.540523856878	7.96260684728622	48.4240879118443	0	0.602350413799286	0.956761509180069	0.526561796665192	1.64216956496239	0.828408896923065	8.92633181810379	19.2540524303913	29010.71309641	657.752826452255	42.9249476194382	327.384235233068	124.950140535831	27.5721589326859	637.65473023057	130.501894652843	282.253059923649	293.468435406685	552.511664271355	1285.6107699573	1890.32562637329	977.288359761238	9898.04471156001	12120.2095887363	2715.45164453983	0	23832.811104238	2011.33526545763	192.23099860549	295.604433089495	153.148187220097	124.974894523621	100.599472880363
0	6.98638665676117	1.72396484017372	1.05202984809875	0	0.412997424602509	0.397581726312637	7537.70441675186	1703.39832240343	17216.9407034814	3920.81295451522	11652.08997944	0	1055.13489568233	76.7225852012634	0.850662589073181	19.9090620577335	0	0	0.517338752746582	0	0.692038059234619	0	3.82277745008469	16.9111257791519	38742.1304229796	54.2868155539036	24.5387417972088	50.5459462106228	9.74531942605972	1.22386541962624	94.2373888790607	9.95338490605354	17.3360467255116	24.1469472944736	104.626380741596	99.0951474010944	127.466598927975	271.811960816383	1420.1006692946	635.931546986103	942.695052474737	23832.811104238	0	370.328220546246	51.5686967074871	174.79126265645	90.018517524004	73.20697042346	46.9279096126556
17.3275628685951	84.9781987667084	106.182646125555	34.5849137604237	46.0729957818985	48.9135882556438	23.0262490212917	2674.87603634596	947.721787005663	62.5862804949284	12.1712121963501	43.8576362133026	45.7270111739635	14011.5966427922	10983.1335171163	94.8519452512264	1034.43505162001	79.437833160162	77.2870720028877	36.5134765207767	30.4950576126575	27.6011404395103	46.2225861847401	126.29408198595	299.28943926096	1303.25770789385	3279.68836078048	832.928665876389	7290.1510887444	2630.10676044226	324.190866142511	4314.46799558401	1240.88175082207	3482.855763942	1760.78299298882	1720.32435446978	11400.9215019047	8208.70410385728	10620.8526444733	3139.92493963242	759.04077321291	21023.3100586534	2011.33526545763	370.328220546246	0	14725.5009740293	1608.89479824901	965.513788580894	3678.58847501874	1351.43665489554
16.2686694264412	43.8079640269279	314.064381808043	41.4709094464779	55.9410794377327	48.9775898754597	17.7006856501102	168.780560046434	41.4159598052502	24.4967729747295	3.23842006921768	28.0328969657421	63.7682702541351	2469.0519695878	4554.79026189446	254.6053352952	2777.87528368831	79.6240980923176	175.858827680349	37.9153524041176	24.6635031402111	35.7732843458652	29.457821726799	28.8172663152218	82.3254256248474	186.233826011419	422.87435489893	239.954272687435	5645.73739737272	645.186832904816	322.789083510637	157.286978781223	809.257225334644	1022.01296073198	368.830017387867	32.0024400949478	89.7938306629658	232.459308952093	102.326707273722	72.6510892510414	42.60352191329	2900.25485649705	192.23099860549	51.5686967074871	14725.5009740293	0	1220.52757433057	2346.97101143003	4373.81009918451	8778.12246325612
4.94025737047195	122.660611480474	18.527799487114	2.76730114221573	9.11143016815186	17.9984184801579	7.76583933830261	1273.17613500357	621.089298427105	488.537736266851	70.8678338229656	295.617567777634	7.54558625817299	952.066479116678	785.032115608454	24.067007869482	214.692536473274	14.0263312160969	12.3743678927422	7.79529744386673	9.0935018658638	4.97935873270035	19.1404034495354	199.070407450199	226.630188763142	249.768558830023	292.192429155111	405.885065257549	361.209912717342	82.6509408652782	27.9218949973583	157.173771053553	53.6579811871052	369.039409071207	207.881752818823	42.6368373632431	38.2888978719711	177.100659102201	130.809124320745	71.7080554068089	34.8251987099648	12399.1387932897	295.604433089495	174.79126265645	1608.89479824901	1220.52757433057	0	14445.1183572412	4301.95808357	2303.26695382595
7.97995463013649	62.7499710321426	50.3899616003036	7.78942000865936	18.0936022400856	16.0162825286388	11.8671678900719	413.092908143997	59.2741215229034	193.680762946606	30.3800373971462	121.660312056541	14.1484598815441	704.8165628016	1072.20753926039	55.3560775816441	743.284175664186	27.1148916482925	33.3788427710533	10.803702801466	11.0185617506504	6.16067817807198	21.5052394270897	75.0525236129761	194.502767920494	193.73004925251	108.593507051468	365.64781922102	319.502415060997	112.38836479187	42.1198786795139	66.0625030398369	106.99616470933	323.483074069023	146.380384922028	9.47366526722908	17.1437255442142	86.0043199956417	33.7374984622002	21.193125128746	22.6546787619591	3493.15862923861	153.148187220097	90.018517524004	965.513788580894	2346.97101143003	14445.1183572412	0	14397.6283196509	13664.7593921125
6.4913529753685	36.8916024267673	112.636484146118	16.7483919858932	21.55391523242	17.6807132065296	7.09514960646629	203.175378918648	39.1506499350071	87.3105334639549	14.2371100187302	70.511720597744	25.532861918211	841.723688364029	2231.87835419178	138.469676762819	1895.20861324668	48.3489416241646	102.801608800888	21.0350562632084	10.1663174927235	11.9752488136292	19.9136368334293	47.0595685839653	113.076888173819	131.134333014488	99.2671411931515	253.90579277277	394.592195391655	149.715694665909	113.722539722919	54.950990229845	213.540079236031	401.181954175234	129.449346750975	17.8369488120079	9.54324808716774	55.7343261241913	22.5339583754539	25.3864759206772	21.7258173525333	4436.7598593533	124.974894523621	73.20697042346	3678.58847501874	4373.81009918451	4301.95808357	14397.6283196509	0	22970.0823967755
29.3562396764755	56.4813798069954	630.533921837807	104.480107724667	99.4221803843975	71.7185233235359	23.1179282069206	172.625656396151	21.7634943425655	74.1776668429375	9.56630402803421	34.6745374202728	181.466704428196	1200.12188196182	7236.21855795383	818.602383643389	15167.0484618545	137.726895183325	414.069384902716	97.3256266117096	31.6055200994015	33.7477672696114	47.7763946950436	34.2711068689823	80.783365547657	101.066301196814	73.2501148581505	203.347275137901	492.619705617428	432.282450854778	440.514551609755	57.1657817959785	577.526416927576	450.903247147799	121.966449528933	9.90173524618149	19.5953872203827	59.6429941654205	28.8551788330078	28.0086590051651	19.3425046801567	1953.52762901783	100.599472880363	46.9279096126556	1351.43665489554	8778.12246325612	2303.26695382595	13664.7593921125	22970.0823967755	0
0	28.6667470932007	3.55069348216057	0	4.87619316577911	0.37523141503334	1.07966959476471	23403.3272255361	155614.880025715	4727.60576999187	769.921222627163	2645.8047054112	0	1151.63510242105	47.2767836153507	0.935568869113922	5.05260452628136	2.42200183868408	2.80852231383324	1.74624425172806	1.51829662919044	0.380125224590302	1.95706182718277	63.0046693086624	91.4479691684246	1215.40187671781	104.191516965628	134.16730466485	29.71616345644	6.51012200117111	2.05572831630707	437.151447474957	11.4395411610603	50.6172603666782	21.5021700263023	13843.3759648204	981.014659494162	489.625906229019	2837.52286759019	770.098182976246	126.531069338322	1077.59539014101	1227.93722784519	1450.88324823976	575.781059324741	23.2627385258675	1137.34027400613	90.512572914362	39.5556400716305	25.9479053318501
10.2081327140331	97.2657654285431	23.3006463944912	10.0420165061951	9.27833315730095	9.3630156815052	7.0013085603714	28197.907992363	59548.8772791028	7263.45855751634	953.995514571667	3717.49621146917	7.79781144857407	2938.88005292416	391.060258537531	11.1192817389965	91.0969467461109	15.0900292694569	16.2622037827969	14.2234169840813	3.77409118413925	8.82335662841797	24.8114487230778	481.32435759902	347.85748103261	2067.42145547271	367.899671316147	532.012522816658	230.619826287031	76.5712522566319	15.616715580225	1335.37304094434	61.321558713913	446.115929543972	168.344542086124	10529.8555781543	2241.68974235654	1418.27958282828	14875.0820681155	3563.54057130218	433.628168433905	12133.6027953029	2378.16996705532	2109.53820291162	1741.2976116389	401.518674701452	21557.488637805	1967.29449778795	1600.34642928839	859.489382833242
0	37.3637976050377	0	2.74984127283096	3.92788660526276	3.22555297613144	1.26332771778107	53460.8272373676	54345.4454485178	5973.35874512792	755.84513348341	3371.38702774048	0	2292.67790055275	91.1872374713421	0.753999829292297	8.67895072698593	4.62861806154251	1.51510834693909	6.99249595403671	0.380318075418472	0.395244270563126	2.77825462818146	44.8998929262161	126.118960440159	1451.27713179588	155.124130666256	119.900090754032	83.2261193096638	10.9589771032333	2.90281945466995	1124.27314513922	8.4267552793026	56.9066832661629	37.6731977164745	7882.24083319306	2113.31097865105	941.584896475077	1775.09925407171	4275.94370999932	452.000317066908	2549.17252039909	2055.06358084083	1937.04725673795	1016.39899015427	60.0352263152599	605.67503029108	126.716466456652	73.1833326518536	53.1921957433224
0	11.3782425224781	1.20529568195343	1.48950600624084	0	2.1158555150032	0	97418.7154732049	3087.26987704635	35263.110714674	2305.55019161105	11393.1311145127	0	839.888066738844	18.0419551134109	2.11984038352966	6.05070453882217	0	0	1.02330911159515	0	0	0.900656580924988	5.00642368197441	14.2652432024479	4091.29832479358	20.1759358048439	22.8367740511894	11.8657521903515	6.46801310777664	1.89764395356178	105.096646666527	6.91992104053497	36.8565354347229	29.3976637423038	23.9188250005245	33.4908657073975	52.8058843612671	50.6196905374527	373.757000029087	239.690876930952	289.664824783802	3994.93369206786	17550.7387185097	65.7631852328777	21.9066544175148	308.035137504339	110.510049372911	61.0888583064079	34.3756466209888
1.60889160633087	5.48567694425583	0.847291529178619	3.48873209953308	0.481923669576645	2.9779064655304	0	73381.2369810343	5443.52588868141	4003.46554425359	704.901883274317	2590.49372547865	0	12604.4001694024	133.875906407833	0.963454961776733	21.2801750898361	0	0.984923005104065	1.21511483192444	0.84527313709259	0.445768475532532	3.11121314764023	2.85478717088699	16.263581007719	12713.3458397388	269.137961745262	26.3233801722527	138.652388721704	42.1093219220638	15.0211637020111	2147.80924886465	60.466204315424	230.14179700613	223.427021622658	2483.6054122746	1878.77277901769	4073.95892468095	1621.00671219826	26581.8091537654	10410.9844766855	3863.27772787213	43543.2432431281	38590.9617386162	1496.99330881238	108.952559441328	272.379551112652	138.919173896313	119.125168293715	66.6188042759895
0	16.7457628548145	0	0	1.51496851444244	1.17035889625549	0	22127.4523175359	3349.38163340092	4254.9151929915	2082.0532772243	9816.34219288826	0	159.165028452873	19.5303836762905	0	8.79029071331024	0.52613765001297	0	0	0	3.18303203582764	1.18315184116364	3.10471692681313	35.8624792397022	4260.67566645145	3.82177227735519	40.0067953467369	5.78559204936028	2.63930624723434	0.504133939743042	23.4566740393639	6.01572290062904	12.5846892297268	4.16438350081444	5.35348552465439	12.3177543878555	13.022059738636	26.1539808511734	118.661858916283	151.538691341877	130.137490600348	4736.82041487098	6231.87271621823	36.5316917598248	14.0234414637089	242.813253223896	69.0176469087601	35.306182205677	22.9653251171112
0.502554714679718	1.19096958637238	6.10819971561432	1.66175699234009	0	3.21107816696167	0.981125950813293	9671.66061446071	729.765949398279	132.377826094627	21.5540807545185	58.6921853721142	1.47810566425323	860.671635627747	358.887031763792	8.2199946641922	22.2626615762711	0.78451943397522	2.95330572128296	2.95516443252563	0.724789083003998	0	0.79581081867218	1.17575132846832	2.35842946171761	2749.72871050239	1970.51595965028	17.6706365048885	387.355122327805	171.202232718468	21.3508916199207	5883.59465876222	111.091754376888	1073.92195364833	983.823181718588	1182.18735003471	5680.61748152971	8283.51825094223	1030.67816334963	16276.1124021411	17283.89209041	1773.0912168622	14571.2908090949	1106.21919968724	2748.20283445716	132.804543018341	67.8091458678246	40.0324729979038	41.4992787837982	38.5510823130608
6.03752261400223	1.15126496553421	3.18944281339645	2.37260633707047	2.90684401988983	0.438870191574097	0	1401.20953497291	286.257899016142	192.101558804512	37.8740622401237	153.641098976135	3.27386796474457	7739.26241743565	214.791313737631	1.04449370503426	9.33237427473068	0	0	0.858959138393402	0	0.67347240447998	1.48753809928894	4.39628660678864	11.4958799779415	14740.4464020729	1022.06655940413	8.82288345694542	165.846183598042	265.807468622923	134.020815074444	3882.00801101327	645.533522963524	2711.09405061603	1937.84250980616	368.150148242712	1093.87957793474	2111.76095089316	310.03983309865	1948.58511087298	7785.95665791631	530.172375589609	26341.3876183331	1813.13080587983	996.897845447063	42.8370866775513	60.5736114084721	35.4424973130226	20.7417016327381	14.7553971111774
0.867802083492279	1.02667796611786	2.41645276546478	0	1.82855147123337	2.05472004413605	0	711.204769074917	164.659536838531	7.83742180466652	2.89431196451187	7.03903418779373	1.86284276843071	1257.23653608561	185.747135907412	0	5.00355288386345	0	1.68227195739746	1.65119314193726	1.31263548135757	1.51638436317444	0	1.91768234968185	1.97657114267349	1918.36533921957	1160.30479446054	6.14167577028275	161.721190184355	224.445859581232	79.101891875267	4317.43697628379	355.586459159851	1805.29273030162	1726.56483572721	364.157972574234	1167.60697031021	4391.00431749225	318.294251739979	532.487755298615	1030.90681189299	418.664614617825	3913.76368221641	70.971564501524	924.595780670643	42.3599825501442	31.5773405432701	13.2169623672962	24.1786786615849	9.62515661120415
1.74780786037445	0	2.77456426620483	2.03620135784149	0	0	0	1258.97109818459	207.120083600283	55.1774840354919	21.2325929999352	57.3285229206085	0.933077752590179	1305.09449899197	165.257692158222	0	6.83721846342087	0	0	0	0	0	0.388169467449188	0	2.2009197473526	1515.70797282457	774.670459032059	1.38910907506943	134.029243469238	128.339107215405	46.5526499450207	681.396808803082	217.3279260993	504.093320548534	653.060843676329	289.444152534008	952.558317691088	3000.60433885455	285.748646408319	1050.0153594017	2856.61249339581	452.827423036098	6699.68331855536	194.554742842913	858.373424917459	34.26981985569	29.9263292849064	13.0410997867584	18.5340196788311	20.3189495205879
0.652949512004852	3.83772277832031	1.05840086936951	2.47198075056076	2.60562092065811	1.53511792421341	0.565507590770721	77.0374542474747	34.7791147232056	3.08762764930725	0	0	0	1953.04860019684	15.5761837661266	0	0	2.0488303899765	0	2.19692036509514	0.607475161552429	1.2062052488327	0.955460369586945	0	0	48.532110452652	116.822982132435	1.44958275556564	21.2976878285408	21.7123190760612	9.87586337327957	284.360823512077	60.3306568264961	203.795700639486	208.810629010201	40.1423904001713	124.107423603535	242.725486725569	33.7689338326454	53.0639938116074	30.1223295927048	62.4731182456017	94.6273511350155	7.35297691822052	109.143111139536	3.43256747722626	7.74848163127899	3.68653064966202	3.17697137594223	0
1.04497909545898	0	1.95774680376053	1.71630907058716	1.45079874992371	0	0.631138563156128	423.654169648886	129.109842270613	20.2001593708992	12.8898466229439	15.3571929037571	0	3658.83678436279	99.5176409482956	1.06448817253113	1.34311765432358	0	0	0	0.79070258140564	0	0	1.51839101314545	2.71570265293121	623.109052151442	405.06192946434	7.37839531898499	90.7715753316879	102.018013864756	65.6133520007133	754.976144134998	234.903328359127	725.034904897213	637.343792766333	146.727961868048	503.944529771805	1002.2991092205	164.230793058872	242.7084017694	135.332103997469	300.075271308422	803.080767065287	89.6705939471722	548.050415039062	21.7918748557568	22.940616607666	19.84362205863	8.05944788455963	11.8769929409027
0.880445182323456	5.89581632614136	1.36482441425323	3.54726666212082	0	0	0	1350.93800204992	307.322619885206	190.982604265213	81.73517537117	210.44748967886	0	2038.89116683602	149.193955659866	0.544800400733948	4.9104585647583	0.563104629516602	1.67801076173782	0.798024237155914	0.409834891557693	0	0	2.86660787463188	4.16812780499458	9344.04992696643	625.405754417181	14.954731553793	143.600998967886	118.737122744322	79.4153657853603	552.140919089317	302.692983031273	581.738993614912	627.979691773653	274.73462548852	778.706113934517	1542.87051936984	296.575776606798	768.547193944454	777.862189412117	638.174956470728	7286.51128783822	1387.70852452517	857.704771459103	55.3729147911072	60.7243802845478	41.4977829158306	36.7109239697456	29.6145576834679
0	0	0	0	0	0.571187913417816	0	4.71445226669312	1.36440187692642	0	0	0	0	102.211981773376	0	0	0	0	0	0	0	0	1.25081187486649	0	0	3.48577046394348	8.8703196644783	1.98106896877289	1.85357332229614	1.89463967084885	1.33759844303131	18.7115767598152	1.87183797359467	4.33101996779442	5.17307591438293	0.544364631175995	3.1060266494751	9.95307099819183	1.96358400583267	3.80511772632599	1.9704841375351	5.99406111240387	4.2171151638031	0	4.32650676369667	0	0	0	0	0
0.425799965858459	5.72050243616104	0	0.941350638866425	0.684980392456055	1.46948176622391	1.19658207893372	4.97395211458206	3.31416627764702	0	0.843129634857178	0	0	168.099285036325	5.7445176243782	0	0	2.56828153133392	0	2.65150141716003	3.17350742220879	2.93687796592712	5.10657781362534	0.609104573726654	1.61016261577606	3.44791638851166	8.73354876041412	2.0564022064209	2.68942046165466	1.45668703317642	2.39928251504898	23.3585170507431	4.9036403298378	14.0926132798195	11.3051892518997	2.07271105051041	10.6885389685631	15.8024711608887	2.22202384471893	4.33789443969727	1.43417227268219	3.89118909835815	7.6618138551712	1.40685784816742	9.86461877822876	1.80330431461334	0	0.436768859624863	0.390662729740143	0.427188962697983
4.72243392467499	9.69375923275948	0	1.18188220262527	3.14949685335159	9.94869628548622	4.12538063526154	15.2509577572346	2.96229550242424	0.785999298095703	2.31647363305092	1.29646778106689	0.457363426685333	22.3247206807137	4.47110599279404	0	1.28566753864288	3.06586110591888	0.819018125534058	8.46900632977486	2.61035716533661	1.55669182538986	5.20299169421196	0	1.25215232372284	23.4962308704853	2.08626961708069	2.28467524051666	1.19998469948769	2.74971491098404	1.30601072311401	0	1.04911613464355	4.19539767503738	7.51304107904434	0	0	3.54147988557816	0	0	0	2.45388731360435	6.4516396522522	7.38795477151871	3.01944679021835	0.459327846765518	1.12149620056152	0	1.27079582214355	0.449092894792557
0	2.2807497382164	0	0	0	0	0.393939226865768	2280.24193802476	318.193059951067	16302.4845931828	4866.42173603177	16689.7942287624	0.761109411716461	47.6444275677204	8.39722886681557	0	0	0	0	1.14126181602478	0.429056316614151	0	0.688481330871582	0.407358407974243	6.45629334449768	9982.49050691724	6.46520626544952	7.05190739035606	7.31497150659561	1.51598370075226	1.48560458421707	8.48911553621292	1.44144040346146	3.7342437505722	6.5187836587429	12.7244002521038	17.3117314875126	14.3177539110184	19.3555587530136	24.4530081748962	19.2642657160759	71.9615923166275	1210.60272666812	7389.86079856753	25.3082115650177	5.5661768913269	64.5720784962177	28.1087507307529	18.9869154691696	6.85560408234596
0	0	0	0	0	0	0	225.465590536594	56.3170622289181	287.4842890203	59.8564430773258	213.712435483932	0	32.9628227055073	1.03119480609894	0	0.472816467285156	0	0.578834533691406	0	0	0	0	0	1.25498232245445	1570.22893494368	3.52495682239532	4.46778136491776	0.413883954286575	2.16810950636864	1.52395844459534	1.96559065580368	1.97192806005478	5.30754739046097	4.00682872533798	0.82148402929306	4.46123856306076	11.6532090008259	5.5048571228981	8.08795660734177	7.66023224592209	15.0877840220928	121.952196121216	1071.9527041018	6.98830842971802	1.29337525367737	2.25949960947037	6.84055382013321	2.39329236745834	2.21522861719131
1.26303806900978	10.2298350334167	0	3.38040941953659	4.60295620560646	7.0688159763813	0.516532897949219	561.573063671589	179.324176460505	74.2127925157547	33.4636670351028	89.728395819664	0.566299736499786	5132.34750005603	90.2744821608067	1.23327934741974	2.68771380186081	0.344986796379089	3.09444490075111	4.66148844361305	4.27908611297607	2.76776498556137	1.47097325325012	0.846611678600311	3.13539206981659	1498.53059867024	491.376838713884	5.49370175600052	88.3555921912193	104.618745595217	68.3748403787613	872.942488133907	293.031320124865	777.73414042592	775.445300519466	180.580140054226	501.432945936918	1017.54410117865	202.124220132828	233.568338871002	99.5742049813271	299.479535698891	809.25328707695	501.446567773819	533.253348886967	11.6174834668636	36.2437691986561	21.2160172462463	11.406455039978	11.0317748785019
0	4.37849965691566	4.64821827411652	2.92560198903084	2.02455145120621	0.686724781990051	0	1586.21895727515	484.55783161521	643.014678478241	278.315390467644	798.354194939137	1.30042970180511	1072.45852157474	81.1207587122917	2.37246203422546	16.5886061787605	0	1.50248968601227	0.461528450250626	0.845917165279388	0	0.499306440353394	4.04151570796967	12.3132481276989	28937.1743121445	317.017775028944	28.9492978155613	72.9910569489002	62.211323261261	42.4950881004333	212.797237634659	161.860822081566	312.114267408848	282.239132881165	123.238895952702	384.137911975384	660.778497844934	184.02627953887	388.202362716198	268.400434881449	500.958010643721	4638.31282162666	7949.31597110629	498.983768373728	50.3145799040794	87.7332893610001	60.8797039985657	43.5126052796841	34.8355059921741
0	0.338456571102142	0	0	0	0	0	179.845180988312	47.5245178937912	291.509972333908	40.0523747503757	161.257438123226	0.659276247024536	188.752522677183	8.5120741724968	0	0	0	0	1.03556025028229	0	0	0	0.374655306339264	1.75479856133461	1064.10622301698	27.853796094656	5.50972718000412	8.14650958776474	7.75919169187546	2.18485698103905	24.3668510913849	19.3844792842865	28.76105260849	34.0282930135727	4.75534880161285	35.7910299003124	43.5361525416374	10.545128852129	19.6264023184776	17.1254128217697	30.1044457554817	204.662699729204	697.170613408089	44.7942554950714	0	6.19377538561821	7.38831505179405	7.1664172410965	0.829726696014404
2.01878863573074	13.9572011828423	0	3.19436430931091	5.22060489654541	13.9537512362003	8.40556612610817	76.4113546311855	24.5455263853073	10.0564654171467	3.51317095756531	16.5148351192474	0.500060021877289	926.824789494276	23.8867063522339	0.41869130730629	1.08951821923256	5.34050527215004	4.36180222034454	11.1539897918701	5.4667601287365	7.42884802818298	12.8423302173615	0	1.76799219846725	125.361405998468	67.6353569626808	6.55446809530258	11.0968174636364	13.8980780243874	11.3163250684738	135.540802359581	44.9770937561989	109.757015377283	119.145577728748	21.1438745856285	70.8761004209518	129.246709823608	19.8661825656891	17.6960191130638	11.1399582624435	45.9889765977859	73.6469642519951	36.5020756721497	100.005154818296	2.82392260432243	8.24851593375206	4.88532811403275	3.92362061142921	3.15502747893333
0	2.60812449455261	0	0	0	0	0	3216.96863716841	321.369576096535	6173.70879918337	11146.3225793839	35397.0320313573	0	18.7576366364956	2.93339824676514	0	0	0	0	0	0	0	1.19369578361511	2.86431753635406	4.24752148985863	5252.48952546716	1.62874627113342	12.8447142243385	2.28839689493179	0.642967164516449	0.599053025245667	2.33302861452103	1.61085665225983	1.57962262630463	0.977689474821091	5.33341264724731	3.73674696683884	4.13656407594681	2.99231606721878	11.5719106197357	12.0687770843506	31.0881813466549	638.30376046896	1405.43297880888	11.2443956434727	1.15182673931122	36.7211751043797	14.1267116069794	13.7359928786755	4.96729484200478
0	11.7357909977436	0	0	0.697734236717224	0.868121206760406	0	5604.17272508144	1171.24667152762	2027.74744227529	3045.15199947357	7430.55499798059	0	51.3843381106853	10.0467328727245	0	1.22980934381485	1.17031490802765	0	0	0	0	1.71099573373795	3.6653059720993	38.2388952970505	12159.890740037	8.06157541275024	55.4637286067009	2.16375750303268	1.95033937692642	0	2.95051938295364	0.757683396339417	0	4.29281258583069	8.03383833169937	9.72561311721802	7.88643950223923	11.1279918849468	23.2302175760269	23.3581792414188	55.1100568771362	1608.36674261093	2807.59105753899	29.2305058538914	6.23907098174095	54.9755418002605	10.4644892811775	5.82903468608856	12.2127151787281
2.4633195400238	19.0762551724911	0.398214071989059	1.76701739430428	3.80543977022171	3.34206432104111	1.38835895061493	1807.44842535257	437.185131788254	576.264215886593	713.754862397909	1431.56001269817	0.810326337814331	98.6183515787125	6.56186613440514	0	0.981212317943573	2.90668851137161	0.685025036334991	6.54829913377762	3.81148898601532	1.90144610404968	4.45417967438698	6.67637944221497	31.4244194030762	4082.61830055714	10.7042079865932	62.0876076519489	4.80634865164757	3.75676342844963	3.95711970329285	7.61009573936462	9.46201407909393	15.6092360913754	10.7823718488216	8.97766616940498	12.4104047715664	26.3462280035019	11.0168749988079	12.5038109719753	16.657073110342	30.7588447034359	596.967659980059	895.358700573444	25.9362567961216	8.79486694931984	37.1951786279678	14.722991257906	13.9472585320473	4.7738863825798
5.47491711378098	44.2191436588764	2.07409206032753	4.07951584458351	12.6676571965218	17.195475757122	14.1159041523933	278.565129846334	56.1363650858402	45.9513241052628	42.6444874405861	85.2305638790131	0	131.129182070494	21.2849286794662	0.772796809673309	0.587677121162415	12.2835742235184	3.09516027569771	17.790086388588	13.6288870275021	14.1982115209103	19.9457396566868	2.45507287979126	4.16825330257416	444.256008654833	11.1100160181522	20.8205235600471	6.69142007827759	5.72160768508911	5.78337150812149	2.16431123018265	7.55170959234238	10.970153093338	17.0672496557236	1.46106177568436	6.96609470248222	6.45235818624496	6.50992947816849	5.85704982280731	3.207156509161	12.4857502877712	117.193982720375	111.504347980022	27.3694142699242	8.63254991173744	16.046626240015	9.67227360606194	3.70895773172379	3.89977979660034
9.78274255990982	76.463846296072	0.511231660842896	14.7190781235695	17.3433898091316	51.4899551570415	24.2543112337589	121.512946784496	35.6450399458408	44.1128970980644	40.4398267567158	69.0382245779037	2.17991665005684	188.630532026291	26.5435760617256	1.6308034658432	2.49948680400848	30.0358847975731	7.30243399739265	44.0340573489666	25.4389688670635	22.0170070230961	47.1330099105835	6.37116396427155	11.9967983663082	303.467133671045	18.843548476696	36.912039488554	16.3917091786861	17.6255347728729	12.1189132630825	9.98914930224419	20.515530616045	18.0216327309608	30.5294111669064	4.22616523504257	9.47404545545578	19.3205368816853	3.46268051862717	9.74160388112068	0.825337827205658	22.7785349786282	58.0885236263275	86.6597767472267	35.5673684477806	9.00529131293297	8.35904613137245	7.69592589139938	11.1922959089279	7.47090101242065
0	32.4496527910233	0	0	0	1.57959744334221	0	11756.6447125077	1355.28785452247	2280.83663317561	6142.59961217642	7190.04974731803	0	85.7692460715771	9.87784871459007	0	0.527461290359497	0	0	0.523167252540588	0	0.82623690366745	0.731967270374298	4.8582284450531	72.0497733950615	15053.8997612596	6.37435278296471	118.129655390978	7.69932520389557	1.97849872708321	0	9.04805701971054	1.57902792096138	1.79242271184921	4.21555164456367	10.0390686988831	16.4516777694225	13.4697203636169	16.1867079138756	75.0406552553177	106.583271056414	88.624543428421	6036.4815197885	7820.63377547264	28.5792655348778	9.32746508717537	85.2666829526424	34.8083280622959	12.2515000998974	14.3300738334656
0	3.62731981277466	0.518949747085571	0	0	0	0	1804.1710729301	311.213519841433	1550.61775884032	2621.52721822262	6516.83924272656	0	8.24619117379189	0	0	0	0	0	0	0	0	0	0	4.57053107023239	1549.58583709598	1.84504985809326	4.25817060470581	0.505719721317291	0	0	0	0	0	0	1.69951725006104	1.03665202856064	1.23459088802338	1.0329412817955	4.99036115407944	4.83348947763443	5.7388561964035	298.422756820917	708.947339236736	2.61045700311661	0.334961801767349	9.44676029682159	4.62024185061455	0.447337210178375	2.9936255812645
0	0	0	0	0	0	0	1528.56702741981	133.259378612041	2364.00950595737	8094.98143398762	11297.2492419481	0	4.41929179430008	2.15262162685394	0	1.26801574230194	0	0	0	0	0	0	1.53559255599976	0	1349.93899980187	0	4.76481193304062	0	0	0	2.00422555208206	0	1.44242036342621	0	0.77662792801857	0.997932016849518	2.96258074045181	2.14280554652214	7.11913853883743	9.43324413895607	11.6966399550438	720.344482839108	1073.9135441184	2.65541511774063	0.620076894760132	5.23170205950737	7.92332053184509	5.93595001101494	0.532641649246216
0	4.7922158241272	0	0	0	0.312579661607742	0	1178.58467558026	166.387386053801	776.086539596319	1278.99685654044	2455.37631085515	0	11.0647239685059	0.407640874385834	0	0	0	0	0	0	0	0	0.491348206996918	1.51607966423035	2081.50623062253	3.94453114271164	4.64380010962486	0.48548898100853	0.608841300010681	0	3.26702809333801	0.667537033557892	0	2.11918696761131	1.51399430632591	0	2.8808419406414	3.44376876950264	3.71063578128815	4.24538689851761	8.60325914621353	232.838066339493	414.357147544622	7.6205475628376	0.766477704048157	16.4612719416618	3.23899999260902	0.416160464286804	1.94299739599228
2.39503556489944	9.98812311887741	0.530397176742554	1.43564349412918	1.76965948939323	3.22829017043114	2.09885549545288	980.046794354916	215.749133437872	376.856038957834	344.319067955017	801.950695067644	0.791444957256317	121.484578669071	10.9117287397385	0	0	1.4122908115387	1.01395291090012	3.59594231843948	2.2963057756424	2.70345890522003	3.84723871946335	1.09443500638008	16.2886618077755	2183.56669464707	14.102161437273	28.2534006237984	5.56882980465889	7.92114695906639	3.15378159284592	14.0848077535629	10.6480374932289	24.758184581995	21.4998377859592	7.05665102601051	15.6066698133945	33.0303167104721	5.38612192869186	21.0478494167328	11.476583391428	26.7601735889912	393.257647424936	580.429693669081	27.7371660768986	2.258141040802	32.3401663005352	11.4239737689495	6.75661358237267	2.93249815702438
0	4.21818518638611	0	0	0	0.543024361133575	0	1083.13819560409	183.707999289036	1749.11150929332	1619.74537196755	4326.37897515297	0	92.9710002839565	6.72619336843491	0	0.68041056394577	1.50187855958939	0	0	0	0	0.44978654384613	2.09857198596001	9.15227353572845	3834.163890481	16.2390138804913	9.0898109972477	4.61411926150322	5.37814164161682	3.05239367485046	3.73367357254028	8.610023021698	18.6244924068451	10.3785172104836	3.69330742955208	21.7904990017414	26.8145239949226	13.6458216607571	24.0192478299141	13.2163452506065	37.6653354465961	369.862552583218	814.752122581005	26.3026021122932	2.53973037004471	24.2060387134552	16.2269561588764	5.79524880647659	4.22075176239014
0	0	0	0	0	0	0	162.01819679141	31.4677764773369	590.293627977371	187.924658060074	727.581643998623	0	82.5522405803204	4.8142916560173	0	0	0	0	0	0	0	0	0	2.26041507720947	804.08881521225	12.0263219177723	3.26412001252174	3.25371831655502	0	1.49770629405975	8.48661530017853	4.17013961076736	10.2153460979462	10.2984226346016	4.60991922020912	8.30378872156143	8.50469949841499	7.31852686405182	10.8498248159885	4.84594416618347	23.4311022460461	118.220919638872	361.992348194122	20.383540481329	0	3.27355849742889	1.3531881570816	3.61152729392052	0.407363802194595
0	7.86827260255814	0	0	1.46787959337234	1.03278848528862	1.26731267571449	257.551547348499	52.0418500602245	164.782040148973	145.821057289839	360.516123712063	0.543225824832916	554.751343786716	8.96677130460739	0	0	0.90685448050499	1.33887708187103	2.87400701642036	0.618460416793823	0.436206310987473	1.73753985762596	0.626841485500336	4.68853664398193	596.197448402643	34.3159297406673	5.40777006745338	10.1349323987961	4.218166410923	10.9334599077702	40.0301566421986	13.9972895979881	51.2802140414715	43.7234442830086	11.5902510285378	34.0609918236732	56.7306438088417	10.2357973754406	20.9606164097786	5.66945827007294	27.0675102174282	98.0746440887451	124.224432200193	37.6559228003025	2.41276204586029	1.80690240859985	2.55806103348732	1.27817410230637	0.413886606693268
0	0.591892123222351	0	0	0	0.582982957363129	0	86.4570038318634	15.1908687353134	276.327765852213	94.4504624009132	336.138662010431	0	279.373034387827	1.48759484291077	0	0	0.751308560371399	0	0.508569478988647	0	0.442612588405609	0	0.520223081111908	0	473.439289212227	15.3566381037235	1.61435532569885	3.21161183714867	4.59640949964523	5.68397170305252	15.2586606144905	16.434039503336	30.1060295403004	26.6953585147858	3.5876969397068	9.75044378638268	27.2973026931286	6.74389356374741	9.59391459822655	7.32808396220207	7.90741956233978	69.1011893153191	188.173232495785	25.1929303705692	2.5497367978096	3.54718348383904	0.475977152585983	1.10428190231323	0.97326934337616
0	1.30610752105713	0.537126898765564	0	1.28664255142212	2.78235137462616	1.85319954156876	67.3653102219105	26.4780400693417	28.2692957222462	13.4749600589275	31.9787518084049	2.07419401407242	365.701552838087	6.28338804841042	0	0.408905625343323	0	0	6.2774393260479	0.581099271774292	2.79229339957237	0.438009142875671	0	0	191.144423961639	30.0455926060677	5.92378175258636	6.06268978118896	4.5290339589119	8.57311451435089	34.3555314540863	20.2852899432182	37.0764053463936	57.6569936275482	10.838169157505	28.939252614975	54.6600985229015	13.1515913307667	13.3315451741219	7.01040983200073	18.7151265144348	72.260057091713	77.6502210199833	32.5893277525902	1.27430447936058	3.83839511871338	1.39486181735992	3.99022930860519	0.62529468536377
0	14.0989578962326	0	3.85733884572983	4.41179168224335	8.84384763240814	5.25043293833733	5.25094923377037	4.10315614938736	0	0.76156097650528	0	0.748418152332306	199.189470112324	5.05540162324905	0.840367496013641	2.09531223773956	3.50654155015945	0.824048012495041	4.69115853309631	3.36989775300026	4.13184240460396	7.52900657057762	0	2.85833466053009	13.9876978099346	7.2941067814827	2.21512249112129	1.40505182743073	5.48342153429985	2.00234121084213	19.3308093547821	8.18383744359016	27.9739445149899	20.3185501098633	1.56081488728523	13.4741462469101	24.0982708334923	2.70449638366699	2.65878069400787	1.69748342037201	10.7637466788292	11.9978023171425	0.731013536453247	25.0074930787086	3.48466083407402	0	0	3.17311862111092	0.612746715545654
0	14.4404631257057	0	0.723468065261841	3.60844993591309	8.8555078804493	3.58068072795868	4.94662365317345	3.03719848394394	2.19033485651016	1.61630600690842	3.48145386576653	0.406402111053467	58.0113299190998	7.57200935482979	0	0.377841114997864	4.24787282943726	0.826523840427399	16.428901642561	4.33745968341827	4.44011002779007	14.7907513082027	1.09308075904846	1.14737406373024	13.0845511257648	4.17712819576263	4.72605732083321	0.852831214666367	2.28039234876633	3.23370337486267	3.34012246131897	9.41585338115692	8.33279180526733	5.25199240446091	0	2.32853609323502	4.08830216526985	1.59229052066803	0	1.13254296779633	4.07875388860703	2.0845959186554	1.11889559030533	9.14042001962662	1.80825293064117	0.486824452877045	0.713753402233124	0	0.478165745735168
4.49362534284592	46.3066409826279	0	9.06713312864304	14.347038269043	27.3858919739723	10.8701756000519	7.5969175696373	2.15015733242035	1.05518686771393	0.892196774482727	1.25688660144806	2.69074022769928	288.673506617546	15.9579459428787	0	0.701415479183197	10.8499199151993	1.31918540596962	23.7558113336563	10.8797423839569	9.20723044872284	23.4315516650677	1.04716444015503	1.18375182151794	15.8589635491371	12.985040128231	16.1352936625481	2.82066106796265	5.57701322436333	5.67490515112877	22.7596652507782	14.8872524499893	26.9441343545914	27.2861487865448	6.94973874092102	13.2634108066559	23.6911273002625	6.55509027838707	5.80771434307098	4.67763149738312	16.8962073326111	5.00974941253662	2.99104687571526	29.0023131370544	5.58895856142044	3.14184361696243	4.44398003816605	5.1336285173893	2.74892240762711
3.14608809351921	46.4439452290535	0	9.87049540877342	22.0548225641251	24.4112728238106	10.4232983887196	2.64233785867691	2.47852057218552	0	0	0.978272199630737	4.39883723855019	123.334406137466	23.0520102381706	0	2.67342975735664	5.69314351677895	3.99845138192177	29.4301181137562	25.6423234343529	20.1105318665504	24.4427300691605	4.01133126020432	6.75666904449463	11.3740266561508	7.05990242958069	11.273873925209	17.7514293789864	6.94765946269035	5.13077229261398	7.19926643371582	8.36561560630798	20.5635189414024	18.924260944128	0	5.38354468345642	12.2757270932198	5.87667480111122	1.76985991001129	0	13.7054435908794	6.23727014660835	2.11972028017044	19.5940056145191	8.25033587217331	3.378447920084	9.47550284862518	6.5146604180336	5.48472616076469
1.18596684932709	13.6802226006985	0	2.48115774989128	2.19430530071259	11.665369540453	2.56960758566856	7.21261894702911	2.52307614684105	0.663321137428284	0.958342730998993	0	2.23312994837761	115.259922355413	7.71117115020752	0	0	6.47352772951126	0.94691401720047	9.81529128551483	8.17061829566956	7.83483803272247	9.75765499472618	1.82473480701447	0.910231113433838	6.91805106401443	14.8884742856026	4.33493429422379	7.50250044465065	3.57062828540802	2.30165243148804	22.0459449589252	3.91796255111694	20.5712761282921	21.6551643013954	1.60918879508972	7.02546370029449	18.5568800568581	3.12243974208832	3.22105932235718	2.50413924455643	4.71600207686424	7.79423052072525	1.1547954082489	17.1636618375778	2.09722846746445	0.796268165111542	1.55900925397873	1.69952136278152	1.59566175937653
3.26965814828873	16.822399109602	0	2.7030328810215	5.69884556531906	11.4838494062424	4.94628694653511	7.51339221000671	7.39719671010971	0	0	0	1.78837803006172	59.2915152609348	9.86524078249931	0	1.20934915542603	5.22214412689209	4.36135804653168	9.29167872667313	7.81579449772835	9.84953442215919	9.99463292956352	3.29601961374283	2.38211745023727	2.85267472267151	7.2519109249115	9.50127750635147	6.44344571232796	3.47138404846191	2.91433084011078	8.48860937356949	1.5763692855835	3.27168810367584	9.8075487613678	0	3.18630290031433	12.989909350872	3.85136651992798	0.853110730648041	2.97583305835724	7.20417109131813	5.56968480348587	1.05061650276184	13.2850791811943	4.21760216355324	5.30513393878937	1.66248536109924	4.65237703919411	0.512957811355591
0	11.5129730701447	0	2.10445380210876	2.3192221224308	6.81739309430122	3.54596811532974	21.4237460196018	4.01070302724838	3.49922114610672	1.552654504776	6.94821670651436	1.61749804019928	21.4838230013847	3.90352654457092	0	0	0	1.68779748678207	5.87117600440979	7.24443173408508	4.92073848843575	8.7474080324173	0.98335400223732	0.540844619274139	36.8185400664806	1.5032687485218	1.449731528759	0.547551035881042	0.742599785327911	1.989766061306	1.01617193222046	2.56885135173798	4.83411073684692	1.60945332050323	0	1.77777719497681	3.77509927749634	0	0.737364053726196	0.582582831382751	0.739165902137756	6.99198976159096	6.31993508338928	5.19332733750343	2.54290807247162	0.5720134973526	2.44635939598083	0.678998708724976	1.71248972415924
1.61739230155945	48.5966776907444	21.3639777302742	3.13380047678947	2.21029570698738	10.2963225245476	5.38166943192482	304.470185488462	44.8401836454868	177.670628905296	24.3722999691963	104.636932909489	4.58098754286766	246.551222145557	262.882207989693	16.7279558181763	141.739957988262	8.8700245320797	11.3362635970116	5.65132015943527	5.03774866461754	2.10616406798363	4.86395275592804	44.9668405354023	85.3387303352356	46.0863509178162	37.8541973829269	177.885035008192	112.652926534414	43.5643156170845	17.9602209925652	13.7535552978516	40.1399123072624	84.8820926845074	62.6545082628727	1.28848057985306	5.14734196662903	39.955451130867	17.923777192831	3.83887600898743	3.85744142532349	1189.63803008199	58.0397755801678	27.8434386849403	384.270295411348	488.296638548374	6340.04797795415	36563.330407232	4030.61781600118	4496.70511844754
0	0.98705267906189	1.15903735160828	0	0.594466030597687	0.619360625743866	0	12086.3379052877	1233.39754754305	86078.3628554046	4437.00696000457	20392.0653440654	0	148.104559957981	21.4422115087509	0	3.45936059951782	0.677315235137939	0.353988260030746	0	1.19991481304169	0	0	3.12689170241356	8.09314134716988	15106.3077325523	11.0674107968807	15.8557324409485	17.1281598806381	2.00516796112061	2.98396873474121	25.0422606468201	2.4395994246006	8.92454272508621	9.41490989923477	16.2325814962387	13.2670391201973	13.6355197131634	48.1862740218639	90.3158865571022	93.7814155519009	239.745073735714	3680.76781672239	60931.7084406316	80.7753654420376	19.7136640250683	143.298283040524	81.6320534348488	35.8180115818977	18.8593694865704
0	2.27274683117867	0	0	0	0	0	1988.67038050294	243.795814633369	23351.2520127594	1780.1135545373	6495.12926736474	0	22.9739080965519	5.78016030788422	0	1.42640805244446	0	0	0	0.354473739862442	0	0	2.85602200031281	0.751007437705994	4802.43156093359	6.35753884911537	2.95772981643677	4.23856800794601	2.19909727573395	0	2.81463366746902	0	1.04300609230995	1.66247808933258	10.2219110131264	12.7147245109081	5.68412470817566	7.95777595043182	16.5491015911102	12.8385608792305	68.1204394102097	793.287698179483	14700.7208353281	16.470804899931	3.11594074964523	57.8047460615635	33.1424056887627	22.7030618786812	17.3270398974419
0	0.442036241292953	0	0	0	0.43714103102684	0	528.354184538126	149.252026468515	442.38057872653	177.713621288538	507.515246629715	0	35.7513585090637	5.90961784124374	0	0	0	0	0	0.460637271404266	0	0	1.0712942481041	2.66173267364502	8322.43787175417	9.20361027121544	6.8902792930603	4.81558087468147	6.87346407771111	2.07237070798874	2.57196146249771	3.2238450050354	9.59643590450287	3.81566476821899	8.49181976914406	14.882493853569	5.27959138154984	20.1541020870209	23.4669957756996	13.4083639979362	63.1852405965328	312.98994037509	6104.79109629989	32.7957725226879	8.98710417747498	23.9633865654469	9.33112120628357	9.72558370232582	1.39083102345467
0	33.55053794384	0	0	0	0.548849880695343	0	13569.9842205942	6187.55701974034	859.153156727552	667.898050874472	1295.31400418282	0	166.737784534693	17.9870894551277	1.73225277662277	0	0.618261635303497	0.691647052764893	3.46061700582504	1.42988979816437	0.50575840473175	1.02640345692635	33.6300358176231	137.527753561735	1707.04804158211	4.58702328801155	228.555191159248	11.2094353735447	0.42413741350174	0.878016293048859	15.8486440777779	3.5221756696701	6.32666510343552	3.59185263514519	15.2755454778671	5.19870817661285	4.36761352419853	17.4030492305756	96.7417334318161	87.58500623703	104.259829163551	2431.84640774131	2298.18590587378	33.6258922815323	15.9673389494419	130.283749043941	50.5072254538536	25.0480286478996	14.3828845024109
0.519864499568939	65.4959239959717	0	0	1.18544495105743	3.31251448392868	0.391764938831329	8470.39740055799	20876.6340281367	248.872767806053	252.088096380234	646.59468626976	0	53.9455062448978	17.2645045518875	0	2.48994171619415	0	0	0	0	0	0.456054717302322	42.1912042796612	186.666388183832	514.16095533967	6.38547724485397	279.193917632103	9.52987366914749	1.59765097498894	0	2.69976758956909	0	6.1089836359024	3.60041856765747	24.1371242403984	18.6115031838417	6.52119398117065	17.8618156313896	18.4269782006741	20.9002997279167	109.682304799557	545.641474783421	525.81902256608	48.1030628979206	16.5709674358368	227.701415389776	53.9490237832069	27.4856697618961	29.6605358719826
2.10941916704178	28.5427661538124	0.541411876678467	0	1.63307797908783	3.44618356227875	0.634349882602692	1045.33539152145	2294.53796675801	58.0280562639236	14.8542732298374	57.9185346961021	0	73.3710983097553	37.8271968066692	3.01546895503998	6.10782837867737	1.76068317890167	1.13915711641312	0.756336987018585	1.84412163496017	1.36334177851677	3.16176071763039	221.818822354078	646.186152040958	95.9069249331951	23.0778832435608	881.979771196842	18.1706925034523	9.600027769804	2.2763794362545	7.75775003433228	1.8432280421257	10.0127908885479	4.89569938182831	134.631391137838	64.3537175357342	12.5418345928192	53.4961991012096	40.9808225333691	4.58856046199799	233.892365813255	80.3911072313786	62.922596603632	116.01861461997	35.1527545452118	258.368598788977	75.6062311828136	31.1624737083912	38.5213246643543
0	12.1948124468327	0.417228102684021	1.04746603965759	0	1.07844519615173	0	915.960473388433	1850.19173273444	32.2808898091316	10.15010201931	23.8501508831978	0.361347436904907	64.1803086102009	24.3070167899132	0.487136870622635	10.0810439288616	1.56922644376755	2.80411070585251	0.777391254901886	0.707512676715851	0	3.74406546354294	527.865647643805	362.810973823071	56.3774558901787	19.3406880497932	614.308046847582	12.792025744915	6.07455313205719	1.29893296957016	5.77728307247162	1.70773759484291	6.7402683198452	4.70420828461647	122.85156545043	77.669480830431	11.932791441679	83.605625808239	38.9562324881554	7.71119171380997	257.147320747375	73.4614440202713	45.9120830893517	119.179585129023	24.1145190596581	266.744175612926	71.4782330095768	51.2768266201019	24.7246609926224
13.4281293451786	144.97169610858	9.43431261181831	15.4223336279392	46.7499928176403	62.8856989443302	13.1212733089924	129.05173844099	377.035923779011	25.2807138264179	3.93890020251274	22.1944594085217	23.5108258128166	265.491263240576	213.201448500156	19.136943936348	46.2596254944801	25.4046101272106	42.181023478508	51.207001298666	28.8523980379105	40.0403675436974	104.306648910046	6129.84156745672	418.156908810139	31.0287389159203	62.9055893719196	741.398400723934	75.6609983444214	82.0411331057549	30.4307098984718	29.1299387216568	60.7292556166649	73.5997877120972	33.1231789588928	57.9788447022438	49.7423004508018	40.1440234184265	148.045316725969	7.37173295021057	2.71577504277229	497.23011559248	23.3491047918797	17.70665833354	251.576261639595	91.2794024348259	784.391292601824	252.863316655159	148.10284537077	115.742672890425
1.70883175730705	70.131207048893	8.28807291388512	3.07047587633133	7.58766293525696	7.9405180811882	3.7083905339241	368.611591845751	400.224576592445	27.7411597371101	12.7591971755028	25.3685487806797	1.85484826564789	237.554130524397	159.359344780445	6.4653884768486	27.2725947797298	1.77373558282852	7.01646819710732	10.0797486305237	5.08909201622009	13.6388307213783	12.43998503685	1632.8121330142	6826.07081726193	58.3697336912155	73.8960869908333	3223.34247201681	82.4328336715698	53.3457591831684	5.95158022642136	32.1520132422447	18.8296893239021	50.5523372590542	23.7623987793922	57.169037014246	50.04673781991	48.1671112775803	115.866037607193	9.82595992088318	2.39569708704948	530.949672698975	58.088857114315	44.7063205242157	262.751362740993	76.57746976614	635.111631840467	202.154841691256	125.66631680727	79.6642254889011
1.16307032108307	27.5637564957142	4.3031821846962	3.51130601763725	7.63827446103096	8.32811439037323	3.65108585357666	720.186529308558	545.133449375629	38.4564671814442	19.5744851529598	75.8022856712341	2.62299489974976	163.138714343309	130.933869570494	2.45624640583992	9.52823436260223	1.09466707706451	4.21448582410812	6.93170836567879	6.99038973450661	1.27398139238358	10.0876815021038	662.517701089382	4426.68819776177	92.6475849449635	64.9012678563595	2417.36232346296	72.7812513411045	42.6336349546909	5.62622112035751	20.2365619540215	7.88743582367897	37.3672904372215	29.1284722685814	25.1968036293983	28.047174423933	36.1079872250557	71.4646317362785	15.0549505352974	3.96258693933487	432.863534778357	80.2276103794575	69.7787319421768	258.597258508205	59.9744545817375	432.562329262495	178.990457326174	85.3994097709656	51.0879419445992
3.59667840600014	134.399111300707	2.27858930826187	22.2295669317245	27.3349337279797	57.2062520682812	26.8414912223816	6355.1796092391	1856.57003524899	1220.92010673881	268.231050014496	896.381456673145	4.31559497117996	375.22554281354	68.1065908074379	2.3758607506752	11.290026307106	27.4350253045559	14.7873105704784	53.413628578186	38.2831851840019	35.7791554927826	59.6203529238701	105.360454976559	186.036533474922	876.483190685511	28.4202647209167	301.900699079037	38.3006910979748	21.67615878582	12.8537721037865	36.9579445719719	20.4585456252098	34.9955291152	20.8022738099098	47.3863445818424	31.8471721708775	25.1998054683208	66.3859739899635	150.931625545025	72.6943614184856	255.481958985329	1431.16983789206	1242.92940562963	123.102904498577	39.8608748614788	280.638401687145	129.409559249878	78.2159652113914	45.5855084061623
2.09867489337921	153.354999452829	3.93938928842545	11.8247694969177	35.4263105392456	57.5752791464329	14.8049160242081	11.4058616161346	9.90250599384308	1.38501685857773	0	0.465283781290054	18.8978100121021	121.461331427097	91.7862243950367	6.60771009325981	17.0518999397755	20.7690722346306	23.5600190460682	43.8052743971348	41.3079010844231	25.6631882488728	92.8884562253952	308.162752628326	112.077064424753	4.75582984089851	17.4309540987015	218.405750632286	25.0057120919228	30.7395856082439	14.7264290452003	7.11084723472595	25.5440195202827	53.6436319947243	32.9008385241032	0.781631827354431	4.35710108280182	15.5390024781227	11.4253468513489	0	0	65.0179745554924	2.86722341179848	2.01026409864426	109.893062442541	26.8214094340801	45.5130738914013	50.8289676010609	24.8614318966866	23.9426322579384
0	19.9015457630157	0	0	2.33974373340607	0	0	3421.59406879544	604.440681308508	317.25151643157	594.17290905118	1392.17392733693	0	33.4811054766178	4.77343061566353	0	3.78002735972404	0	0	1.07982444763184	0	0.665841341018677	0	9.79007917642593	56.1589581668377	6609.47726303339	1.90200287103653	81.5968509614468	1.48892262578011	0.835067510604858	0	2.0781329870224	1.89704996347427	1.92324131727219	1.78551855683327	6.7201771736145	5.97570049762726	6.57068783044815	7.82922312617302	13.7203370928764	16.9942796528339	31.0373791158199	1395.99554613233	1694.87901237607	16.0618973374367	2.24740406870842	40.1812597513199	15.9940221607685	7.28630790114403	4.18667423725128
4.12659332156181	48.3826510906219	1.5663375556469	5.40916886925697	10.4507480859756	23.153701633215	10.0717402100563	2083.53401196003	554.205130070448	568.476914554834	371.72525331378	1099.45782032609	1.4979335963726	161.364495396614	27.2933230400085	0	2.11351937055588	4.72263142466545	6.34612059593201	24.6873244941235	13.5303293168545	15.6591155827045	24.8133160769939	20.2218032479286	43.8773766160011	13169.2023268342	10.8435865342617	89.3100473880768	12.5105458199978	11.070935189724	5.68260258436203	13.8266529738903	14.8185540139675	16.040175318718	17.4783674478531	4.8849772810936	13.7145493626595	28.8196831047535	15.3878852725029	49.958645761013	67.2721008956432	85.008364379406	3529.5427211225	3455.93639290333	52.0796736478806	19.7804578840733	76.5344270467758	28.078610509634	15.8609299957752	18.8272540867329
48.360456943512	259.234058529139	8.59128043055534	75.4078027307987	106.022257447243	253.23725554347	125.784919708967	16.9557198286057	17.7546874582767	4.71002873778343	1.95048534870148	1.8397479057312	23.5909278094769	384.630290538073	160.687788128853	4.464295566082	18.5189112126827	160.532273471355	39.988332092762	184.636570096016	151.398046910763	182.700026810169	186.828713059425	34.3393152356148	62.4361297786236	16.0147088766098	68.9939463734627	132.694874107838	66.1856549680233	57.0872336030006	40.1176604926586	17.8233916461468	90.4711068868637	126.041493028402	121.418334931135	1.19869959354401	16.2085727155209	36.5489118695259	12.9337907135487	0	0	95.7513720691204	4.53494992852211	2.01455879211426	179.430875986814	42.6154057085514	39.1535597443581	47.6723803877831	49.407171100378	35.7713624536991
3.12330251932144	31.7155867516994	0	4.64575654268265	4.90873476862907	16.9959011673927	1.36579716205597	265.423410952091	57.269787222147	28.8953066170216	17.9132923185825	46.1055870354176	0.563112080097198	51.2574171721935	9.6678312420845	0	0.63300496339798	4.47097432613373	3.38566306233406	13.8876975476742	7.38067734241486	7.03673487901688	10.1717664003372	0.65958046913147	6.53180181980133	291.328207939863	6.78167051076889	14.6313812732697	6.62148195505142	1.25824624300003	2.74586254358292	4.18719631433487	2.88444894552231	5.6576731801033	10.2684173583984	3.06400081515312	3.34328812360764	9.39067643880844	2.91856309771538	3.51681768894196	2.75217831134796	8.75647056102753	79.64644536376	77.3273930251598	14.0860818326473	1.05206230282784	7.96702116727829	4.19787132740021	1.79516011476517	3.47013533115387
11.5224988460541	97.6641383469105	1.72883886098862	22.8908606171608	34.9015507400036	67.3380658328533	25.2623186409473	38.2785918712616	12.7921133339405	3.26525115966797	6.20832890272141	15.0156596302986	3.34642514586449	109.637623697519	42.1674286723137	2.75912123918533	3.71707600355148	32.0298714339733	10.7721479833126	51.481725782156	35.8915748298168	35.0499912500381	63.2759980559349	11.2351564764977	14.4231731891632	59.4278951585293	15.3199715912342	35.5833745896816	14.9504162669182	15.2801741361618	9.63568404316902	1.71537667512894	22.4194796383381	29.3025743365288	16.6125305593014	1.57519108057022	3.7932440340519	11.5713915228844	0.818820774555206	0.862723708152771	0.403564840555191	21.3896215260029	19.4701447188854	24.206232637167	45.6226218938828	8.08117109537125	8.30313667654991	15.1463277935982	7.76467821002007	12.8083216547966
0	5.23664551973343	0	0	0	0	0	3696.38818699121	546.739514023066	435.929341733456	519.519840449095	853.783414393663	0	37.6183162331581	1.86915570497513	0	3.80044585466385	0	0	0	0	0	0	2.14893054962158	23.6893871426582	3603.10471484065	0.585743010044098	52.5287507176399	0	0	0	3.67506673932076	0	0	0	2.89244985580444	3.83814561367035	1.49503946304321	2.59492909908295	21.8154620528221	53.3042747974396	34.1016566455364	2839.64051559567	2865.54532295465	11.6599020659924	0.79144811630249	25.3750542998314	12.5983429551125	5.73132801055908	4.07118901610374
0	14.7314873039722	0	0	0	1.0339822769165	0	2062.12986552715	876.165132492781	564.796887636185	211.569177687168	595.715536803007	0	57.377535700798	12.1725253760815	1.07730257511139	2.54702231287956	0.335336536169052	0	0	0	0.516668021678925	1.53143179416656	25.997515141964	91.9939383268356	2900.59857669473	4.69183427095413	145.10061198473	9.10635578632355	3.83443549275398	0.41142749786377	4.78914886713028	1.42567756772041	5.39389675855637	2.0876846909523	18.0661096572876	5.8112820982933	9.51641440391541	17.7742170095444	34.9281858503819	56.8880436420441	73.4228516221046	1785.78464448452	1774.50307306647	28.1556261181831	4.44150093197823	117.252537876368	39.3141270279884	35.972835958004	11.9585880339146
0	17.1468595564365	0	0.554061353206635	0	0	0	2986.82175666094	4754.01129183173	325.165082871914	146.559992134571	567.998806893826	0	55.9444272518158	3.1293503344059	0	3.36578831076622	0	0	1.82313770055771	0	0.520919620990753	1.07551002502441	44.9024317264557	94.449096262455	472.864379227161	6.78626474738121	155.066315740347	4.88823735713959	0	0	4.26691177487373	1.34006693959236	2.15277981758118	0.463697671890259	9.95623591542244	7.03738889098167	6.53874588012695	13.2845849990845	24.4182625412941	20.3211607933044	46.827755510807	611.894889175892	571.387073397636	20.236247241497	10.0280752778053	116.442425012589	32.4677250683308	12.6835927665234	8.91869366168976
1.08505800366402	67.9690225422382	5.64852321147919	1.48805856704712	1.51803934574127	4.21400430798531	1.90273216366768	5994.44373378158	4634.1580709219	398.19410598278	126.135456204414	573.560814917088	1.20416498184204	201.692064553499	75.8377048671246	2.07054805755615	9.63970720767975	2.02720475196838	5.24249458312988	1.99116760492325	2.73574215173721	2.93657869100571	4.36030098795891	442.775930613279	573.999709486961	380.670853585005	24.3377210199833	572.394414484501	51.7423745989799	16.1454865038395	3.08454042673111	35.9165200293064	3.56540659070015	16.2196272015572	9.76383963227272	99.7076492011547	59.3331567049026	34.1006279289722	116.10371863842	41.0553199350834	16.5796894729137	555.010680317879	432.904980033636	386.523343712091	202.316748231649	58.8635191917419	4449.31694659591	268.249863862991	125.09709405899	95.1558584868908
0.999303579330444	212.079099029303	17.6347595453262	5.80880573391914	9.1677862405777	6.98505938053131	2.39375257492065	5279.69837474823	5441.7878651619	1815.78650525212	330.572659790516	1487.0338319242	5.46678125858307	406.090713083744	355.538410693407	9.13596588373184	101.797672957182	3.6038653254509	6.10594063997269	8.40578860044479	5.21796056628227	7.67056423425674	15.6826313138008	127.66573253274	460.352712869644	318.672625601292	98.4897426366806	446.050659328699	150.859634071589	73.364681750536	20.610256165266	59.4426176548004	39.2311287224293	83.3144251406193	60.6502142250538	30.2690471708775	48.2537535429001	56.8164227604866	117.01303511858	24.5904750525951	12.2565338611603	2471.71593758464	263.720317184925	282.595935821533	545.260505855083	313.305520385504	53717.8493496776	5303.80379486084	1579.66900786757	1095.70728451014
49.6030360460281	0	12.2718107700348	35.0733472108841	39.6828391551971	62.9082996845245	1.02479732036591	0	0	0	0	0	10.1853104233742	80.2555884122849	6.61000698804855	2.55257833003998	6.22311246395111	9.43702244758606	5.44995045661926	0.670241355895996	0	0.566156268119812	2.41803252696991	0	0	1.18561124801636	2.98230576515198	0	0	16.6886532902718	75.2336582541466	0	6.51605784893036	48.0225588679314	6.60684287548065	0.605022549629211	0	0	0	0	0.661485731601715	0	0	0	3.9206702709198	1.25061750411987	0	1.65149569511414	0	0
10344.580876112	57.9755772650242	1802.15849977732	6581.30412179232	6649.0561542809	4100.21072992682	225.75013628602	16.4185875058174	3.36644232273102	0.574989676475525	0	0	1939.5765171349	21689.7130614817	2730.031036973	407.488790869713	622.081346273422	390.155139654875	848.002407133579	305.515820503235	96.3958169221878	96.2844650149345	65.0492001473904	1.56803107261658	12.483630657196	161.972144067287	248.935751199722	59.2199299633503	390.947578459978	2428.8295533061	10920.0329225063	669.586540311575	1969.56656745076	4664.25973835588	1065.4774338007	1.15754354000092	19.559182703495	30.9217954277992	5.66491746902466	4.37824565172195	8.47283083200455	90.8083531558514	95.3589114248753	12.3343814909458	452.972528249025	255.398980677128	9.53639495372772	33.6055519580841	70.6508620679379	194.632465392351
494.3925588727	1.41778001189232	56.1861765384674	241.696947872639	342.713574647903	325.673162996769	12.9284051060677	1.92905220389366	0	0	0	0	62.9988386034966	581.223817288876	108.64804148674	14.3885862231255	20.7321324944496	24.3237287998199	32.8079177737236	13.4769448041916	7.77672612667084	1.42110395431519	1.99837899208069	0	0	5.41976243257523	5.67682284116745	2.26238894462585	10.5694492161274	89.3744678497314	562.198824226856	19.8365107178688	64.3646866679192	136.404197752476	44.5515854358673	0	0	0	0.836846232414246	1.18578791618347	0	1.03265601396561	4.11194938421249	0	10.939567565918	8.83656042814255	0	1.61524167656898	6.63380593061447	7.01577484607697
16950.0271724463	10.3875393867493	2833.9688693285	10092.6838240027	8362.61008569598	1847.1372705996	68.0591891109943	1.64193427562714	0	0	0	0	2591.52542436123	10042.6678808331	488.194192230701	423.951033830643	226.543360680342	56.9496572613716	795.292162835598	154.018704533577	48.8809821605682	25.7665590047836	11.3326184749603	0	0.527742803096771	1.00275146961212	14.4396275877953	4.07027608156204	29.9375315010548	407.823160499334	7007.63470339775	32.460096091032	248.880142629147	228.697939813137	61.7921276092529	0.948391437530518	2.90894454717636	2.45625925064087	0	0	0.681017339229584	7.49081003665924	2.3616481423378	0.558609366416931	19.3285404443741	22.306895762682	1.45434463024139	2.84906768798828	4.42569082975388	28.4869604706764
56.4082745015621	43.4098754525185	6.22651016712189	81.2798578441143	84.7200428247452	125.583049207926	117.122290194035	61.8642074763775	33.6187179088593	6.08181709051132	1.05448147654533	4.76383343338966	4.84061786532402	307.623118937016	68.0961132347584	2.79340088367462	6.96640130877495	895.879767149687	11.5067191123962	57.781683921814	37.3478660285473	55.2388745248318	41.5979031324387	2.90157127380371	24.3621276915073	7.7341845035553	52.8153150975704	44.3633633553982	57.4069392085075	31.8890702426434	17.8640318512917	4.28927624225616	42.7406063973904	77.3212015926838	94.3719788491726	3.22130218148232	7.24512651562691	23.0179557800293	13.2861469686031	3.77890640497208	1.0097975730896	73.3738383352757	7.770817309618	5.2283738553524	148.655979961157	25.9621127545834	38.6399537920952	41.4828619062901	31.3319432735443	27.4603341519833
11.8235003054142	61.1987397670746	1.81871455907822	14.5185097754002	12.9699373245239	49.6222372353077	18.4398521184921	4.89705166220665	5.68123841285706	0	0	0	1.38320475816727	87.1966448128223	38.8705839514732	2.62980517745018	4.3422637283802	22.4237947165966	4.05004671216011	41.6685928404331	24.3025816082954	18.493689507246	42.9523910284042	9.21069598197937	15.3023793399334	0.435545355081558	16.0516162216663	21.5079287588596	14.2308062911034	10.3751125633717	8.84815502166748	1.5520555973053	13.4048782587051	16.1302421092987	17.0791707038879	0.491635084152222	2.07948291301727	9.79914486408234	2.98285293579102	0	0.481011629104614	18.9913873970509	0.788587749004364	1.57421183586121	36.9110655486584	7.04168918728828	11.7532597184181	14.0719951689243	13.2203948795795	12.9197314381599
2.36614924669266	256.148597508669	9.58056020736694	8.63021954894066	21.0425662696362	37.6350803673267	10.1795341670513	47.9882995486259	45.8335536420345	9.46720218658447	0.832578063011169	4.1293973326683	20.6515294015408	318.394084185362	223.010494917631	11.9531623721123	36.0139932334423	15.7390411496162	62.7329350411892	42.4411557912827	15.7245218455791	18.0931150317192	109.183993905783	3693.04519748688	2094.37166851759	14.8340258598328	102.879368335009	2857.75012728572	119.551971167326	82.7562151253223	22.0411646068096	15.0017111003399	63.2343071699142	86.1619955301285	68.8664363324642	7.37497591972351	10.4478572010994	79.4070079922676	46.0935084223747	4.00545763969421	2.16854548454285	335.535225689411	23.0375688970089	6.65549045801163	313.971678525209	84.8004840314388	212.198721557856	158.786676168442	84.6109203696251	104.95902082324
11.6583057641983	669.529648780823	13.8925523757935	29.8125084042549	50.8668815493584	101.888031125069	17.2661328613758	58.2711406350136	48.7095065712929	16.934818148613	1.09063899517059	8.99372082948685	34.3558500111103	534.099326491356	351.52724468708	17.6598466932774	49.73688814044	33.3907578289509	124.60801678896	91.8238908350468	57.1206492483616	55.4814037978649	278.509611397982	2491.45191040635	5834.54931092262	12.2093045413494	121.783105820417	2958.93039017916	184.284013807774	124.102439165115	52.0022138059139	19.1008679270744	93.9713198244572	136.571354836226	128.970217972994	8.13332688808441	34.6955434381962	94.6347469687462	75.7653424441814	4.39633107185364	5.81798288226128	390.867393642664	17.6526829600334	13.345884591341	448.930671989918	133.355003625154	238.109764635563	196.758723944426	125.096453398466	123.236079007387
3885.58359745145	7.55797708034515	306.556889742613	4533.77625378966	2817.63699242473	1697.41705277562	142.476364195347	0	1.24623224139214	0	0	0	218.868660867214	1171.01590189338	345.028828680515	57.7093607783318	78.4744553565979	401.201948225498	125.686076939106	55.673900604248	15.0831672847271	17.0992218255997	7.52844530344009	0.72596937417984	2.41113117337227	7.27710127830505	22.5270379185677	4.72507154941559	25.5370155274868	346.174531042576	2565.31513834	32.1185071468353	238.233144521713	355.607053518295	96.1334028840065	0	0.639891624450684	4.99288183450699	0	0	0	6.43088081479073	7.00257581472397	0	27.9801619946957	18.9440737068653	1.3434464931488	6.31612545251846	5.19324254989624	20.9910730719566
1583.01712876558	107.761439740658	31.3474242389202	1699.99006387591	1837.06168466806	2783.33764606714	1886.24212992191	9.97330966591835	6.99290472269058	5.07518869638443	0	0.380056381225586	46.6068343222141	1445.61548238993	635.535473972559	11.177927672863	84.5479715168476	14152.4661483467	41.8528010845184	411.081330060959	343.06275755167	312.85588619113	113.862672150135	0.833574116230011	49.2579696178436	6.0055810213089	337.199101418257	106.459657520056	313.908462911844	329.035432159901	151.876156151295	27.6344911158085	391.212269455194	855.377036452293	623.156760185957	2.10504692792892	16.9491398632526	94.3937042057514	26.8054079115391	4.66336011886597	1.77382040023804	212.243275314569	6.33035284280777	2.98607885837555	549.184200763702	275.969696342945	90.080543756485	177.428676873446	220.845424294472	229.784614920616
17.2987551987171	295.216542869806	7.75563317537308	25.2223116159439	58.274989336729	105.47282102704	37.3214358389378	22.6694462895393	16.1413368880749	4.5789769589901	2.58710724115372	2.02971202135086	19.1574465334415	273.841160356998	173.022976905107	8.70761525630951	34.1165030896664	34.2289144098759	53.0179269909859	103.402591794729	49.4835457503796	40.9225752651691	141.967294424772	1509.12496620417	216.414538830519	8.46522122621536	44.5016947090626	467.976583302021	76.9549931585789	50.3459049165249	37.498225748539	8.71076646447182	66.0420056581497	65.1936125457287	54.4685025215149	3.68565118312836	20.2000263333321	47.3584135770798	22.591881364584	1.49590921401978	0.686059355735779	136.882917106152	3.35258936882019	5.830556422472	175.719733387232	74.3611211180687	110.60137116909	92.0682308971882	70.4596363008022	48.9989267289639
36.7033515870571	633.223396241665	26.0865029394627	50.7269141376019	91.5915724337101	191.476715743542	28.6800744831562	105.520392119884	65.1423092484474	14.0966025292873	3.05120399594307	18.6339873373508	57.5939244031906	610.243143945932	429.817912995815	25.1740055084229	79.9828985333443	59.3746691942215	132.466810852289	137.101104587317	112.774171739817	97.9321843087673	333.43590426445	456.35034930706	11878.3743974864	22.4721879959106	160.262031674385	16043.8779701591	212.628217369318	166.523739397526	60.1417928636074	31.0311641693115	149.709970355034	226.885428369045	157.789610654116	7.52452471852303	35.6738502085209	86.4389975368977	72.8353261649609	10.4399794638157	1.93639826774597	423.666972249746	18.1367363929749	9.7391554415226	557.950590878725	169.74915522337	325.43407651782	242.065187841654	203.635718405247	148.329842537642
121.433619320393	1296.18028813601	40.9883674383163	222.643046438694	339.123890340328	653.266663014889	191.781874120235	88.7284688055515	29.4603027403355	18.0525576174259	3.28891688585281	10.9960282444954	105.821135014296	857.345684587955	517.713878422976	23.2595182955265	66.0719795227051	206.731895178556	166.551606833935	483.966678828001	412.672156184912	368.230628997087	712.222169846296	146.838655501604	1874.04471611977	20.8147104382515	171.60461756587	7061.02431192994	224.825811624527	218.295548677444	137.074684798717	24.6502249538898	249.355538517237	352.375053465366	185.803474366665	5.42809185385704	32.3458687365055	87.304556876421	59.2019507288933	3.72435021400452	3.72685116529465	288.613611370325	19.4046529233456	11.0880632698536	463.670938521624	186.308813542128	197.373967438936	197.853409737349	193.246867269278	137.02601236105
78.6869369447231	507.679662883282	16.4805269539356	106.36223974824	179.215383261442	387.860328823328	248.717625021935	180.683951675892	130.992960572243	13.3675572276115	6.16045659780502	11.8639841973782	30.9269183576107	764.197099387646	296.604858458042	13.9049872457981	31.0064113438129	307.964570701122	91.1090459823608	333.650891810656	251.721301615238	260.570938050747	312.394842237234	55.0078055858612	116.129044681787	28.1239555180073	153.473816901445	248.431368947029	157.660141825676	125.511360347271	74.4909706115723	26.5849300324917	132.161784112453	223.781264603138	255.8677059412	12.7831961810589	28.2601058185101	80.4566572606564	40.3420923352242	5.9827062189579	0	274.274156868458	29.8039646148682	17.190178334713	421.742026895285	98.1391291618347	163.270068645477	128.514311045408	107.941571891308	106.476854383945
79.9488320946693	728.923448354006	16.8947423994541	141.816267609596	204.673538416624	473.990574508905	246.276490539312	21.0387174785137	24.4224281013012	3.22742721438408	0.433026760816574	3.03221392631531	51.7621646821499	703.589987546206	333.330532759428	16.9988178610802	44.022148758173	215.35079407692	91.7084174454212	399.057469636202	275.776457369328	251.004493683577	440.639614731073	111.570356309414	253.428543686867	15.8692245781422	110.366990655661	588.517025381327	144.362671464682	140.361285746098	84.3565025925636	15.1229579150677	133.605705201626	241.705599337816	199.853634953499	8.4317886531353	15.2597422301769	74.6274906396866	24.8164901435375	3.53558644652367	0.509507715702057	182.060477644205	8.33448737859726	8.18935430049896	333.862315416336	102.213544845581	88.905546605587	113.096646994352	83.053395986557	105.757072359324
565.851456999779	5438.7069786489	90.7136325240135	887.690492630005	1368.18951267004	3205.23060706258	1392.57282730937	327.403616756201	122.369745224714	38.9523053765297	8.6476246714592	40.6861091554165	279.698552429676	2516.41704311967	1271.33160007	70.5016924142838	154.823787808418	1050.06595358253	366.658092647791	1836.29717534781	2347.08834838867	2575.90068462491	2744.72637823224	140.078807204962	2312.5864199698	45.8407874107361	204.619883805513	10736.9719190598	376.475906461477	655.571916282177	505.200947850943	41.3106573522091	829.246247142553	941.677793890238	288.546665936708	8.3921360373497	24.0012359917164	81.8250249922276	47.01589012146	7.25137868523598	1.22336560487747	434.876862257719	48.6671686768532	28.8551838696003	689.868748903275	405.269710838795	430.709608107805	389.389737606049	328.506872087717	407.573968857527
601.240056872368	2025.63411945105	72.5063048899174	772.835358917713	1162.21255731583	2633.24344593287	1650.71335405111	76.0436443090439	37.4663369655609	10.3556996285915	4.20506349205971	18.2961224615574	171.637210041285	3880.85873150826	1429.02686187625	50.9505018293858	121.068916708231	2170.21896985173	245.886484742165	1475.79747083783	1659.65212738514	2019.75322219729	1520.47188690305	97.5261799991131	418.0868473351	38.9522819817066	620.353809922934	1270.57061052322	717.526739507914	650.072784304619	472.645835131407	91.4586002230644	892.949782848358	1402.42758113146	1241.92119809985	6.42539346218109	39.7358024120331	245.481294423342	63.9789527952671	11.2946391105652	4.23382705450058	568.300863534212	21.0360042750835	9.83317294716835	1397.12571913004	508.950493216515	260.432737320662	398.895596325397	430.329589575529	437.168416082859
1132.16456153989	407.992378562689	35.7591323256493	1288.67204153538	1421.93764099479	2406.42616903782	2202.96891602874	102.289627641439	72.608215123415	8.39859306812286	2.04998269677162	4.79399281740189	73.4402468502522	2260.42892557383	781.642501354218	25.3850184977055	63.3003401756287	22612.6743884683	75.2035869956017	669.378447473049	703.836301594973	936.077249765396	405.46572342515	18.9051959812641	84.4361962974072	12.900231808424	478.075235456228	285.526346623898	487.439123004675	395.758996665478	191.528854638338	67.3292035162449	376.879998981953	828.742176413536	968.639681100845	7.93744724988937	30.3296418190002	201.338929355145	65.3885022699833	6.06255215406418	1.85799688100815	416.218416064978	25.4448038935661	10.233166217804	979.464686691761	294.071300625801	185.837433159351	251.631679952145	250.671765476465	215.183462202549
1738.05219659209	1311.98761755228	94.2720691263676	1943.51204201579	2451.6083111167	5221.68085998297	5764.38261181116	35.5323457419872	21.6404435932636	4.87095525860786	4.88997149467468	5.61695975065231	176.15927028656	3417.68918550014	1484.56516832113	59.3120153844357	174.001660227776	22081.0534486175	136.954778850079	1458.21011915803	2713.01483875513	4241.60129335523	1253.55717501044	11.0476478934288	80.9067888855934	12.2526621520519	385.132200270891	324.935255497694	616.537462890148	735.921400249004	552.996298462152	53.9811934828758	982.148564577103	1482.53202116489	755.951549112797	1.39376890659332	26.9767721295357	132.696480751038	25.8705203235149	3.51218929886818	0.897359937429428	300.299950689077	14.6630270183086	4.86892133951187	942.609062433243	493.428283900023	136.214225500822	319.360539346933	417.005050688982	511.067516237497
553.909857898951	4389.28999307752	67.4819585978985	752.384401232004	1102.22516572475	2485.88492667675	1188.21874883771	717.097833871841	183.405185252428	70.8177285194397	30.5657179653645	120.01357036829	202.88202470541	1650.98747077584	926.271381139755	42.4874594807625	107.550792187452	1052.14902627468	264.371689289808	1304.95267447829	1604.79183077812	1736.04520741105	2037.13675543666	119.971454590559	806.190874576569	73.5356329977512	97.5447686612606	3090.87783810496	189.733164787292	400.311894804239	397.57698571682	16.1455260515213	532.329190313816	356.345695465803	126.087025821209	7.3834930062294	28.6960279643536	40.6314142644405	44.0226948261261	10.650139093399	3.95147323608398	383.175519347191	79.5938919186592	63.5382654964924	427.409446775913	222.691687077284	787.087385684252	385.365116477013	289.212230980396	287.281603246927
2732.11877375841	16750.2770851254	222.678434610367	3411.53774735332	4299.78615856171	9476.13599267602	9212.6552721262	110.363070487976	35.127163618803	22.2046652436256	3.0477557182312	21.7334325313568	370.129084944725	3501.85599428415	2137.35400295258	125.299471974373	300.452306568623	32356.585183382	342.986788600683	4895.0102750659	7651.21501711011	13045.8547344208	8309.1168076098	18.8773396015167	27.6807677149773	24.4312300682068	44.2623496353626	77.9235472381115	148.991189152002	824.123859673738	1533.3815793097	5.8504045009613	811.845475226641	230.561555206776	87.435794711113	3.18152815103531	7.68108600378036	20.4433130025864	14.9055773615837	0	0.471535325050354	124.405615001917	19.3824900388718	16.4178679287434	241.188626229763	191.398906767368	187.059474259615	149.252432525158	163.884054481983	273.945546120405
24.5704183876514	294.53563696146	29.0671599209309	66.6778787076473	115.313291221857	188.212866663933	62.7685818970203	85.9269603192806	34.9535465538502	14.6710990071297	1.37945726513863	8.20076131820679	59.8782499730587	1064.28362590075	484.221142023802	21.970998197794	47.7264747917652	59.8269294798374	123.093736350536	257.585934758186	83.9032360315323	73.9327522516251	292.144468426704	98.0484123528004	2968.55653890967	14.5146309137344	113.765368819237	11786.3373528421	197.444883167744	207.073316395283	102.548997730017	25.333945453167	236.478330433369	382.23989456892	174.207852393389	5.06987988948822	20.7026671171188	54.5043189227581	23.8454659879208	4.20432204008102	1.61596491932869	260.777414351702	12.3899540603161	10.9200826883316	482.231264859438	177.184733062983	168.284411668777	209.135584235191	159.014218270779	138.040710479021
43.9646241366863	8963.08347851038	22.0481101572514	140.017276734114	227.179908454418	303.572881430387	137.091932415962	138.901648312807	32.5912418067455	17.1543620824814	8.28757774829865	21.2798381447792	54.499068826437	567.426277399063	271.900771051645	15.8146269619465	21.726934492588	194.582400590181	133.768649876118	625.598031461239	187.900304436684	220.58627563715	1362.40997034311	22.1925036907196	30.8086829781532	21.2119084894657	29.2717258930206	97.9969452619553	51.6061978340149	85.1719499528408	100.078849732876	2.56625044345856	83.2421179115772	104.663749873638	41.8916245698929	0.587667167186737	4.01405712962151	7.64474421739578	8.20589250326157	2.36650919914246	0	91.279338568449	15.0843388438225	7.07831957936287	126.573740750551	49.6307920217514	163.889090895653	78.9920228421688	57.8775486946106	50.9649717509747
65.1398991942406	9239.10504552722	281.705699443817	140.093704104424	402.123754143715	789.586726039648	287.362451136112	15.4483191370964	7.40578815340996	4.12450110912323	0.481769472360611	4.49058258533478	568.262717783451	344.403318107128	477.823850274086	304.956514716148	306.89380800724	808.441703170538	781.533354669809	698.08098962903	585.259654909372	853.923320233822	17808.792329818	51.7135321199894	55.3954545557499	7.27266174554825	19.6483663022518	149.570791006088	66.6301019489765	132.105810344219	112.668550819159	4.76813232898712	90.7994873821735	40.8966445326805	26.8323214054108	2.27212065458298	4.19396236538887	7.21183371543884	7.13778766989708	0.784252762794495	0.911222159862518	68.7422630786896	4.49700194597244	2.66477608680725	141.293808013201	89.3046770989895	67.1635464131832	75.347237855196	108.862655341625	217.185906678438
1784.01603773236	50.432513654232	15540.4111229777	6292.01062989235	7227.56951460242	1688.19023910165	202.121451675892	72.1792761087418	10.6193145811558	14.2933291196823	1.22183150053024	8.97336241602898	9057.50390461087	4507.37856221199	11659.9756529629	4445.10261011124	18908.8839522302	266.008678138256	5283.49972558022	752.207071393728	178.375575453043	217.102636128664	83.8146541118622	11.9658446013927	24.4912994503975	54.8692940473557	113.155783653259	101.509102106094	661.229863107204	1434.46669885516	5719.68117177486	61.9397555887699	1068.00213050842	335.510381132364	137.463244825602	20.4689995646477	19.4710877835751	151.81646078825	20.2991587221622	19.0077093839645	10.437683403492	966.328195631504	79.5918326079845	25.8110761344433	1645.34765991569	3710.45125725865	431.993824481964	896.80230936408	1956.31711900234	13981.1986724138
508.057007312775	6557.88594084978	2241.64167261124	1591.27992373705	2610.56600672007	4697.83771491051	2742.06381490827	18.8695445358753	6.1707007586956	9.05316352844238	2.12693712115288	5.81874820590019	2840.7456522584	3322.13544490933	3170.54323869944	2932.62033852935	4339.37283605337	2621.37667635083	6201.37238606811	11514.01610443	5816.25138866901	3942.19982051849	19273.5308354497	102.627721756697	109.970343321562	11.1972746551037	51.5889955163002	305.526715397835	224.959965467453	729.8111551404	2559.83255654573	9.19870835542679	535.282007455826	106.186786055565	54.6482003629208	3.71205109357834	5.67670994997025	20.0501166284084	11.4951914250851	0	0.599697828292847	149.479072034359	11.885044157505	3.36709812283516	443.432071238756	627.75799575448	92.7131498456001	247.361080259085	509.815650254488	1722.63559874892
2.0529066324234	188.130517035723	26.3252345919609	8.54117625951767	11.5919611155987	13.6985211968422	3.30944108963013	1045.2522046864	277.503363400698	472.317538410425	84.854300558567	350.89228361845	9.37463217973709	628.443809002638	610.936907291412	24.401548743248	169.761634945869	19.4565802812576	15.3672332465649	17.6163345873356	4.28935879468918	7.12142929434776	17.8026622235775	80.3233816027641	387.268302440643	114.734575122595	100.22515386343	784.936000227928	309.075580298901	142.265949577093	48.1378280818462	31.5772517025471	104.883055686951	170.40498894453	118.742131471634	6.95600238442421	21.1467946767807	39.7309714853764	53.6771230101585	13.9104346036911	3.35349804162979	1291.47513496876	128.713902711868	105.479811400175	924.053178071976	515.952771961689	6572.18547669053	10743.3898617327	2187.88519826531	2297.21216347814
23.7069944143295	374.259214013815	582.284965574741	57.1891643702984	83.7102433741093	123.08458584547	137.772068738937	227.747294664383	58.2909759581089	125.98571434617	24.523705303669	102.031111985445	155.73977252841	2164.34459668398	7183.55252283812	527.259633243084	4345.60112717748	444.617468208075	252.029060482979	152.92852216959	105.262635946274	177.605043172836	420.431547939777	24.009603947401	69.5453821718693	65.1127808094025	102.012643933296	199.017575442791	871.87036383152	920.304555177689	684.518297761679	20.9539330601692	792.917927622795	303.401543229818	97.2549120783806	3.02861702442169	7.79217964410782	34.5851108431816	26.3460904955864	9.08530080318451	2.55476555228233	955.301394313574	59.7141171693802	30.9479816257954	1292.27726265788	2479.6491291523	2502.83114749193	8902.53762063384	3586.51296618581	14041.5284301937
257.713610708714	415.42914673686	1426.42017301917	757.98934802413	1757.91205620766	3262.62891003489	432.94474875927	13.9749087095261	3.91851323843002	1.27942937612534	0	5.36611342430115	1744.51384189725	1437.06702825427	3480.32755044103	1825.25365409255	8881.82983624935	622.87887609005	4628.43909341097	3711.81675180793	996.978947579861	763.536248266697	1178.38878694177	21.8309782445431	19.9341008067131	5.9258094727993	37.104012876749	62.8336447477341	259.765136957169	654.738358139992	1082.49806886911	9.62323743104935	481.304237395525	54.4009376764297	27.564910620451	0	4.66275656223297	15.1537090837955	5.73254173994064	1.29006725549698	0	125.836934119463	11.4654867351055	0.338174343109131	421.181670665741	1214.31864053011	84.9810748696327	413.879063665867	1245.099352777	3960.89040344954
0	34.4121189713478	1.75753653049469	1.08257478475571	1.42298859357834	0.42809072136879	0	4306.67718887329	9222.72433492541	145.445914149284	101.461792618036	285.501790493727	0	65.5033815205097	24.6149538755417	0	5.94719177484512	0	2.92342048883438	0.501664340496063	0.517812669277191	1.49445050954819	4.90865990519524	209.790142893791	245.571002274752	274.230932205915	13.744644343853	281.571129053831	13.0038057267666	3.11903890967369	1.50709909200668	7.07007512450218	0.356883943080902	4.31299638748169	2.57301127910614	59.6652754843235	33.3052127361298	11.5633153021336	41.9557583034039	24.6163889169693	12.365475833416	183.610599458218	334.117497503757	274.90119689703	74.9424810409546	13.5129083991051	500.96826300025	55.3314830064774	42.2247959673405	23.5684570670128
3.96086391806602	195.968267649412	28.8536403179169	10.2878775894642	16.762829720974	39.1556387543678	15.5128901302814	5487.31506976485	2308.93609571457	642.861153692007	213.484691172838	747.237247347832	16.0922078192234	1169.58495184779	934.521526843309	28.1646105051041	107.653423398733	19.9110857844353	26.4714767038822	33.5065288245678	17.4059138894081	10.6588642001152	51.5207109451294	1680.14600071311	16238.1344826519	533.034331798553	425.951206386089	18541.8940838575	620.962049901485	328.661231577396	44.3227150738239	108.059815078974	102.228711664677	304.864485651255	217.439296245575	90.0059297978878	169.277645200491	206.659813910723	354.938236624002	49.8968624174595	27.8044801652431	2748.93524369597	527.102239727974	422.154742240906	1910.6395175457	550.166666597128	7426.10776987672	1763.92843812704	958.51972925663	619.747681289911
25.7114338576794	1251.55120655894	165.372085750103	45.8230042457581	67.4700568914413	113.785477727652	59.600146561861	3001.504316926	665.358874946833	1739.38198468089	356.093905091286	1303.7753200829	63.8542854785919	5224.45393642783	4130.14260983467	128.925648331642	813.130590617657	155.577265828848	103.835925579071	103.691433697939	66.9685671031475	62.0938944816589	243.386202007532	246.650500506163	7960.16221261024	358.593519181013	921.511399716139	11210.5962087512	2156.51553153992	1007.64969918132	346.181402921677	135.78834566474	823.880567699671	1438.1824272573	1181.00285997987	32.7411813139915	117.812209129333	331.737197756767	253.185795605183	43.1862483620644	33.3943392336369	5324.66025027633	489.517917841673	380.671952873468	5988.14920654893	2701.20529660583	14384.5740147829	11600.26288715	5427.88744843006	6181.53228348494
74.6081809401512	16879.95283553	78.9588105976582	156.556513011456	299.776775807142	546.77084428072	345.537593245506	931.91768693924	243.038152217865	268.46905785799	56.0136671960354	257.90640565753	112.746402353048	2230.0445317328	1269.25331431627	64.6397956609726	275.628566682339	1178.9085187912	231.967862188816	855.603899240494	507.281186342239	821.884193599224	3207.22232192755	144.68711411953	784.162546277046	97.6133917868137	333.690867453814	3195.94213202596	573.545845925808	478.416871607304	279.690975934267	60.3071102201939	449.470439523458	749.308574140072	447.546833246946	11.7722926735878	32.5157652199268	103.687600433826	69.4709434509277	12.52136734128	6.28936448693275	953.555179089308	122.385642617941	97.8540027439594	1286.2272208333	529.891638979316	2037.47536984086	1284.13279524446	795.071763724089	631.953434437513
153.376299649477	5810.8351753056	1128.87557461858	296.547158747911	436.179290860891	732.993615239859	984.976685017347	553.005779832602	118.777759164572	227.140218347311	46.9600007534027	197.73773753643	413.827757656574	4915.12024876475	11299.4713348448	1029.59247785807	6672.53299885988	2743.65866148472	690.469171792269	1106.90802624822	946.684510916471	1565.3755800724	4533.90997096896	52.493600487709	80.7194376289845	73.4895571768284	254.916565686464	258.984003603458	1380.03129732609	2067.92595970631	1808.35406276584	46.1286051273346	1823.1469758451	808.498629868031	367.863663107157	2.75295627117157	19.7965359985828	70.580109834671	39.0804240107536	8.71413254737854	8.2586884200573	1273.71736702323	106.767517387867	67.4501709342003	2180.58488327265	3247.7459653914	2884.92646971345	5124.63444474339	4120.03922241926	13292.1831572652
390.279660046101	13.3983137905598	4080.06880390644	1303.07746714354	1024.31099665165	398.493598461151	54.3840066790581	8.56599262356758	0.473053842782974	0.671500027179718	0	0.566099047660828	1459.38249325752	1115.7584952116	2427.68328741193	6737.48392391205	5967.22115886211	58.6833146214485	4022.86095529795	306.353445112705	56.0106147527695	43.6314241886139	31.9115619063377	0.77852326631546	1.5958713889122	10.7380084991455	17.3777886629105	12.0766460299492	87.0918075442314	383.769325047731	2046.0056117177	10.5033549666405	322.166075527668	36.0092076659203	11.8174169659615	0	1.13987135887146	13.6110466122627	4.79173529148102	0	0	77.8233622014523	5.65884375572205	1.27634942531586	153.91170206666	367.545005977154	40.0182434022427	77.8599804639816	218.451606303453	1475.22971850634
24016.3706848919	0.664021968841553	438.798741698265	28979.8218973279	17254.4153366387	1848.24883705378	565.25227689743	0	0	0	0	0	224.275451719761	57.4326612949371	11.8861719667912	17.7010865211487	5.74925404787064	942.92806571722	13.277034163475	73.1264113783836	23.9803473651409	25.3331869840622	4.57118046283722	1.15147018432617	0	0	1.72709786891937	1.07588684558868	0	10.2870514988899	115.689581811428	1.28158223628998	11.7801986336708	8.07047969102859	3.79402768611908	0	0	0	0	0	0	0	0	0	0	1.64126425981522	0	0.978374063968658	1.17166972160339	0
5668.48326426744	9.09847790002823	12.9952443242073	4900.30361902714	7333.96101954579	17308.1954173446	8805.85140016675	0	0	1.19567930698395	0	0	74.6812474131584	62.0807952284813	27.7098008990288	9.40724337100983	12.9999198317528	3421.34501522779	34.1103127598763	342.856702059507	516.613156557083	506.150626331568	23.3169758915901	0	0	0	3.38234353065491	0.90514200925827	1.4830846786499	6.21480667591095	53.9486066699028	0	2.3980316221714	1.77581393718719	4.35403746366501	0	0	1.5984371304512	0	0	0	1.61167162656784	0	0	1.10588425397873	2.43718075752258	0	0	0.48131462931633	3.26660513877869
169.738199412823	30.3496675789356	14.169479817152	160.236170947552	201.561287403107	258.675450414419	203.00674238801	15.2487565279007	4.9241486787796	3.79427993297577	2.64212071895599	2.40495586395264	20.4192344546318	851.19603100419	390.498322546482	5.45300161838531	34.0440811514854	976.210744798183	9.00619947910309	98.8747471868992	59.2526750564575	61.3409711718559	28.9043300747871	1.64519119262695	41.9143754839897	6.8067290186882	356.333130836487	137.069496750832	258.936005443335	214.412997096777	62.5690189599991	70.4684416651726	190.085628032684	548.83330526948	535.663293987513	8.36630275845528	13.3214679956436	95.5670432150364	21.753312766552	0	1.07193458080292	154.435353904963	10.8328524827957	1.32731568813324	364.553488582373	148.165975958109	86.5348477959633	106.450431346893	119.150832533836	88.2974981069565
239.554424643517	8365.80859455466	63.1141532957554	374.232005387545	639.977335453033	1889.83593961596	1371.20899042487	1.11899647116661	1.52691847085953	0	0	1.9268239736557	61.2986523807049	522.058290362358	334.610057383776	39.5983552932739	74.5569930076599	2113.71957987547	294.864813536406	1971.39954763651	5404.59339895844	9636.73986369371	6234.76995381713	7.5541620850563	4.68495893478394	1.85742926597595	6.27809691429138	15.8257939517498	10.7423332631588	125.59479239583	331.34713613987	1.73898953199387	66.4553460478783	22.9692177474499	17.0824861228466	0	0.88428521156311	0	0.599623739719391	0	0	7.3672748208046	1.01463514566422	0	24.2852644026279	13.9251497685909	3.35993424057961	10.9286528229713	4.81044366955757	12.3588073253632
179.983840972185	44807.8428148329	45.6339409947395	324.656242191792	470.990934997797	887.679752886295	356.885518789291	271.737975537777	95.7906785309315	41.7167330682278	13.9907059967518	43.1648161709309	84.90139067173	677.013290822506	455.304811507463	18.055770277977	52.5842922627926	539.611198425293	95.9498736560345	969.703941702843	798.753634303808	813.431017667055	1989.61490491033	36.3030203282833	115.250401586294	37.7717930674553	36.9609241783619	342.5296626091	71.7488867342472	157.132938086987	193.407025814056	5.97556298971176	131.371477544308	75.682764351368	37.2360923886299	2.55935621261597	9.0849666595459	24.867347151041	14.6724116504192	2.4092224240303	2.6171293258667	144.87413752079	23.9814108908176	25.606901049614	143.297081917524	68.7232153117657	356.145405203104	156.558264374733	102.777361899614	78.835422039032
427.777658730745	723.566365301609	855.505227327347	1509.24926260114	4862.93079343438	23562.8107651472	377.671650320292	7.44052872061729	1.37364941835403	0.854128271341324	0.429729580879211	0	4333.62604722381	2239.54627624154	689.834406197071	699.852569818497	875.614058434963	296.053263366222	12100.1212551296	28857.4691268504	2423.46319040656	1251.68556392193	426.089705973864	23.3886477053165	19.6507562100887	1.72484302520752	13.5396468341351	75.8651678264141	29.5856411755085	273.006014436483	1429.98983931541	1.53108707070351	103.278792262077	25.5360297560692	15.0123201906681	1.558947712183	2.12182691693306	5.8909552693367	4.52512237429619	0	0	30.8997741937637	0	2.96642923355103	42.4437463283539	57.1705718934536	8.43317306041718	21.6506481766701	34.3913643956184	115.269805878401
86.8090174198151	2452.62792515755	279.921674102545	258.156919717789	942.194019824266	4588.32313674688	862.518187999725	0.881979197263718	2.64714357256889	0.601857006549835	0	1.74937158823013	714.802269220352	701.244134485722	395.577311784029	177.645042419434	367.426698863506	818.992600560188	1167.12331572175	22282.527258575	2624.21137833595	1687.39807838202	3911.15172785521	20.0571307837963	23.6855876743793	1.66858303546906	14.2947718799114	64.0552695691586	27.9705034792423	142.358276665211	490.915217518806	2.82276406884193	84.4579064846039	28.872866243124	21.8425731360912	0	0.582797110080719	5.56971719861031	3.19986981153488	0	1.01165592670441	38.3019613921642	1.73405957221985	0.3179991543293	47.1487619280815	54.3578297197819	15.2904058992863	26.9477092325687	43.8351461589336	129.551287651062
15360.7610763311	72.0981121957302	193.56734764576	17552.7739554346	21587.9058865309	25335.3334808648	11647.0524493158	0	0.395826160907745	0	0	0.58922404050827	419.287667393684	407.030424296856	233.246953070164	47.2082291841507	94.6461018323898	9743.19856771827	106.653589367867	1724.27996146679	1344.91687184572	1165.66219177842	155.124850749969	0	0.892654538154602	1.74755680561066	13.6598242223263	7.08454111218452	54.5538920164108	134.067604452372	237.342158377171	3.69249632954597	170.176470845938	153.754072576761	24.5574870109558	0	1.65187841653824	3.96944671869278	1.19675424695015	0	0	11.3126173615456	0	0	45.0060112476349	92.3732884824276	5.10978361964226	40.2620447278023	65.82150426507	90.7954103946686
9.74266377091408	21.8178690671921	77.0048091113567	38.4120406508446	24.1729186177254	41.9265157878399	9.00557565689087	77.2427015602589	30.4973346590996	2.59125524759293	0	0	36.967558413744	9388.46623563766	11424.728289485	36.715270370245	100.666880846024	35.1522392034531	24.8539832532406	15.5215176343918	13.2419172525406	20.0921905934811	17.1323192417622	6.15397337079048	29.5023768246174	80.3564687371254	6608.37843954563	96.4393691420555	1276.2870477736	15662.8196011186	1519.34780293703	1205.47507876158	3648.02147457004	5648.07173877954	10065.8178566694	46.3071000576019	310.447983980179	1362.2520404458	147.372015237808	60.6769241988659	37.3432128429413	213.681433469057	101.921739161015	9.44716772437096	1250.20812350512	270.293485879898	30.0303145945072	52.158396333456	59.277456343174	100.449353277683
8.15004724264145	32.6301624178886	12.0513437390327	4.60465943813324	5.42326653003693	8.94824057817459	5.64007392525673	615.632365524769	864.552369207144	26.8945320546627	1.87693747878075	9.73336470127106	11.8154036998749	8003.84164378047	1268.70411333442	2.189812541008	38.473879545927	10.3094161748886	8.50720101594925	15.4308828115463	9.37451320886612	6.88844537734985	16.8373098373413	18.7474473416805	81.7089131772518	333.276112496853	7324.47688862681	175.204717189074	807.335751980543	1056.71716290712	173.61269569397	7459.05694389343	811.423057794571	2538.03911027312	6051.420791924	1275.35570842028	2969.0755738318	11957.6299011409	1390.62571191788	299.65780171752	225.772452026606	2367.50878456235	413.667598962784	27.3095596730709	3824.1952162981	217.057680338621	488.225520074368	249.403150826693	151.497370570898	105.296866446733
5129.35883188248	67.7704068422318	47.8144381046295	5249.3148933351	5635.56523165107	9610.88287481666	9003.77674800158	0	0.883589506149292	0	0	0.643523812294006	181.05860555172	361.240398347378	207.262316524982	28.225239276886	60.6622163057327	40737.5891042352	63.6247783899307	960.415667384863	1566.44577291608	2213.30490899086	271.264471620321	1.3159407377243	1.86561328172684	0	13.7342925667763	4.20315706729889	25.9134618341923	74.1479324400425	251.100496381521	1.50764298439026	46.529007345438	18.091456413269	19.992658495903	0.484489440917969	0	2.46463084220886	0.756365060806274	0	0	14.4300959408283	1.01684248447418	0	32.4386795461178	27.9088012874126	3.43440634012222	8.99928486347198	14.1483214497566	26.9065100550652
0	3.40828728675842	0	0	0	2.43767857551575	0	5.04590445756912	1.6016041636467	0	0	0.586041986942291	0	248.774639964104	2.79285126924515	0	0.930092632770538	0	0	0.615211963653564	0	0.971481531858444	0.83461856842041	0	1.76363086700439	4.09359294176102	7.64013281464577	2.55756896734238	4.00216960906982	0	0.927955806255341	31.5161305069923	4.3273578286171	22.0711792111397	16.2969387471676	2.8042454123497	7.75995767116547	22.1816108226776	4.97216647863388	4.08340287208557	2.89647114276886	6.01885998249054	12.0593158006668	0	12.7131377756596	0	0	3.07900458574295	0	0.560167908668518
0	0.753264725208282	0	0	0.503163754940033	1.48562341928482	0	0.946166276931763	1.53104114532471	0	0	0	0	41.6256918311119	0	0	0	0	0	0	0	0.55461323261261	2.94105517864227	0.953212440013885	0	3.98364979028702	3.26827257871628	0	0	1.58206689357758	0	5.00652742385864	1.24817514419556	4.59912008047104	4.32914799451828	0	2.96407687664032	2.89992529153824	1.21269726753235	0	1.6684638261795	2.38165175914764	5.01496082544327	0	2.13908267021179	0	0	0	0	1.11245894432068
2.71208208799362	7.93371403217316	0.759891986846924	1.71211883425713	1.7896882891655	5.54724073410034	1.80697566270828	4.19476318359375	6.83049070835114	0	0.550399541854858	0	0	257.550671368837	3.87472361326218	0	0	0	0	5.66538622975349	3.31794583797455	3.64122706651688	6.21963310241699	0	0	3.92519927024841	9.04161649942398	2.91701304912567	3.0513117313385	0.540117919445038	2.10320663452148	28.3275052905083	9.74687504768372	18.7312561273575	24.621011197567	3.58970218896866	18.0667978823185	17.7820625901222	1.66788211464882	7.73025906085968	2.94424962997437	1.35988134145737	8.45370692014694	0.942736685276031	10.9062933921814	2.17952498793602	0.523268461227417	0.447736412286758	0	0.702012419700623
48.454155921936	524.11828148365	33.8590156137943	91.0717996656895	152.922766059637	266.635611653328	122.021771460772	3296.75046801567	2684.55347496271	224.335919886827	51.5413465797901	177.038511872292	46.6448839306831	935.057612717152	551.216741412878	21.137937515974	100.279266029596	127.221258044243	94.2750716209412	200.338040977716	149.031720876694	178.749518245459	273.730685025454	3162.90900197625	794.512451946735	179.354576855898	194.065576612949	1481.84345138073	216.329976469278	192.078750222921	97.7229560017586	79.3300941884518	169.627307623625	248.937646985054	130.131379157305	175.669806569815	112.85923910141	141.379969477654	314.756397932768	145.6498657763	17.8801122903824	1180.11522057652	214.571729063988	146.69603446126	654.04048371315	248.613427191973	1594.96239191294	547.472932964563	412.857151418924	255.973508298397
0.675387620925903	66.7647332847118	3.33602371811867	2.32500243186951	6.41782936453819	2.16007995605469	0.420494735240936	4796.42430597544	2841.20167082548	772.596223652363	152.624046802521	549.090196996927	1.90234386920929	318.607400417328	98.2095249295235	5.29074412584305	22.3701060414314	1.91590708494186	8.00222560763359	2.38481843471527	3.35785919427872	2.70823574066162	9.32376632094383	861.456937193871	443.367316454649	511.747882574797	46.9489394426346	781.301320761442	62.3593197762966	19.949391067028	4.55587574839592	40.5231832265854	7.94207838177681	19.8802174925804	11.3920548260212	133.928498446941	77.5611007213593	40.9342254698277	148.206076443195	142.295535475016	42.1717068552971	602.533163815737	576.120252490044	515.761200994253	227.297806024551	75.5936149358749	873.033777654171	279.251168698072	170.716798365116	117.858732223511
5.57907798886299	14.4542072415352	0	0	3.76593106985092	6.88918355107307	3.18321961164474	491.268440485001	146.010013580322	93.5055288374424	85.1540524959564	186.112094670534	0.824190974235535	22.17449426651	5.99140939116478	0	0	1.25251293182373	1.7459172308445	5.19862854480743	2.57927632331848	4.23829552531242	4.77593320608139	2.35613763332367	14.2847566902637	1081.64623588324	3.55461585521698	21.3493982553482	1.10067760944366	2.18718159198761	1.05595716834068	0.72149258852005	1.94381311535835	2.03957164287567	1.69223219156265	1.57600289583206	0.981263637542725	2.52615892887115	0.406179398298264	2.29764872789383	2.06429094076157	10.1370369791985	181.42847391963	278.036894321442	6.8654203414917	1.50896954536438	14.4936112463474	4.0907079577446	3.34919825196266	3.17803010344505
1.06739348173141	14.2011112272739	0	0.898264229297638	2.38635995984077	5.90111073851585	2.59522664546967	20.4160791933537	1.68024486303329	20.2920626103878	6.84473031759262	28.7662106752396	1.09004783630371	198.200830072165	2.50864636898041	0	0.337097823619843	3.15734279155731	1.43030044436455	5.35824248194695	3.77753090858459	2.98259878158569	9.21141955256462	1.0397082567215	0.495102614164352	53.0316696166992	13.5298481881618	4.37316089868546	3.75526416301727	4.22757023572922	3.37965294718742	5.89222055673599	7.06507375836372	18.0108400285244	14.7346857488155	1.05709165334702	7.88677349686623	25.1482149958611	7.39611175656319	2.33870947360992	1.11692845821381	9.55314692854881	13.0911771953106	11.675604134798	11.0955925881863	0	2.58460089564323	2.5580050945282	1.94173064827919	1.84160816669464
2.89452773332596	13.5632301568985	0.417191028594971	0.88507068157196	2.2969930768013	3.33069416880608	1.65628537535667	277.821387350559	62.348259717226	84.1044900119305	98.3596186339855	178.75836712122	0.426744282245636	153.908015757799	3.71947011351585	0	0	1.15953803062439	2.0900157392025	3.27652251720428	5.82608243823051	1.64102953672409	9.19548925757408	1.93374854326248	4.62366238236427	502.521073520184	7.86962458491325	11.0919315516949	1.98744678497314	4.83305701613426	2.46746441721916	7.5295923948288	4.30644971132278	16.8998646438122	15.1750074625015	6.10670945048332	9.63791334629059	12.0799132585526	6.54823929071426	3.52776905894279	2.30447363853455	15.8340290784836	110.676455408335	141.585619747639	16.0423964858055	3.70604825019836	13.0107415020466	4.08500102162361	2.46006628870964	1.04806178808212
56.5397477149963	167.979461938143	7.33588320016861	63.3385713398457	107.265605539083	258.545179337263	173.882117331028	76.1630642414093	45.4220792651176	6.93147438764572	1.82986080646515	4.6060611307621	24.2783937752247	484.775190621614	176.538848251104	1.90561470389366	21.6855771839619	275.847935676575	39.7494197189808	164.04595759511	153.649534612894	173.481389343739	146.0715508461	25.5471897721291	43.6540218293667	9.917534917593	112.208495110273	122.747762590647	114.876126140356	83.3407238721848	50.9709883928299	20.7845855355263	109.039831340313	144.027511954308	184.197278648615	8.63770845532417	13.6817450523376	46.3868620991707	25.0391438603401	2.66459757089615	0.880051076412201	142.330628991127	10.4173974692822	6.83616843819618	229.272977113724	72.8672098517418	69.8013620972633	66.8737552464008	66.5858326554298	43.6622514426708
2.5262933075428	110.604870676994	7.99575808644295	5.6189977824688	13.4561919867992	28.658029705286	6.27059563994408	51.8592895567417	128.047808378935	14.1317627429962	4.80643314123154	5.23542782664299	10.4413934648037	241.881435483694	188.42129278183	8.88956254720688	35.4374312162399	6.4229741692543	31.5379506647587	21.0351675450802	8.85648417472839	8.10089093446732	54.4277237355709	13167.787420094	349.516763836145	18.9449865221977	69.4430150389671	514.634838759899	73.7916374802589	61.6586151123047	25.466112524271	17.0312737524509	47.1307887434959	54.1316128075123	35.833924561739	13.4375860691071	27.0589660406113	34.9973874688148	91.5832289755344	4.78953742980957	1.09426081180573	357.728061437607	20.6149766743183	6.57603299617767	233.727878242731	74.1757233738899	408.531838744879	179.650048702955	115.123878180981	86.8676933348179
6.50258147716522	270.479033261538	37.5098844468594	21.3274760842323	22.4265216588974	52.0471591949463	10.6531677544117	185.527747899294	258.350010812283	49.9605654776096	11.4064229726791	40.6903601586819	36.1470771729946	630.111793369055	632.65921407938	28.5541093051434	141.772177875042	28.9687441289425	79.9500204026699	58.6202930212021	19.5622629821301	24.3249144852161	124.842628866434	18119.7468045652	1766.980599612	58.7206767201424	173.680447101593	2244.74385398626	200.301162093878	232.417293787003	77.337340682745	74.6569871306419	150.358851104975	177.825059294701	85.1555074453354	26.8150860369205	63.3891773819923	106.956279933453	219.313084542751	11.1486690044403	1.38213646411896	884.048242300749	44.9325028657913	33.4331721961498	592.953283309937	227.63087105751	986.11093172431	497.067656308413	324.414980083704	264.15643247962
7.34610396623611	350.218264371157	13.4795058369637	15.9672899842262	26.6846856474876	48.4840975105762	10.2814302444458	45.9466936290264	45.1591176688671	10.1611160337925	3.21053665876389	13.5125122964382	28.3410537838936	368.12264829874	268.524817705154	9.4506162405014	41.8741817474365	14.2838241755962	82.7003328204155	63.7648583948612	25.5228298008442	18.0666953921318	157.808204799891	2894.00822141767	13537.8494116664	18.0837789773941	90.8429856300354	2924.4070635736	110.465721130371	81.0555836558342	32.4091849625111	25.9754273593426	62.2455424070358	93.8676581680775	74.9448632001877	7.99090015888214	38.9818861186504	62.7891476452351	55.2935775816441	0.458139598369598	0	307.592147350311	11.2478771805763	4.0661638379097	337.955488234758	75.8125188648701	223.189057469368	154.366828203201	120.682146131992	81.2150202393532
77.7535545825958	899.442465096712	29.8407189548016	148.065186083317	223.271521836519	442.637778371572	177.534484326839	44.5902438163757	48.6301301419735	9.63153374195099	0	6.22309628129005	82.8131990432739	770.202502906322	457.6533087641	22.5123394429684	62.3597768247128	159.488338917494	156.857852697372	394.465908288956	283.50984069705	291.071776717901	566.673012763262	664.404524087906	536.525929361582	23.4522221982479	158.855952978134	1044.76090565324	181.64583209157	163.580530881882	107.992044955492	29.2724826335907	190.840049564838	279.572340190411	164.644488960505	3.81784781813622	33.7466206848621	91.8018136322498	49.2757679224014	2.92711699008942	0	295.521487534046	12.8972659707069	8.45507761836052	402.439556449652	146.299476265907	158.884318292141	181.674540638924	116.236301153898	125.243293166161
262.444063514471	1756.04950624704	36.4102849960327	371.443872004747	537.155126065016	1314.27181258798	691.22583425045	45.3839367032051	18.6946511864662	4.74565014243126	2.19688832759857	5.28333783149719	130.582996934652	1535.57887932658	638.581035703421	31.0881280303001	58.5577328205109	605.654440790415	161.110736131668	875.551229119301	893.890172064304	927.774680584669	1017.90903899074	46.2827752232552	664.785708963871	9.60386896133423	215.308428525925	2196.84918430448	309.444099068642	309.764804750681	206.714440941811	25.8208549320698	353.746517241001	612.59940263629	397.247008800507	2.70293292403221	15.7351626157761	87.0747930407524	26.7901204228401	7.53621232509613	0.869745522737503	266.793671548367	12.324686050415	3.43956595659256	566.10002759099	221.478775084019	129.645090222359	186.258361905813	194.161413222551	175.121437430382
18.0052108168602	321.176984041929	12.4102975130081	43.8335680067539	82.6059272587299	154.525058031082	44.4594738483429	25.3323831856251	22.0288533866405	3.5262748003006	1.77797520160675	2.069679915905	34.6213368177414	299.903888195753	204.435903936625	10.2699774503708	25.7781957983971	57.3046813011169	70.2321496009827	128.475850224495	88.3420939147472	85.0942936837673	189.876932919025	364.522496670485	217.121713966131	6.31698724627495	63.849862664938	438.424739420414	77.4021193683147	63.7626843750477	41.9896939992905	5.8396310210228	65.8512154221535	91.039270401001	57.5812342464924	2.95549547672272	7.08975628018379	33.838249117136	20.5369304716587	0.923416137695312	2.02177482843399	144.071146965027	9.27382227778435	6.39352384209633	171.160672366619	66.8819339871407	101.006404727697	87.297956854105	66.8040542006493	62.9289992451668
0	1.76167470216751	1.76968383789062	3.54381793737411	1.73199397325516	2.26701563596725	0	555.804958224297	121.324681311846	15.0841594338417	9.80041873455048	12.6091501712799	0	2046.55722436309	78.2240595221519	0	6.50403261184692	0	0	1.62238585948944	0	0	0	0	2.45169216394424	1561.81581583619	480.720819830894	4.40511122345924	94.6659297347069	102.662333637476	66.401354432106	717.355538606644	219.598548442125	636.205226480961	668.878193736076	150.923437833786	567.36078748107	1174.09039115906	196.271649539471	361.10410156846	541.340470939875	308.132748812437	2784.5109308064	123.264368712902	541.782557457685	17.0595496296883	19.9814642369747	9.40248343348503	17.1124381422997	11.2710604071617
2.03130811452866	1.18210953474045	3.27660304307938	1.8841227889061	2.65993809700012	0.696523308753967	0	337.909934818745	109.569203048944	3.7963861823082	0.538229525089264	2.45269417762756	0.868399441242218	4072.19206187129	95.5078670084476	0.985359072685242	2.47792726755142	0.493647485971451	0.521555483341217	0.729408264160156	0.846572935581207	1.17461824417114	0	2.63755083084106	1.77518653869629	346.425520062447	496.16507807374	3.03073084354401	97.3857434988022	110.975145459175	64.333200097084	1561.38465493917	272.903561294079	1019.23474773765	983.69170409441	184.071502000093	474.401997029781	1208.65744611621	149.946142345667	205.168118327856	159.907233208418	243.760879397392	502.834314912558	39.1321659982204	484.26449277997	19.8776597976685	19.9139524400234	11.7365762889385	10.6483424901962	11.1880904138088
1469.40759891272	68.2111376821995	391.595020025969	2888.12242415547	2367.92817515135	1784.32164222002	511.834696978331	12.8055284619331	4.68031656742096	0	0	0	1017.18922621012	621.553029686213	442.873726606369	141.876961290836	136.451484024525	562.487983733416	555.902988702059	1282.67101216316	285.837775439024	281.084145069122	109.303478628397	0	1.35595795512199	0.515148401260376	13.8750031888485	7.93992295861244	30.9021045267582	153.570412516594	588.20506888628	11.8942342996597	2259.12949764729	17.5923311412334	8.38015791773796	5.08685547113419	10.3610227108002	12.0786454975605	3.9646782875061	1.37672716379166	0	16.9693949818611	0	0	63.7563008964062	41.9098828732967	5.4112434387207	12.8065106570721	19.0026915669441	51.8587300777435
45.7910785973072	9.85944685339928	23.1774879693985	66.72162348032	79.5740667879581	68.1556809544563	19.8164348602295	1.29593139886856	0.284908056259155	0	0	0	28.0283936560154	37.8461114168167	79.6924567818642	14.3993869125843	16.988204151392	54.1576274335384	22.5802960991859	54.6511908173561	18.1484323441982	28.6181903779507	12.3221827745438	0	0.507876217365265	0.749273896217346	6.42554876208305	4.02060836553574	10.391465306282	26.8286058604717	26.5028881728649	0	8.11233198642731	2.57243305444717	9.46394884586334	0	3.27456173300743	2.58934646844864	1.81048852205276	0	0	15.0215385556221	0	0	22.7288928627968	10.0221810340881	1.90559536218643	1.93752509355545	11.8686364591122	9.30253225564957
110.761572390795	4.5124092400074	55.0950548350811	250.435867220163	199.859446853399	143.417511403561	44.5708722472191	1.84884434938431	2.40602055191994	2.07066404819489	0	0	90.2107023596764	89.4351145625114	65.2785513997078	15.6262792348862	22.9747577011585	40.8051954805851	50.6037291884422	89.4896109700203	22.97402587533	29.5025894343853	12.1258560717106	0.438369750976562	0	0	7.34314119815826	1.73132783174515	5.67059367895126	12.626918554306	73.2579419314861	1.32332527637482	8.90091240406036	1.74012386798859	1.79793858528137	2.05144882202148	3.53369927406311	4.76452761888504	2.34399726986885	0.97083854675293	0	12.1438711583614	1.06698894500732	0	14.7044098973274	10.4888785481453	0.699460923671722	2.5764154791832	2.15624117851257	8.01614156365395
1774.58662587404	60.2107730507851	418.789937674999	2732.0141171515	2594.95310783386	1870.37407827377	482.796393573284	7.05070516467094	9.07219183444977	0.504737198352814	0	0	1017.3048068285	611.663133889437	418.292072236538	125.805188953876	124.183199286461	509.060096561909	539.072957962751	1202.22640296817	258.885125368834	290.893363922834	90.2901822030544	1.56661975383759	1.57885834574699	0.804705113172531	13.8024459481239	9.2076298892498	31.6159062087536	133.379342675209	573.997341364622	11.918069601059	60.1762713193893	20.9376878142357	9.38288325071335	3.42212957143784	7.33423840999603	4.3853899538517	6.27641877532005	2.98363566398621	0.768664121627808	23.8027650713921	0.455873668193817	0	34.947922617197	59.0692058205605	6.68356654047966	13.760422796011	21.2563397884369	41.7029373943806
1452.16299775243	65.7779298722744	485.334651768208	2322.08781823516	2386.39075422287	1785.8122420609	494.176818519831	5.32246559858322	2.37267753481865	0	0	0	1070.11771261692	518.85268753767	475.648986458778	150.053405851126	154.67792648077	574.398055195808	507.132247656584	1199.58538892865	291.11617654562	321.070621073246	106.305072546005	0	3.71668612957001	0.918511033058167	17.6626400947571	6.61331143975258	38.9183827638626	154.318362265825	576.361939638853	6.99272105097771	46.4418118298054	12.7723287045956	13.0680150389671	2.15901178121567	5.20077499747276	5.08442613482475	3.72851699590683	1.79683429002762	0	26.3315829634666	0.785595893859863	0	37.8971305191517	44.2691754698753	10.4303806722164	6.50933638215065	18.9897797107697	69.1576853394508
840.545102059841	53.2576124966145	245.592632770538	1293.82413846254	1390.63441702724	1068.2849303782	340.809663236141	3.79264837503433	2.47287797927856	0	0	1.57981312274933	547.504664182663	339.418492645025	300.549842476845	71.9116551578045	98.3811255991459	456.180997610092	330.271749645472	783.573836356401	189.769278287888	191.607776135206	87.1494499444962	0.410282999277115	0.881810426712036	0	16.0951050519943	5.29853892326355	34.9729886054993	100.316659986973	340.684793382883	2.47836035490036	40.4867178499699	7.48155853152275	8.29294773936272	1.08214914798737	4.27066221833229	6.89048928022385	1.4794870018959	0	0	8.76953306794167	0	1.49757039546967	38.4373890459538	32.7649275958538	7.90607082843781	8.92710012197495	20.81264975667	51.412906318903
310.490574121475	18.2146668434143	72.2997160255909	438.271815270185	463.466309696436	409.302439332008	118.400496840477	2.02601480484009	0.444111227989197	0	0	0	181.137295991182	75.856807500124	120.743182688951	25.9313010275364	36.6085315942764	152.239412337542	87.2182185947895	246.138185799122	62.3092866539955	82.2730907797813	27.1410402357578	0	0.849819242954254	0	3.80904638767242	0.797687470912933	10.3263128697872	42.1666304469109	85.7985856235027	0	14.5663741230965	6.59055769443512	2.01149025559425	0	0.385119676589966	2.35102891921997	2.29778426885605	0	0	6.51833644509315	0	0	17.4919179975986	14.5133631527424	0.4559206366539	2.15901249647141	7.84317994117737	20.7555629014969
0	3.40544039011002	2.51297080516815	0.663874983787537	0.663544893264771	0.803793400526047	0	6163.09474629164	756.312899082899	228.791899740696	28.0785402357578	94.5098702609539	1.99032312631607	627.815008223057	109.938887774944	0.705322921276093	14.9557091891766	2.35963749885559	1.16514694690704	0.414101451635361	0	0.721911728382111	1.04992461204529	7.84253540635109	6.56258815526962	579.479756712914	233.085590183735	12.6413500607014	106.566312909126	29.7826780080795	5.69010818004608	244.896340548992	9.1123443543911	11.8175687491894	20.6978131532669	475.219177752733	1019.90064817667	486.513295203447	418.355874150991	1830.65850004554	287.30359184742	855.110757887363	1467.73911112547	750.543064385653	782.840355455875	66.1423341333866	147.587469547987	66.5509766936302	48.7605093717575	32.0810917019844
0	1.87483957409859	1.91597378253937	0	0.795471549034119	0.807616591453552	1.93504762649536	770.331301242113	223.445835322142	14.1959256529808	1.50880497694016	7.16536238789558	0	130.440734028816	35.08471596241	0	3.51497226953506	0	0	0.386619925498962	1.02901482582092	0.41993635892868	2.09118950366974	7.87588173151016	9.85104754567146	46.2948322892189	86.647109746933	15.6481774449348	33.2714314162731	8.03885641694069	2.60302373766899	65.6833499670029	4.05900320410728	9.00812372565269	6.53135547041893	155.937680572271	256.825317323208	137.807963162661	136.593414455652	154.514494895935	13.3113227784634	241.261537075043	114.163778990507	59.7962830364704	214.74361717701	10.8598654270172	76.7904765605927	26.9829163551331	13.4734509587288	3.76873007416725
0.435098558664322	0.602559566497803	0	0	0	0	0	983.137118279934	97.20101583004	386.024757623672	63.2282942533493	165.327797681093	0	169.860741376877	12.4577365517616	0	0	1.60236895084381	1.02674221992493	0.382381409406662	0	0	0	1.25593197345734	0	1260.32621058822	15.0389797687531	4.87530791759491	2.69368028640747	0.600450694561005	0.591557681560516	7.99853777885437	0.773580014705658	3.76957419514656	2.52379459142685	16.3035337328911	43.0613164305687	18.3984766900539	25.1218129098415	536.106219649315	434.464933842421	98.0209308564663	3060.09601196647	1621.780690521	50.4139002859592	4.34319123625755	22.8308405280113	8.01028382778168	5.24603575468063	6.00504869222641
0	0	0	0	0	0	0	129.794369608164	24.3355241715908	93.7466280758381	26.7194187045097	64.5645497739315	0	19.4947231411934	4.10680967569351	0	2.20351320505142	0	0	0	0	0	0	0	0	678.785515755415	0.905536651611328	0	1.94030290842056	0.500793218612671	0	3.00709056854248	0	2.11637848615646	0.713137924671173	6.43406209349632	8.34858071804047	1.02458655834198	6.41385552287102	61.4695701301098	157.086735099554	15.3950801789761	1071.68078568578	608.056725353003	10.0673897564411	2.04232716560364	3.42445310950279	2.65203669667244	3.74219745397568	2.29314184188843
0	0.921729385852814	1.16265320777893	0	0	0	0	460.286588549614	71.1777980923653	286.773279756308	66.4354921877384	196.889081656933	0	91.0488843917847	9.25599664449692	0	0	0	0.439742058515549	0	0.472030341625214	0	0.412609875202179	0	0.946341514587402	2050.38934206963	11.6956505775452	1.27970957756042	6.10821029543877	1.78418073058128	0.541363477706909	6.57219153642654	0	0.531379044055939	1.19213879108429	4.7208925485611	24.5917966365814	11.8453828692436	18.5657158195972	245.644243359566	336.209990471601	51.7024868428707	2901.30444547534	1526.12782987952	25.7012646496296	2.69957083463669	14.819440305233	5.06364911794662	3.94652035832405	3.02023780345917
674.049492686987	39.460811406374	248.519151240587	1228.0852791965	1212.66817370057	936.43586653471	258.017079234123	4.44578111171722	4.80176568031311	1.41469693183899	0	0	614.593463867903	378.472829192877	233.605898618698	83.6128078103065	90.3041721284389	256.859213262796	339.002017349005	624.990602850914	131.374618828297	154.409965455532	46.8118664324284	0	0	3.58495125174522	8.04844036698341	3.90336456894875	16.3688633441925	83.31090259552	391.665063232183	5.98824834823608	20.5230783522129	11.6415047943592	3.12451583147049	2.61568129062653	5.53900843858719	3.48921382427216	4.4930214881897	0.433570355176926	0	13.0823643505573	2.18271505832672	0.670004844665527	28.5093477070332	26.5293615758419	0.885563910007477	3.51104235649109	9.91029044985771	26.4706290066242
152.102608531713	48.5416275858879	86.3964557349682	248.12854373455	298.122981727123	210.75184160471	48.8987041711807	2541.66291993856	742.606454402208	69.6816763877869	8.04993483424187	26.5099241733551	141.47848084569	3350.72143533826	1278.70561015606	44.0444729328156	96.4271034896374	108.164400219917	79.5596312880516	96.1739389896393	44.0142612755299	47.6981509029865	31.7351347506046	34.9227393269539	85.273297637701	174.853159427643	1564.75035002828	234.635025441647	730.052553147078	686.282260984182	183.830239772797	625.530520498753	256.049816042185	299.567251592875	350.600421726704	624.555451869965	1335.00784420967	1044.82788395882	858.412821829319	902.341004520655	112.12900775671	1438.66183441877	397.78443774581	143.197246968746	2189.70325830579	361.314054608345	444.92010346055	234.037585824728	199.386738836765	197.836995750666
81.049408197403	58.1820348501205	89.9846532642841	169.131912231445	196.795138031244	203.629609286785	79.3612184226513	185.61460724473	102.341849684715	9.5380320250988	1.22515055537224	3.11869406700134	142.181938737631	1150.55950728059	1202.69593113661	49.5362963080406	127.359844058752	300.886769145727	112.707383275032	149.562427312136	59.6091839671135	74.7567952573299	48.4678067564964	10.2906983494759	42.8073727488518	17.9280841648579	426.571166962385	129.916424900293	439.862505495548	604.50344312191	251.275255262852	57.6013776063919	155.351847589016	129.536440372467	171.053391188383	71.3034102916718	134.092461764812	180.253392934799	144.236749053001	47.288748383522	7.27065980434418	423.685699880123	33.0823174715042	14.749853938818	867.383732438087	321.73366817832	172.73493629694	140.691374391317	181.402743369341	270.104597687721
274.633774131536	31.0522382855415	144.813526540995	583.641829103231	514.56536796689	471.369259417057	121.750522106886	1.97805899381638	1.05617934465408	0	0	0	308.42665836215	203.020738750696	261.189742237329	55.4376085996628	78.4713729321957	206.757182478905	209.346172630787	295.976980686188	92.4603338241577	90.2420173287392	39.9843898117542	0.882352322340012	2.18869230151176	0	8.07071399688721	6.13811266422272	21.8844877481461	90.7237946689129	221.021421760321	0.464358538389206	26.9721137881279	7.38720011711121	9.91340428590775	3.30883514881134	0	5.033835709095	3.08593624830246	0.79186338186264	0	8.47761762142181	0	1.11473405361176	32.9262959063053	25.9851309359074	1.47574555873871	4.79827061295509	14.1011190414429	20.2850012183189
175.245940446854	42.9641424119473	133.694353640079	376.254423648119	422.924980551004	307.638813108206	101.093128144741	17.726057946682	16.6641631424427	0	0	0.432162195444107	239.951436579227	218.692606598139	351.072822988033	51.7995955646038	74.0520763397217	226.334283530712	150.474742174149	229.6284956038	76.3109547793865	90.4354890584946	39.527118653059	1.43788659572601	8.12300544977188	1.4829169511795	25.4082998633385	13.715130597353	43.3773394227028	135.135953187943	223.30211392045	5.56231248378754	29.2245286405087	12.7998052835464	10.0115107297897	2.7852666079998	17.7697448730469	13.1220114827156	15.9106765687466	2.27484929561615	1.32838845252991	36.6515725255013	1.10909903049469	0.975570976734161	60.8757365942001	46.0720882713795	12.6645135581493	11.567826628685	16.5672867000103	33.8257073163986
235.235996246338	23.5192367434502	98.0925225317478	340.907573074102	410.031773805618	323.056535691023	125.017508208752	2.62693601846695	0	0	0	0	178.462836682796	102.690020859241	224.529144585133	37.9901594519615	52.2477731108665	198.60818246007	86.0311706364155	202.545059114695	73.4866404235363	93.3602302670479	32.1510647237301	0	2.50094997882843	0	14.7386692762375	8.23079541325569	30.6483663320541	92.3089455068111	123.195602715015	0	15.7283936142921	4.07623946666718	5.15769970417023	3.63903045654297	0.760847270488739	0.785266101360321	0.498807728290558	0	0	7.07188934087753	2.06498259305954	0	38.6824005544186	36.1161445379257	5.38820362091064	10.9086759090424	26.0297125279903	43.4374914765358
623.644266545773	54.5722816884518	388.48846617341	1057.21856382489	1130.78338637948	886.306503295898	191.6351159513	3.33193165063858	2.95496928691864	0	0	0	587.016560137272	251.069048076868	383.968721568584	133.658060461283	142.043570905924	408.357381522655	256.196866899729	386.434170007706	160.535145491362	218.82623142004	73.1679518222809	0.408116787672043	5.84906730055809	0.662546277046204	11.8295621275902	5.23347094655037	41.6045411527157	183.571850627661	287.654929369688	3.79982221126556	49.8408133089542	12.6335200965405	7.72131213545799	2.70342338085175	0.386805832386017	4.48458540439606	4.58399188518524	0.727811992168427	0	15.7741141319275	1.27030098438263	0	32.3962081670761	50.496422201395	5.14305368065834	8.33583006262779	20.5082432925701	37.7954526543617
443.203057467937	34.6665059030056	161.304743170738	676.010034531355	757.112005710602	623.405698806047	182.436719149351	0	1.98771020770073	0	0	0	346.12091961503	188.054584205151	224.745248436928	65.4967240691185	73.7833279371262	263.279286921024	185.519617080688	431.574056714773	122.580998778343	134.193562984467	53.3237863779068	0.367293030023575	1.02273091673851	0.397440314292908	6.96035504341125	7.03551551699638	16.2416121661663	81.495148986578	214.750216215849	0	19.3464534580708	7.96111640334129	8.41535365581512	0	1.52582442760468	6.61783105134964	1.96787482500076	0	1.14751207828522	4.50556826591492	0.501849234104156	0.45135498046875	18.3843508064747	25.1196657121181	0.770951569080353	7.60467955470085	12.0448954701424	22.0236584544182
236.269780248404	14.6551890969276	66.3824794888496	368.696500658989	404.54686781764	323.166095763445	120.270838618279	0	0	0	0	0	188.989063054323	108.419207751751	105.421382695436	26.5571141541004	22.5047207176685	127.215410768986	106.511082321405	254.109637618065	65.5764044225216	65.335347443819	25.663683116436	1.03626787662506	0.426778495311737	0.772590756416321	2.4020448923111	2.57631516456604	15.6439714431763	37.6264657080173	121.055848896503	0	3.96285754442215	3.81804022192955	2.58464780449867	0	0	0	0.524242520332336	0	0	1.85592696070671	1.09584093093872	0	8.60670879483223	12.8519018292427	1.57055670022964	1.13956254720688	7.05785489082336	23.6660693585873
434.301977962255	21.6862533092499	113.002218455076	702.656661480665	718.548806041479	588.04529222846	198.442381471395	0.679466485977173	1.52543342113495	0	0	0	310.391120761633	149.580643773079	170.327398836613	45.1716581881046	53.3020460605621	251.057782918215	177.240016967058	420.31644064188	101.423685342073	124.742401540279	42.2688721716404	0	0	0	9.55438175797462	4.37006318569183	19.7335427701473	73.6371123492718	192.998478472233	0.695712506771088	14.7327948212624	7.52191689610481	3.27836820483208	0	0	1.98561751842499	2.38992521166801	0	0	5.55569431185722	0	0	13.2694769501686	23.1064640283585	2.83952784538269	2.91017121076584	15.3048966526985	29.2713832259178
126.015824854374	16.0610666573048	48.6312095522881	201.188528448343	214.172376513481	209.776622086763	62.762892216444	0	0	0	0	0	105.388353645802	43.1720563471317	115.461329698563	13.4771704673767	25.6024932265282	96.4847803115845	49.2857396900654	113.92519852519	46.9722737967968	44.6808227300644	14.4385721087456	0	0	0	10.8923420906067	1.76701647043228	12.5109370350838	41.2480399906635	64.6912987232208	1.54403591156006	10.4044372737408	7.56724345684052	1.34348520636559	0	0.846803486347198	2.00356006622314	0.523465156555176	0	0	4.30433630943298	0	0	9.47742703557014	9.57486775517464	3.78635656833649	5.39871340990067	4.78973916172981	16.3909609615803
0	0.494681179523468	0	0.880044847726822	2.2898942232132	2.53519803285599	0.508033156394958	23.0941733121872	12.4504821300507	0.945540428161621	0.593284070491791	0	0	24.1995172798634	18.3034748733044	0	0.826220214366913	4.59127420186996	0	1.15060892701149	0.601619839668274	0	2.81620818376541	0	0	0	13.1741656661034	3.77265647053719	9.92638996243477	6.64750704169273	1.92400020360947	4.81543052196503	2.25231158733368	5.59497386217117	6.2000230550766	10.6509395837784	24.1708815395832	21.1770147979259	13.6677014529705	2.71301963925362	0	34.5931443572044	0.645683228969574	2.30428278446198	42.2255750894547	5.72698041796684	15.6889134347439	8.83310735225677	7.30806732177734	9.38462421298027
0.472386211156845	7.01591601967812	3.88497352600098	2.61338359117508	4.83528208732605	1.44584593176842	1.57946810126305	73.9725708663464	55.4568885862827	4.0581169128418	0	0	1.82124555110931	116.253754258156	63.435759305954	0	6.91207271814346	1.11061608791351	1.9034618139267	4.68201476335526	1.49101930856705	2.27229681611061	1.11665052175522	3.51341637969017	11.5216282606125	8.08877229690552	67.5439645946026	16.7863981425762	43.7221646904945	28.3471358418465	4.5429792702198	13.2857061028481	5.71672347187996	11.936472505331	24.5355496406555	30.3844291865826	58.2730331718922	34.3655691444874	60.8683272302151	9.15613001585007	1.72620940208435	157.808532804251	10.6560106575489	10.4819668233395	193.152936369181	29.0054931342602	71.1484209001064	31.6926840245724	22.7359574437141	9.72132679820061
0	0.674469590187073	0	0	0	0	0	645.275964140892	94.1305423676968	509.736621975899	120.221339195967	422.230488240719	0	130.699955940247	11.7103849351406	0	1.79280465841293	0	0	0	0	0	0.784827768802643	1.2073147892952	0.392397850751877	7133.72330465913	12.1233345866203	1.13779616355896	10.3943847715855	2.29384279251099	0.806496500968933	14.2729993760586	3.75885686278343	3.2876124382019	11.2741698622704	12.4579499959946	30.3272954523563	42.7949283123016	19.7629813551903	352.399505406618	730.571492493153	73.3989096581936	6863.02764376998	2430.63672277331	44.2731521129608	1.61616080999374	15.3159679174423	10.3646186888218	7.78241264820099	5.54664731025696
9.15679886937141	33.3229364454746	12.4298836290836	9.53247117996216	9.65566143393517	18.7977153658867	10.3323663473129	1896.06763932109	959.139094024897	44.2612436413765	10.7033340334892	20.769437789917	6.70635330677032	1817.63544753194	711.51861962676	13.1254342794418	57.3624653220177	25.3498560488224	13.3182267844677	14.8685414195061	12.095218360424	9.28842923045158	12.1076111793518	58.8007706105709	91.6227256655693	125.436790674925	1199.68649661541	212.807171821594	548.916660249233	320.467725515366	40.9629771411419	388.729950755835	113.715464383364	199.953965902328	244.902646094561	611.785713553429	1133.92446541786	880.403858184814	970.188479483128	424.922769218683	41.5840989053249	2003.86376823485	240.427408874035	109.510205239058	2425.64498740435	286.018637061119	730.469611436129	324.851097166538	233.32608127594	178.406342595816
8.28542625904083	7.43678042292595	4.84116581082344	12.8848346173763	13.1394607126713	11.8704161047935	4.93146932125092	81.8910380899906	61.3745329082012	4.81194850802422	0	1.82027751207352	6.40458983182907	268.288733959198	203.650649309158	3.49519193172455	13.3825917243958	27.2423934340477	5.9927362203598	10.641710370779	3.752845287323	3.49341198801994	13.5739883780479	5.22081783413887	19.9865444898605	4.35470992326736	141.136852771044	58.8676293492317	120.877904474735	96.7590039074421	18.3659619688988	18.4760009050369	26.8792853355408	40.9021481275558	48.7456915378571	37.8871620297432	70.7794606387615	56.3990503549576	83.186635106802	11.2868272066116	3.29097038507462	260.696254611015	16.0951063334942	5.0550109744072	349.598341032863	81.4067064225674	135.094855338335	73.7147613465786	65.9362070858479	47.311937212944
14.5041629374027	30.6031257212162	25.0731611847878	28.590348303318	51.6603549420834	48.1347897648811	26.6065272688866	119.762040376663	61.6258982717991	3.33433586359024	0	3.77717700600624	20.5760263800621	619.068237751722	598.893788784742	16.6578323245049	44.9357677102089	105.764543920755	22.8752208948135	34.9403410553932	20.8597018718719	29.0849694013596	19.8998615145683	7.43735891580582	27.0169805586338	10.4878315627575	314.699801385403	95.8260709643364	278.167910009623	349.992022782564	72.6237439215183	35.1865276992321	93.0955850183964	119.513267457485	108.563726335764	42.0420845150948	96.9079370498657	92.7976675629616	102.555681884289	20.4333210885525	4.08317863941193	283.362514108419	13.6220680773258	4.17851760983467	520.844635933638	178.336021751165	110.76915410161	92.2396711111069	111.870331823826	101.676200717688
20.1031555533409	38.8241952061653	32.4600602984428	37.9053575396538	49.3153615891933	53.6915164291859	37.2579800784588	131.96046513319	76.1166404783726	5.93364894390106	1.01556479930878	0.508683085441589	27.4776665866375	1092.95412611961	760.244024395943	11.448051571846	51.7853783965111	108.971796542406	36.7201479375362	36.9196340143681	20.3141812086105	32.4917828440666	15.257058173418	7.38765993714333	37.5656977891922	14.4352158308029	326.964901506901	99.1948647797108	385.376130223274	360.174568682909	101.226878553629	55.8534709811211	105.614600896835	99.6680430173874	142.085984319448	59.7912943959236	122.375012874603	131.897932082415	136.893306732178	23.7321321666241	1.80664867162704	406.15273720026	25.5099106431007	7.9546457529068	779.543697834015	228.421521663666	155.578669011593	122.905291169882	118.062711715698	143.736687958241
111.583601742983	31.4609413146973	84.3760480284691	215.68773329258	226.371323406696	200.068152010441	63.2387957274914	83.4602056741714	44.2001581192017	0.692898690700531	0	2.35916972160339	127.287665605545	375.368529289961	354.604491174221	38.1918903887272	63.1806932985783	152.72357031703	88.7788695991039	129.872878462076	34.5889893174171	66.8595637083054	23.7503255307674	5.54184013605118	7.87922784686089	7.89034795761108	71.1571897566319	20.6358545124531	97.8620518445969	197.345354795456	168.601214170456	43.4089871942997	35.9866100549698	25.3473841547966	37.1701656579971	38.8638010323048	70.7206545472145	44.3353961706161	38.839492559433	17.4573637247086	0.873296141624451	112.198383510113	8.48868128657341	3.49571949243546	192.570235297084	75.1074144244194	29.2627230584621	19.9623092114925	36.7275556325912	68.9711682498455
3.79138058423996	2.71693873405457	1.10408890247345	0.680424392223358	2.11392962932587	2.25881445407867	0	2392.71448519826	549.502602607012	33.7994317412376	13.8521523177624	32.9797978401184	0	897.11001136899	106.780600816011	0.599284768104553	11.9835969805717	0	1.18606221675873	0	0	0	0	10.5847696065903	12.3106265664101	149.143534719944	285.734097212553	20.9553670287132	92.9455668330193	42.1682174801826	15.2535319924355	834.699155211449	42.7760624885559	52.270242869854	25.2633891105652	569.112368822098	1059.42511919141	647.65064740181	450.910904377699	866.397159308195	47.1900095641613	507.773392319679	280.535292029381	135.852473348379	691.375932216644	22.4565955400467	82.4533353745937	30.1031768321991	22.839943498373	21.4252631366253
13.8485099077225	6.38975015282631	13.8947087526321	18.5260279774666	12.6273174285889	18.0150310993195	7.17654976248741	166.043868362904	60.207880884409	0	0	3.09139966964722	12.0166611373425	257.758551388979	146.604879617691	4.35677635669708	15.2129793167114	39.5380936264992	9.63405761122704	15.6501968204975	3.94312033057213	18.8665931224823	5.98321011662483	2.70486199855804	6.34936437010765	9.69319117069244	75.9399831593037	13.5265708267689	82.0534333884716	74.1602566838264	17.1109947860241	54.3914868533611	23.1629695892334	11.661418825388	29.3904945254326	42.9972851872444	77.6148408949375	56.7614378631115	53.8133209049702	24.4627207815647	0.527826964855194	163.03838378191	14.0148960351944	4.15022769570351	173.28176382184	47.0261419415474	33.8573603928089	43.8551053702831	20.4405299127102	36.8110604286194
0.612483024597168	0	0	2.19342854619026	4.09375166893005	1.77255329489708	0	180.731239140034	92.5490987896919	1.86977100372314	0	0	1.51363348960876	383.907671809196	75.7027934789658	0.980304598808289	0	0	0	2.87024700641632	2.72091245651245	2.84481969475746	1.99998164176941	3.8916480243206	5.77850142121315	10.4829959273338	187.153500318527	18.3575537204742	51.5181482732296	45.4830174446106	15.3008286058903	129.767749726772	35.0306124091148	35.7922683954239	24.4335254132748	66.4325313270092	115.554437398911	151.274604022503	117.98531332612	25.5426544547081	0.745658397674561	147.662349879742	14.1582825779915	4.96475237607956	250.582196980715	19.3250338435173	48.3882874548435	32.9795455336571	12.8503203988075	11.2344732582569
3.22610953450203	4.77363675832748	0.817550241947174	5.84874430298805	7.68744388222694	3.81187230348587	3.72204566001892	157.20448449254	47.9244820475578	2.27001971006393	0	2.88913235068321	2.63799461722374	120.122820645571	46.6464627385139	1.12129521369934	4.69860655069351	10.4962978959084	2.35098588466644	1.49257904291153	2.11174511909485	5.78956207633018	1.62648338079453	2.05521741509438	4.57996064424515	22.2022531926632	49.93008056283	14.0141720473766	33.7440914213657	30.5481356084347	5.39742279052734	41.5971468389034	8.06726461648941	11.9640220403671	10.6340184509754	32.5462515950203	65.514735519886	46.0585352778435	28.6159285306931	25.0020363032818	5.07000380754471	88.8767432272434	22.4226934611797	7.52536609768867	118.368526130915	19.7430897653103	34.6340855360031	9.68311631679535	6.74141871929169	14.9864618182182
0	2.73242664337158	1.2096186876297	1.01559507846832	0.511029601097107	0	0	1787.1793024838	367.724138438702	42.5869289934635	5.30686593055725	17.5935592055321	0	299.061281383038	41.9477363526821	0	8.16379061341286	2.36052691936493	0	0	2.83883231878281	0.564077198505402	1.38385814428329	6.74453032016754	4.61851537227631	77.1755187511444	127.192663013935	7.55288982391357	42.004421800375	11.8025744259357	0.554005563259125	161.944738388062	4.27704322338104	6.99249279499054	7.26553946733475	258.165621131659	503.857836961746	231.520388513803	200.925929099321	413.143381357193	38.969655662775	352.512208074331	210.966050982475	105.153110146523	348.113505572081	23.4199832975864	95.878986030817	32.658027112484	11.2877829372883	10.98770570755
1.91436487436295	11.6190709471703	3.23405599594116	1.53277003765106	2.62433558702469	8.59288549423218	2.31507551670074	2653.38099256158	745.088648706675	66.3858484625816	4.13477796316147	18.8747371733189	0.891817331314087	703.169685035944	129.95205450058	3.98577362298965	18.6448045670986	1.8674328327179	0	2.62784296274185	2.43851485848427	0	1.06688928604126	26.2237513065338	31.2534288764	122.906185895205	353.108524650335	42.3151118755341	133.732340455055	51.5413104593754	8.89668264985085	346.71750703454	34.6100663840771	47.0312109291553	38.4837800860405	530.859257251024	987.838917970657	543.571551471949	547.006512314081	577.307133197784	69.1480650901794	903.502332657576	308.256175577641	155.138737022877	952.165979921818	67.8958141803741	266.648292690516	93.4664745032787	61.6831105947495	28.4738422930241
0.753706276416779	0.746180891990662	0.916776537895203	0	1.29613745212555	0.609449803829193	1.77437749505043	2297.59772577882	551.565363407135	54.9917193651199	4.18800747394562	20.7127927839756	0.644339203834534	697.410077005625	87.1640850901604	0.376318514347076	3.63217717409134	0	1.56206321716309	1.67437744140625	0.773572683334351	2.48141521215439	0	7.91702342033386	9.80162525177002	217.665365666151	217.803296089172	19.5980033874512	91.7785249650478	17.3058670163155	3.85393667221069	342.672989249229	12.4939859807491	20.475378960371	22.7434941530228	323.699580043554	731.736016660929	381.953997373581	315.146798431873	525.129004359245	67.0784377753735	687.679470121861	392.261020153761	194.242280244827	659.663919121027	32.5374966859818	165.895756483078	71.3551617860794	30.3231927454472	25.1931012868881
0.487109363079071	3.92860570549965	0.879294633865356	0	1.29619967937469	0	0	846.438370585442	322.767581909895	23.5432443618774	1.10894775390625	4.07679790258408	0.605184674263	233.03266698122	56.7782707214355	1.66852062940598	4.19952076673508	1.99275422096252	0	0	0	0.652992427349091	0.83516064286232	11.8118326663971	4.63829851150513	50.8248860538006	159.019815087318	17.0192789435387	39.5916856229305	20.0494365096092	6.06407848000526	106.438529103994	12.3274906277657	21.9024080634117	14.54846316576	207.481884121895	376.833377420902	210.704344898462	201.676173061132	203.710073649883	24.8664501309395	390.659872204065	111.862758696079	55.981464445591	355.152417182922	27.3995051980019	130.027268350124	40.309862524271	26.5507870018482	19.9774946272373
1.00666379928589	0	0	0.815376937389374	0	0	0	3911.95451375842	368.950620502234	227.787095963955	15.3605194091797	97.3695890009403	1.77821886539459	589.251896262169	54.033776819706	2.20519381761551	6.00984442234039	0.691645920276642	0	0	0	0	0	0.451589733362198	0.685604751110077	511.237524479628	107.720272958279	3.79912370443344	38.3440987765789	11.6834193170071	1.13585007190704	142.961698204279	5.08299526572227	4.88063326478004	6.23162469267845	194.43243265152	490.010213404894	254.30261272192	217.896043628454	1473.75340852141	315.456231832504	436.366920679808	1501.75134772062	683.777503728867	393.704672902822	31.6072364449501	70.8833854198456	32.7087667286396	32.1898104846478	15.2658005356789
0	0	0	0	0	0	0	661.528692513704	77.1399030983448	88.4684487879276	19.1087993383408	67.3858899176121	0	147.652165383101	4.9502837061882	0	0	0	0	0	0	0	0	0	0	1104.93978959322	8.02792328596115	0	9.19397342205048	1.28745490312576	0	14.939021229744	0	0	0	20.3612499833107	65.6418927907944	35.0251138806343	28.3682650327682	278.992060691118	192.06524387002	66.1285863518715	1316.01156663895	520.464100033045	51.4198875427246	6.73304742574692	14.0862510800362	6.47594258189201	4.75393337011337	1.36669683456421
6.25951293110847	32.5444214940071	5.76839542388916	13.4964570999146	10.7843636870384	20.4091467559338	8.16751074790955	1080.4179237783	602.069167226553	36.4570881128311	0.78452742099762	16.7020824849606	5.51361289620399	824.960649102926	446.842155992985	4.87812134623528	41.4393325448036	24.2726663649082	12.7824289500713	15.9324564635754	9.50405535101891	11.3985770046711	13.6597267985344	43.8367050886154	65.2691890895367	84.5144179463387	781.178457975388	186.831160187721	321.848752140999	203.099826723337	31.5709289908409	194.68878737092	106.422871589661	141.117771059275	145.518613964319	382.850520431995	716.486253648996	570.447322458029	761.18740567565	251.746881216764	28.9011386930943	1231.58129703999	166.92636013031	64.955636382103	1565.26529833674	199.639104038477	563.723611623049	210.062471419573	178.483637660742	105.317443430424
0	1.61151456832886	1.58420652151108	0	0	0	0	2237.21205070615	282.128371953964	886.09978094697	225.445818990469	616.680968940258	0	439.191709846258	28.5354257822037	0	2.33932441473007	0	0	0.95872563123703	0	0	1.38926231861115	3.12038683891296	2.71729028224945	7655.68691420555	28.5613904893398	4.87500521540642	25.0001005828381	6.55305558443069	1.84140020608902	20.9408002197742	2.44468069076538	9.00460821390152	7.3687504529953	51.2775731682777	84.9015283286572	60.2017828226089	90.6412199437618	1447.34010091424	1848.29325541854	217.516548275948	12505.9845535457	5210.52501040697	120.795300632715	15.9903776347637	51.1010341644287	20.7424338757992	26.1706900298595	24.6998758614063
0	0.955646723508835	1.25815200805664	1.66185075044632	0	0	0	2258.71246781945	288.487798601389	1051.27926567197	229.078653007746	684.187994509935	0.728618681430817	260.737841248512	27.0200691223145	0.795615911483765	2.08498424291611	0	0.801689565181732	0	0.60637766122818	0	0	2.3279618024826	2.19043946266174	6109.52642938495	25.1577637195587	7.8313313126564	19.3719918131828	8.44055286049843	0	27.090223222971	4.62803345918655	6.7016629576683	7.16757088899612	43.1410316228867	100.958928734064	57.5089108347893	77.5655470788479	1455.36894023418	1567.65691000223	228.748767405748	10029.2842203081	4249.86662018299	128.966363191605	15.0469648241997	48.5521918535233	33.4815061092377	24.8997375071049	9.17675653100014
16.8020797073841	43.1654993593693	22.5598189532757	21.7701371014118	40.9825135171413	42.1463331878185	28.0069920420647	1210.61847573519	660.435650199652	45.8350041508675	8.33643171191216	18.6695368587971	21.932275801897	1360.47783279419	954.993436992168	13.1717947721481	60.9829253852367	96.8494562208652	18.4858450293541	29.6957279145718	17.8353998959064	33.9223861992359	24.1153584122658	63.542082130909	116.422136068344	101.049244761467	1244.45455831289	290.598383784294	603.804791837931	465.438274532557	60.4135280847549	248.023890584707	166.642752677202	253.987021327019	228.135508686304	420.910339981318	800.147636651993	694.813673168421	851.008150726557	299.516552299261	34.670640707016	1455.70521584153	171.401046544313	75.9602925479412	2027.52566367388	327.915664792061	679.845130711794	308.727509945631	268.130153626204	162.004451066256
24.6185699105263	22.0878819525242	17.9509991705418	43.4596998691559	58.8803372383118	60.234718054533	36.0191064178944	52.2312230467796	42.1829970479012	5.36947804689407	0	1.2256920337677	31.0401962697506	480.051290988922	454.368609368801	17.5307524800301	47.6229740977287	105.883090347052	23.3982864618301	42.5997130274773	22.395313590765	29.8027018010616	15.7370600104332	5.95671737194061	27.6391114294529	11.0426664352417	171.668797165155	61.6565598547459	236.183346360922	244.645783960819	54.8965760171413	13.5871914029121	52.7880848050117	58.1979401707649	80.4040412902832	19.7874013781548	60.7985438704491	60.0012789666653	65.1756332218647	13.2702198028564	2.8789404630661	211.263656824827	5.79039105772972	4.26803171634674	439.712663561106	144.855504214764	70.4693408608437	72.2998443543911	87.9493850469589	128.241987556219
4.52082005143166	12.7832302153111	6.59176522493362	6.12277215719223	8.02209454774857	12.247643828392	5.55351167917252	191.227938294411	150.949835479259	10.4213584661484	1.19087290763855	2.65866479277611	4.88597941398621	272.544565200806	224.591353833675	4.02969151735306	11.8451442867517	14.4740583598614	2.24790170788765	7.76924514770508	6.14375549554825	4.15640914440155	10.1429208219051	18.2982688546181	30.3218696713448	22.6489831209183	260.556397795677	96.0213421881199	147.457267791033	80.76915538311	8.47134637832642	30.4493750035763	28.3109030425549	53.0140672326088	73.2091384232044	84.2578718960285	161.691542565823	158.470695436001	223.235558271408	39.442454636097	7.22347649931908	422.344548672438	43.2966740727425	13.3378124535084	533.910227864981	78.7743597626686	231.854965031147	95.8897111415863	75.2388214468956	63.2629139125347
22.3659104406834	26.6387090086937	25.3042162060738	37.562196880579	37.0750329494476	40.1083858013153	35.0562422275543	68.4348824620247	46.0721342861652	2.77615827322006	1.19525530934334	1.16528820991516	25.6995005607605	343.858114331961	355.271881788969	10.4451780021191	35.4040170311928	105.998743444681	21.7520705461502	41.1736213862896	13.172061830759	20.2017157375813	14.810759216547	6.00504714250565	15.3975190222263	8.24820739030838	217.206848025322	66.5329585075378	191.724340349436	193.809185564518	43.8735230863094	15.2772506773472	41.3505964279175	74.0700111985207	61.155758947134	31.0714874267578	51.1465101540089	86.7442729175091	71.4533070623875	17.6416452825069	1.7000680565834	198.539492785931	13.5149692595005	7.69128799438477	387.724848031998	111.783620655537	117.767334967852	62.4210599958897	79.0008853077888	71.7922914326191
15.247826397419	21.823273152113	18.5759857296944	31.1016702651978	33.8338052332401	38.1475812494755	23.3890545368195	157.495884269476	104.844985455275	10.0488765537739	0	4.63375639915466	10.3725428283215	666.94398394227	550.905257165432	9.01015871763229	46.3504214286804	86.7815133929253	17.4927015900612	39.6440838873386	20.8811121582985	18.9374678432941	23.7719040811062	16.8083171546459	38.5738735795021	17.5860004723072	412.588029444218	135.309951066971	327.250358581543	275.127646356821	29.6983529627323	37.9841648638248	76.7112387418747	112.195417910814	126.74444052577	60.0888435840607	146.014295846224	164.454794794321	171.319988489151	57.4605228900909	3.61886847019196	469.690637886524	39.0626729428768	6.99889177083969	754.926258593798	187.232013881207	228.341904342175	131.791976094246	128.214493155479	128.681114941835
59.6627670526505	31.8922204077244	64.4837232232094	112.762547552586	157.430374771357	145.77349153161	71.7884566783905	33.4158691167831	23.2618018984795	0.503101825714111	0.906410574913025	0	94.8472483456135	302.46294271946	471.944018512964	37.2764420807362	59.6551903486252	203.779980450869	63.2556159794331	96.2939801216125	41.0254937708378	66.1688925325871	34.3991282880306	3.07647821307182	8.72235625982285	3.69742238521576	134.250282257795	39.1357195079327	125.499748796225	226.974074304104	110.66667380929	6.89949482679367	73.3350266814232	43.1932992935181	34.8203439414501	13.1997416615486	44.99605473876	37.1283246576786	41.1159873604774	6.31422552466393	3.56573548913002	134.464846104383	9.80234569311142	3.76867944002151	260.690022557974	101.194358855486	48.6012125611305	50.796480089426	59.9707309603691	94.0197478234768
0.536022663116455	4.09453099966049	1.59666949510574	1.5434023141861	2.9391987323761	0.612374007701874	0	754.837120622396	299.154260754585	21.5948170423508	3.00672054290771	3.34292003512383	0.85117107629776	163.737616986036	34.9318016171455	0	8.75858932733536	1.7863022685051	1.71880328655243	0.550616145133972	0	1.33096393942833	1.01312565803528	13.7012591660023	8.14053052663803	51.1128008961678	84.2233574092388	18.489231556654	35.8072959184647	17.0791142880917	1.41053730249405	62.1932847499847	11.2794153690338	14.0847316682339	6.84461805224419	166.508569180965	261.600858896971	153.661845803261	190.235856175423	153.478258103132	24.2348598539829	259.944845378399	138.190516471863	85.011105120182	286.105493992567	21.1885662674904	90.9269713759422	32.1133308410645	23.9528725743294	12.6969954073429
3.34946584701538	8.7484792470932	4.67893210053444	5.45842680335045	7.24150109291077	9.93680268526077	3.11911085247993	1155.53884550929	579.429913282394	33.5288079082966	6.03503063321114	17.6005832254887	2.81606122851372	436.82457652688	193.859368830919	2.14905717968941	14.4375799000263	8.10865303874016	3.50942343473434	5.84322243928909	2.11834073066711	2.26880910992622	4.88140016794205	32.5568017661572	51.2927304506302	83.9688040614128	409.219201982021	86.2779611349106	153.032894104719	74.6634304821491	17.1601415872574	128.28330540657	61.2846342623234	69.6190958917141	51.9458857178688	379.885990947485	626.775709211826	424.170285820961	535.003121674061	256.348077774048	34.16739615798	700.770273894072	164.775882810354	79.5824098885059	822.846027940512	92.8087542951107	329.851127028465	104.762849003077	83.7464097738266	45.5777225792408
0	2.93384826183319	1.16127824783325	0.528818428516388	1.35484004020691	1.71092692017555	0	1780.61482968926	338.723589301109	57.0976422131062	2.94443732500076	23.4727975428104	0.628241717815399	222.063555061817	50.4610271453857	2.49061733484268	4.34240239858627	0	0	2.30525082349777	0	0	0.846341073513031	8.01758825778961	6.66749295592308	136.378968924284	117.862963140011	12.1957971453667	38.6702381074429	10.2002575099468	2.11502301692963	111.905059158802	12.8720700740814	10.2920496463776	8.15879398584366	226.897317707539	445.834878653288	239.262028038502	208.933247596025	424.315547764301	38.4711138308048	299.394502907991	308.730128645897	158.914243996143	332.930752396584	26.4223157465458	83.6533413529396	33.2490713596344	18.958442568779	11.9815090596676
0	0	0	0	0	0.353054612874985	0	830.419181883335	73.4169159829617	180.535249322653	25.5416833162308	70.137836843729	0	95.3929545283318	8.25392031669617	0	1.44296771287918	0	0	0	0.653132855892181	0	0	0	0	329.357568532228	9.07980310916901	0	7.70625388622284	0	0.991804897785187	4.93313181400299	1.85492134094238	3.86639797687531	2.22672551870346	18.0344957411289	44.0312814712524	17.3457174301147	29.116974323988	406.12405231595	211.296974927187	80.7761069834232	1239.70886012912	665.859389066696	54.8068752586842	4.00689896941185	6.49260014295578	7.55197414755821	8.41536238789558	2.72425788640976
0	0	0	0	0.952698290348053	0	0	6980.48890206218	717.511069208384	805.575543642044	60.0174462199211	341.18945685029	0	541.187441855669	75.0056672692299	0.830206036567688	9.63698410987854	0	0.909457385540009	0	0	0	0.546649098396301	2.16905409097672	9.11881121993065	1308.40406644344	153.396810173988	7.08804053068161	67.1072105467319	21.3390840291977	0	120.629570007324	3.44111421704292	20.5146807730198	7.6254198551178	279.210489362478	601.372862488031	267.095690250397	375.399705022573	3322.17244949937	818.627113133669	751.43556162715	4090.85085064173	1991.09458485246	537.025176644325	39.6622084379196	105.379063516855	57.3564349710941	41.0514410436153	26.5401208996773
0	0	0	0	0	0	0.672865927219391	393.628703892231	56.9726490974426	156.600856333971	34.1249107122421	73.9590042233467	0.458536893129349	57.9995078146458	5.04034173488617	0.477428287267685	0.436010599136353	0	0	0.502238929271698	0.474691122770309	0	0	3.16796362400055	0	517.837973862886	7.1960674226284	2.03837341070175	10.0036526322365	6.05541253089905	0.32202610373497	8.36832541227341	0.965722948312759	3.01189669966698	1.43033981323242	13.21922275424	16.766488224268	11.704198718071	18.5673800706863	206.237116873264	215.809034913778	41.5348574221134	1343.24112960696	809.162261754274	31.4177107810974	5.06382378935814	11.0731158256531	7.0372286438942	3.59804654121399	4.09004971385002
0	0	0	0.699337065219879	0	0	0	182.504333049059	28.5472019314766	25.1211236417294	2.02295899391174	17.0151083767414	0	26.2882486879826	1.76482209563255	0	0	0	0	0	0.976532280445099	0	0	0	0.446237832307816	177.100267827511	4.09459322690964	0	2.78044551610947	0	0.631113469600677	9.51322722434998	0	0.591461002826691	2.09081715345383	9.61790159344673	24.980859786272	12.9423295259476	3.32421612739563	117.00676202774	185.667384982109	24.0645408630371	385.684524595737	112.89994764328	16.0400024950504	1.96686738729477	7.28599452972412	1.07658636569977	4.70982277393341	1.17900693416595
0.892804682254791	0.425692290067673	1.58091330528259	0	1.69258177280426	0.948625504970551	0	506.702086657286	58.6206829547882	134.324903815985	38.2146565318108	118.133743345737	0	134.669935822487	10.0102725028992	0	0.777354538440704	0.646094441413879	0	0	0	0	0	0	2.01345059275627	4093.47144019604	13.8006862998009	0.531606793403625	7.39010128378868	3.35990047454834	3.66203504800797	12.6339449286461	10.0676471590996	14.9876887798309	11.1607032120228	24.226077824831	45.2883099913597	76.63406509161	30.1182010471821	493.849060028791	583.46553248167	61.6632896959782	4092.47887760401	833.323887914419	61.2759529650211	8.21708017587662	12.630632519722	0.938665419816971	7.33725798130035	5.30680215358734
0	0	0	0	0	0	0	75.1292954683304	12.3872696459293	29.7632617950439	5.8418105840683	25.4644039869308	0	8.54097121953964	1.43837043642998	0	0	0	0	0	0	0	0	0	0	632.76190507412	3.80322736501694	0	1.11177861690521	0	0	3.4032136797905	0	0	1.17740249633789	3.33610293269157	8.10564267635345	8.33856055140495	1.94385832548141	21.7062034010887	28.1018868088722	6.86237397789955	443.939905673265	135.415531039238	8.35309994220734	0.763155817985535	0	1.11379182338715	0.468358725309372	0
0	0	0	0	0	0.745530843734741	0	94.6134859323502	14.9863327741623	88.0249375104904	33.5621085166931	97.275513112545	0	30.8558010458946	2.86293816566467	0	0.565260350704193	0	0	0	0	0	0	0	0	3157.38792836666	4.70952373743057	1.12216866016388	0.67846143245697	0	1.09030210971832	3.77542451024055	0	1.15566396713257	3.09798365831375	2.12892556190491	16.7743414342403	10.6796433925629	5.45105436444283	46.9897319376469	156.63883548975	14.3160147666931	2228.77054414153	822.210675984621	8.59529328346252	0	9.66713082790375	0	0	1.56866317987442
0	0	0	0	0	0	0	1.29520213603973	0.962806046009064	1.16656446456909	0	1.07460963726044	0	7.28667312860489	0.724741816520691	0	0	1.42869770526886	0	0	0	0	0	0	0	41.2667045295238	0	0	0	0	0	0	0	0	0	0	1.15224063396454	0.861448764801025	0.652839958667755	0	0	0	16.3755579590797	5.70786601305008	1.54294484853745	0	0	0	0	0
0	0	0	0	0	0	0	10.8470128178596	2.72627621889114	3.97589895129204	4.63955771923065	4.67424869537354	0	14.3491025269032	0	0	0	0	0	0.430718928575516	0	0	0	0	0	286.700416386127	0	0	0.37008148431778	0	0	1.54684031009674	0	1.50170370936394	0.643418192863464	0	3.05060118436813	9.37180680036545	0.752239525318146	3.6874595284462	4.02038443088531	0	78.7046898603439	34.4751959741116	4.8408882021904	0	0.452766448259354	0	0	0
0	0	0	0	0	0.862663388252258	0	228.35717022419	45.7333751022816	243.928105145693	110.719135910273	343.005590826273	0	90.7744734883308	5.33332294225693	0	0	0	0	0.719457626342773	0	0	0	0	3.56716337800026	9350.65573561192	16.1884034872055	0.878010272979736	6.67321982979774	1.4013404250145	0.700498998165131	16.500349521637	5.5083963572979	7.80228701233864	7.99855244159698	15.3032609224319	38.2336511611938	39.1594949364662	18.3262197077274	75.5934431254864	252.349731892347	55.1324767768383	5555.50926685333	1475.61308571696	31.2489556074142	0.407166332006454	3.8650661110878	7.59161305427551	4.73439919948578	0.895987212657928
0.702414989471436	0	0	0	0	0	0	0	0.503853023052216	0.484170019626617	1.37665247917175	0	0	16.8643852770329	0.385019451379776	0	0	0	0	0	0	0	0	0	0	16.0473388433456	0	0	0.464459717273712	0	0.303161710500717	2.4218590259552	1.74795061349869	2.17413550615311	1.67925506830215	0	0	1.57991188764572	0.639553844928741	0.963660001754761	0	0.634616434574127	5.01362118124962	0.618871808052063	1.55278491973877	0	0	0	0	0
0	0	0	0	0.427347660064697	0	1.05269849300385	1.50393956899643	0.41447788476944	0	0	0	0	15.5527372360229	0	0	0	0	0	0.403760194778442	0	0	0	0	0	2.3786062002182	0.510239601135254	0.477273225784302	0	0	0	1.10727715492249	0	1.87493699789047	0	0	1.89216995239258	1.97123640775681	0	1.46408861875534	0	1.50633800029755	3.63354974985123	1.93258464336395	0.865152359008789	0	0	0	0	0
0	0	0	0	0	0	0	0	0	0	0	0	0	0	1.08043587207794	0	0	0	0	0	0	0	0	0	0	0	0	0	0	0	0	0	0	0	0	0	0	0	0	0	0	0	0	0	0.818609178066254	0	0	0	0	0
0	0.395530253648758	0	0	0	0	0	129.089709609747	22.1213943064213	200.568164288998	105.700501441956	311.478089869022	0	29.0082094669342	3.05276423692703	0	0	0	0	0	0	0	0	0	0.36055189371109	4821.53805461526	6.88675272464752	2.95679295063019	3.36153042316437	0.456455409526825	0	6.41874250769615	1.07976078987122	3.35329079627991	1.44176071882248	3.77896445989609	8.36650830507278	20.4903956055641	3.17133212089539	25.4994965493679	90.1903549432755	17.5376476943493	2372.70178973675	874.246881365776	17.2965176105499	3.22008383274078	5.63779205083847	5.7350090444088	3.61096125841141	0.307666122913361
0	0.448519378900528	0	0	0	0	0	151.267346560955	31.7096071541309	97.9583303630352	33.3114030659199	139.293597757816	0	70.2982314527035	1.95288896560669	0.943350076675415	0	0	0	0	0	0	0	0.586954414844513	0	3661.89916262031	7.48523092269897	1.37375670671463	0.695566773414612	0	0	9.55779004096985	3.40294569730759	9.08735382556915	8.77143311500549	6.77646467089653	14.7552951872349	20.8374387919903	6.79624071717262	49.8139268159866	102.457989156246	27.3106800615788	1780.87047821283	565.542344152927	24.7961151301861	4.16688823699951	5.95415198802948	1.01993408799171	1.43464189767838	1.51808601617813
1.03370648622513	5.89414072036743	0	0.541731655597687	0	1.33211326599121	1.7008341550827	41.3615929782391	7.9325310587883	20.8481274247169	8.46800071001053	29.1064029633999	0	80.2514570057392	4.19007307291031	0	0	0	0.797407925128937	3.62771973013878	0.461092948913574	0.689324855804443	2.5472491979599	1.40791893005371	0.876200079917908	799.709644764662	3.78285992145538	2.49735927581787	5.18084064126015	0.422034323215485	1.28487873077393	13.3858162760735	7.01738324761391	5.86607405543327	8.3413293659687	3.95645952224731	4.26675319671631	15.0804249644279	3.45783525705338	2.62909972667694	21.0745012760162	5.13449358940125	346.912728071213	91.7907810807228	11.4384171664715	1.2249176800251	0.970976531505585	2.1245282292366	0	0
0.45218887925148	0.657334387302399	0	0	0	0	0	189.511613458395	37.3978766202927	132.051991850138	57.8772902786732	157.489097505808	0	99.3354178369045	10.3329280614853	0	2.87311452627182	0	0	0.649286508560181	0	0	0	0	0.57235062122345	5459.10159340501	15.3947712182999	0.557203054428101	6.50833973288536	0	0.526897728443146	17.6505356132984	5.15582826733589	12.7475943565369	15.0589604377747	6.41741386055946	33.2651956379414	39.3919214606285	14.3963005542755	71.9647323787212	132.714814424515	31.4727404713631	2669.1351364851	773.218115836382	30.9130800664425	3.35727339982986	7.78259670734406	0	3.09215050935745	1.42182293534279
0	0	0	0	0.776712536811829	1.12751495838165	0	20.7019300162792	4.11384981870651	17.129710495472	6.2640523314476	19.4632561504841	0	32.6109943687916	0	0	0	0	0	1.23426222801208	0	0	0	0	0	515.612837404013	4.60618126392365	1.67648506164551	2.07956624031067	0	0	2.1543140411377	3.98322153091431	4.09613752365112	2.81325697898865	1.79773998260498	11.5418162345886	9.79488605260849	2.50702881813049	3.90040490031242	17.7458230853081	6.96839120984077	255.578220367432	104.236372053623	7.51333236694336	0	0.964648306369781	0.940694093704224	0	0
0	2.05051720142365	0	0	0	1.12653610110283	1.04725429415703	3.10102674365044	1.44320517778397	1.12150895595551	0	1.01151287555695	0	34.2557520270348	2.90936946868896	0	0	0.999529600143433	0.507348597049713	0.563732087612152	0.683985650539398	1.65549919009209	0.608302891254425	0	0	39.6296418309212	3.71191626787186	0	0	0.415359497070312	0.637554526329041	5.99815005064011	3.56891816854477	3.68410900235176	5.7111576795578	2.66235476732254	1.50061729550362	3.63389551639557	0	1.25391149520874	1.59662568569183	1.08723157644272	13.4547801017761	6.84768509864807	4.19143980741501	0.606872856616974	0.540549278259277	0	0.353453427553177	0
0	0	0	0	0	0.440466552972794	0	51.008749961853	14.2969308197498	53.4438734352589	22.3783847093582	82.7448773384094	0	15.3457698225975	0	0	0.591550767421722	0.440266013145447	0	0	0	0	0	0	0	1030.50691011548	6.71809774637222	0	2.02139127254486	0	0	4.22271639108658	3.45439261198044	3.88619375228882	4.45280599594116	0.95253986120224	6.35890114307404	10.0304489135742	2.17791444063187	11.5507174134254	20.5087503194809	10.0721697509289	560.698479503393	242.241065979004	3.67434194684029	1.50892341136932	2.11783075332642	4.32205891609192	0	0
0	0	0	0	0	0	0	35.1301292777061	2.94041484594345	23.1693403720856	6.99472305178642	22.8789917230606	0	11.6076749265194	1.28003430366516	0	0	0	0	0	0	0	0	0	0	257.70995169878	1.94523471593857	0.566565871238708	1.41788578033447	0	0	0	0	0.362518161535263	0	2.13055375218391	0.740122497081757	0	0	12.5578744411469	34.9148801267147	5.32948023080826	301.701112270355	143.732367545366	6.17185762524605	0	0.40927791595459	0	0.897793769836426	0
0	0.535341024398804	0	0.322391778230667	0	0	0	12.9535132050514	1.08157965540886	5.15879970788956	0	5.40107536315918	0.536393046379089	2.75196808576584	0	0	0	0	0	0	0	0	0	0	0	70.9122558534145	1.23638355731964	0	0	0.736790895462036	1.08269536495209	1.13559424877167	0.612266063690186	0	2.42239451408386	0.786940455436707	0.805851221084595	1.36986446380615	0	6.97635674476624	10.1093093156815	6.27007979154587	82.0936963558197	46.7105269134045	1.28871795535088	0	2.84216618537903	0.836223065853119	0	0
0	0	0	0.529739260673523	0	0	0	1.5803365111351	0.83552223443985	0.90367728471756	1.27401053905487	0	0	5.08440092206001	2.4348321557045	0	0	0	0	0	0	0	0	0	0	13.260940015316	0	0	0.823106944561005	0.535511434078217	0	0	1.40749394893646	0	0	0	1.20473113656044	0	0	0	0	0	3.34359964728355	1.19703984260559	1.60699194669724	0	0	0	0	0
0	1.92792868614197	0	0	0.410493433475494	0	0	4.60276448726654	0.679059714078903	1.82103279232979	0	0.515932321548462	0	11.2842027842999	1.96379113197327	0	0	0	0.424925327301025	1.38037967681885	0	0	0.358820796012878	0	0	8.90157708525658	2.0925327539444	0	1.63306838274002	1.50101900100708	2.11133754253387	1.49041903018951	0.775447487831116	0	3.80588912963867	0	0	4.10734736919403	0	0.53787088394165	0.493319690227509	1.11504435539246	11.7470599114895	3.70897081494331	0.465447455644608	0.519507586956024	0	0	0	0
0	0	0	0	0	0	0	185.181572854519	31.3332042098045	122.885086804628	41.5872316658497	83.0466851890087	0	36.6438404917717	5.02999842166901	0	0	0	0	0	0	0	0	0	0.483911782503128	982.258566349745	4.61709466576576	0.596122860908508	1.72556766867638	0.390609264373779	0	0.431489825248718	0.535779774188995	0	0.703285038471222	5.44809657335281	11.5887406766415	7.38583397865295	5.6960206925869	91.9395635128021	169.972384780645	19.3516284227371	1346.40223750472	664.449040651321	9.47669813036919	2.87376654148102	5.78911623358727	5.28062760829926	2.82517573237419	1.43355765938759
0	0	0	0	0	0	0	18.6990123093128	1.09571307897568	10.9147744774818	1.13175946474075	12.9127622544765	0	6.78352802991867	0.717560052871704	0	0	0	0	0	0	0	0	1.74074578285217	0	164.874655634165	0.591687083244324	0	0	0	0	0.734881281852722	0	0	0	0	0.740131914615631	1.32105442881584	0	4.09951305389404	11.2525182664394	1.30519789457321	125.331274241209	75.038126885891	1.21742296218872	0	0	0	0	0
0	0	0	0	0	0.721386194229126	0	39.0151011943817	11.90546682477	49.133459508419	21.6846074461937	62.2553499042988	0	6.83855858445168	0.612252771854401	0	0	0.426332920789719	0	0	0	0	1.39760065078735	0	0.584548652172089	517.971372812986	1.91168364882469	0	0.467039972543716	1.98661309480667	0	1.06931579113007	0.974472939968109	0.715275645256042	0	0.964035630226135	3.81146854162216	2.20853459835052	2.1050341129303	12.9013510942459	51.8810564577579	5.53608602285385	557.271788775921	241.871234059334	4.2746068239212	1.2702100276947	4.47050991654396	0.448192298412323	3.33069324493408	0
0	1.12954294681549	0	0.452764689922333	0	0	0	32.2912589609623	4.35335686802864	17.2160042524338	2.64521980285645	20.3925632238388	0	11.7449589371681	1.91672271490097	0	0	0	0	0	0.631602048873901	0	0	0	0	232.416715979576	1.4754433631897	0	0	1.59373319149017	0	2.8639634847641	1.19022977352142	1.73651432991028	3.23556530475616	2.0737389922142	1.79475647211075	3.58990263938904	0.970400333404541	5.78132420778275	25.7150540947914	3.37197533249855	187.050740927458	83.3298989534378	3.30934756994247	0	1.55680310726166	0.710033416748047	0.984135717153549	0
0	0.643671274185181	0.666499733924866	0	0	0	0.609549224376678	13.991689145565	4.59882915019989	2.76438474655151	4.28992769122124	1.71038526296616	0	2.69063919782639	0.490127265453339	0.433131366968155	0	0	0.885069310665131	0	0.459953308105469	0	0	0	0	84.7540651261806	0	0.327674329280853	0	0	0.527559578418732	0	0	1.76627194881439	0.748301208019257	1.71572983264923	0	1.1316731274128	0	5.19035333395004	1.27186405658722	0.602176249027252	59.0122784078121	28.3225341141224	4.17803823947906	0	0	0	2.64366066455841	0
0	0.966509342193604	0	0	0	0	0	45.202063202858	8.02416363358498	21.2530208826065	7.77465495467186	20.3503103554249	0	51.3249487876892	3.36297915875912	0	0	0	0	0.407466322183609	0	0	1.01609069108963	0.798151016235352	0.957250118255615	398.655257374048	3.89195120334625	2.36086505651474	3.88348132371902	0.823431730270386	0.488336443901062	6.62060081958771	1.9800745844841	9.22571563720703	8.0640232861042	1.47941449284554	9.28477600216866	10.4345239400864	6.33303338289261	9.48391938209534	17.9123709797859	11.2581839859486	205.70404163003	119.080123126507	9.48939108848572	0	3.89128342270851	0.410190641880035	0	0
0	0.920418083667755	0	0	0	0	0.771926820278168	20.46035566926	8.40625882148743	16.2332351207733	2.73933199048042	11.9468930363655	0	34.3987936377525	0.625476956367493	0	0	0	0	0.575670957565308	0	0	0.640401840209961	0	0	240.729647368193	2.60906636714935	0	0	0	0.419854789972305	2.7186506986618	1.68206661939621	5.68726485967636	3.66668766736984	1.52840250730515	7.1454353928566	12.0137031078339	2.61500290036201	7.14816963672638	15.0128030776978	3.37167802453041	141.303330302238	49.3420667350292	4.67954197525978	0	0.892039477825165	0.475134044885635	0.977874398231506	0
0	0.939917534589767	0	0	0	0	0.881052076816559	0.571035265922546	0	0	0	0	0	10.4503394365311	0	0	0	0.327279895544052	0	0	0	0	0	0	0	9.86632257699966	0	0	0	0	0	1.07176005840302	0.816972851753235	0	0	0	0	0	0	2.45496305823326	1.60084593296051	0	6.14309740066528	3.02547091245651	1.94527357816696	0	0	0	0	0
0.461317807435989	0.499542832374573	0	0	0.764350652694702	0	0	9.88317885994911	1.61031925678253	2.18707150220871	1.00548994541168	6.99071899056435	0	27.8904576301575	1.13750720024109	0	0	0	0	1.71749937534332	1.4717413187027	0	1.05354845523834	0	0.459731608629227	123.802657186985	2.30924391746521	0.881052911281586	0	0	0.418836772441864	10.0744009613991	0.952768266201019	1.68489974737167	2.27056699991226	0	2.16669082641602	10.939326941967	3.48974567651749	1.11375021934509	6.01806277036667	0.608534872531891	56.0409820377827	24.1207556426525	3.16407534480095	0	0	0	0	0
0	3.38421958684921	0	0.56034529209137	1.33017951250076	1.02614271640778	0.471148133277893	11.1597330272198	3.46584796905518	1.90759778022766	0	1.22935298085213	0	33.7260504662991	0.938409566879272	0	0	0	0	1.43506890535355	0.435623377561569	0	2.24154984951019	1.70458763837814	1.07698464393616	100.606592416763	5.03366476297379	2.41287994384766	0.447134524583817	1.32998490333557	0	1.37283933162689	0	2.09219419956207	5.46277433633804	1.28501105308533	2.85073155164719	8.71434950828552	2.33018487691879	1.25852012634277	1.2017610669136	3.09064444899559	35.4060559570789	16.761794924736	1.17759847640991	0	0	0.809627175331116	0.429755479097366	0
0	0	0	0	0	0	0	2.98617100715637	0	0	0	0	0	21.5484129786491	1.56585299968719	0	0	0	0	0.404329657554626	0	0	0	0	0	3.79602041840553	2.3202990591526	0	1.17477405071259	0	0	3.71266287565231	0	0	3.32064199447632	0	5.18572029471397	0.620617985725403	2.03287529945374	0	0	0	0	1.51045387983322	2.98453241586685	0	0	0	1.30094623565674	0
0	0	0	0	0	0	0	0.468670904636383	0	0.535286664962769	0	1.06381380558014	0	6.63714611530304	0	0	0	0.978115022182465	0	0	0	0	0	0	0	1.14469450712204	0	0	1.16439974308014	0	0	0	0	0	0	0	0	1.49315404891968	0	0	0	0	0.429514676332474	0	0	0	0	0	0	0
0	0	0	0	1.10941934585571	1.23045220971107	0.59795355796814	2.74952572584152	0	0	0	0.901231169700623	0	70.1461202204227	2.79620170593262	0	0	1.54065525531769	1.19405543804169	1.49313277006149	1.8008873462677	1.7203950881958	1.02423071861267	0	0	9.84864175319672	3.85549509525299	0	1.61169773340225	1.16631245613098	1.02419552206993	8.94367963075638	1.79231411218643	9.28072333335876	4.48612296581268	1.0451098382473	3.20465236902237	9.72997277975082	0	0	2.19516730308533	0	4.02614533901215	4.5369136929512	5.0164829492569	1.53747451305389	0	2.02492129802704	0	0
0	0	0.716605544090271	0	0	0	0	1.9945268034935	0	0	0	0	0	13.4373079538345	2.68464532494545	0.714618027210236	0	0	0	0.499037772417068	0	0	0	0	0	4.51405733823776	1.92032033205032	0	0.779168903827667	1.83328405022621	1.08024272322655	2.57670098543167	0	2.03689503669739	2.17592352628708	0	0.896629989147186	0	0	0	0	2.73551881313324	1.8500320315361	0	2.44947451353073	2.75562942028046	0	0	0	0.470980793237686
0	0	0	0	0.402568489313126	0	0.744812309741974	0	0	0	0	0	0	2.58124566078186	1.33688366413116	0	0	0	0.723391354084015	0	0	0	0	0	0	0.477210462093353	0	0	0	0	1.68374609947205	0.887240350246429	0	1.74440002441406	0	0	0	0	0	0	0	0.835874795913696	0	0.712557256221771	1.41114842891693	0	0	0	0	0
0	0	0	0	0	3.07355749607086	0	3.66887497901917	1.02435719966888	4.75790631771088	0	0	0	21.9284397363663	0	0	0	0	0	1.3859646320343	0.455053806304932	0.417044997215271	0	0	0.973997890949249	4.16754248738289	0	0	0.640075147151947	0	0	0	0	3.48570650815964	0	1.1084862947464	1.6294761300087	0	0.907257258892059	0	0	1.47546279430389	0	4.68904632329941	3.25506162643433	1.14009261131287	0	0	0	0
0	0	0	0	0.577190518379211	0	0	0	0	0	0	0	0	0.943895399570465	1.34313774108887	0	0.690261363983154	0	0	0	0	0	0	0	0	0	1.29530012607574	0	0	0	0	0	0	0	0	0	0	0	0	0	0	0	0	0	1.22790038585663	0	0	0	0	0
4.48071324825287	14.2113991677761	7.04776561260223	15.1749415397644	17.5149326324463	20.6789027750492	15.3476498425007	14.9451468586922	11.4713295400143	0	0	0.931359648704529	7.72687870264053	173.360922634602	164.115321427584	5.0490083694458	14.1087242662907	38.2590485215187	9.55535876750946	10.5248959362507	11.85225507617	10.6402802765369	8.02269873023033	4.20958805084229	8.79770213365555	4.02547952532768	75.3162373304367	41.7204652428627	82.4945532679558	81.2506528496742	19.0758027732372	7.22014904022217	28.6880251169205	36.6417089998722	33.6205706894398	4.8329898416996	17.6502649486065	21.2441911101341	20.2435907721519	3.08200922608376	0.462405532598495	73.7707747519016	11.81201800704	1.46767836809158	153.17680555582	50.7685859203339	29.6344116926193	25.4707900881767	25.1803769767284	34.3550033867359
0	0	0	0	0	0	0.467283666133881	769.505588084459	124.979002386332	544.912054121494	120.293001741171	443.519438803196	0	105.348033368587	13.0297413766384	0	0.482578724622726	0	0	0	0	1.22634959220886	0	0.565999805927277	1.22066390514374	4231.81976059079	4.04465991258621	2.52391040325165	4.33284395933151	1.10080149769783	0.899350702762604	8.86027625203133	6.395398914814	0	5.20848062634468	15.47229129076	32.7161601185799	24.8998494446278	28.5415927767754	394.874205231667	790.84162119031	74.1465671658516	6277.47659611702	2667.47213098407	39.8204905688763	5.9148873090744	24.4921109378338	16.4160131812096	6.74204701185226	11.5069739222527
0	0	0	0	0	0	0	51.8948738276958	7.73204717040062	131.407355964184	60.5101671516895	187.19380146265	0	8.69464558362961	0.52605813741684	0	0	0	0	0	0	0	0	0	0	2754.84735807776	2.33991080522537	0.452080011367798	0	0	0.506593763828278	2.96393007040024	0	0.884630501270294	0.354619532823563	1.66367554664612	1.1665745973587	6.21675407886505	2.73231869935989	16.8762969970703	60.346957474947	11.4393739104271	1452.83505621552	626.273473650217	6.06095167994499	0	3.62751317024231	1.54196643829346	2.197261095047	0
0	0	0.752244055271149	0	0	0	0	128.325528144836	23.5790919959545	168.970174401999	85.2441793680191	271.259744644165	0	40.975294470787	1.90462344884872	0	0	0	0	0	0	0	0	0	0.599647700786591	6344.0944480896	11.3532054424286	0	1.9938722550869	1.49497705698013	0	5.62837314605713	5.67089307308197	4.74986702203751	7.01638895273209	4.13709515333176	12.1102538704872	29.4746105074883	7.83953559398651	46.4617066681385	147.770598471165	28.254599750042	3577.13838845491	880.478568613529	20.915637165308	0.920439422130585	7.56812784075737	4.05828481912613	0	1.38075137138367
0	0.355937987565994	0	0	0	0	0	262.438375025988	24.8339577913284	137.056087970734	29.1251149177551	77.0958675146103	0	42.8519460260868	4.08505594730377	0	1.54493117332458	0	0	0	0.509904623031616	0	0	0	0	703.587417572737	5.34799453616142	2.19175791740417	6.33749377727509	1.34798467159271	0.873055338859558	6.44195824861526	0	0.521271944046021	0	8.9978931248188	14.2573949098587	10.0625182986259	18.4582564532757	129.489161908627	198.612799286842	46.8151392638683	1292.99483755231	716.216413527727	34.2582685649395	1.57462537288666	10.6004466712475	4.15048402547836	5.08669030666351	1.84929203987122
0	1.30993244051933	0	0	0	0.496159195899963	0	61.5795463621616	13.0231655240059	3.17178308963776	0	0.594208359718323	0	16.1807899773121	3.73980104923248	0	1.95865797996521	0	0	0	0	0	0.375244110822678	1.34791791439056	2.3002213537693	8.69611957669258	10.1438086032867	3.69653761386871	7.81853333115578	2.27459019422531	0.425053387880325	3.61450377106667	0.567956626415253	0.505288124084473	0.992266356945038	9.73939198255539	11.9247945845127	12.2764771878719	15.1012588739395	10.4181914031506	4.96236860752106	28.3864913880825	24.7729004025459	13.4732959866524	21.3107801675797	2.56659916043282	8.78832551836967	1.37611705064774	3.60073766112328	6.96264111995697
0	0	0	0	0.676521897315979	0	0	22.3047669529915	5.07746571302414	0	1.24324488639832	0	0	6.36817276477814	2.54998004436493	0	0.396701157093048	1.46228286623955	0	0	0	0	0	0	0.393441885709763	0	9.3055165708065	0	0.514833569526672	0	0	4.21238034963608	0.990192532539368	0	1.40704840421677	4.89064681529999	4.87194246053696	3.76030647754669	3.15938627719879	1.13129568099976	0	12.3252159357071	2.30684942007065	1.04626035690308	15.1401497125626	2.09403383731842	6.40485998988152	2.47088843584061	0	0.622109115123749
0.531222283840179	0.740402400493622	0	0.349236696958542	0.445094019174576	0	0	38.6178727149963	13.5752398371696	0.8114994764328	0	0.793897390365601	0	9.91844397783279	2.89140242338181	0	0	0	0	0.319540977478027	0	0.884390830993652	0	0	2.58718675374985	3.85963064432144	7.07593390345573	2.28671279549599	3.26700937747955	0.903565347194672	0	7.24230980873108	0	0.947005093097687	1.54543790221214	3.54788970947266	21.1195816993713	3.65062075853348	4.78511843085289	4.14439707994461	2.13185977935791	15.0310539901257	8.61822789907455	2.27626168727875	21.5858470201492	4.252565741539	8.36058622598648	4.61778795719147	0.970735490322113	0.911772280931473
0	2.21595177054405	4.51895052194595	5.30977943539619	2.54972761869431	4.99412542581558	3.49934509396553	35.7740355432034	23.1348216831684	0	0	0.944584965705872	0.507091522216797	65.7164176106453	60.4777928888798	0.993430137634277	7.42628353834152	6.56048119068146	2.64406332373619	3.80346423387527	1.79322022199631	2.68676364421844	1.9156881570816	1.4938588142395	4.65182623267174	1.11166822910309	29.3123515844345	6.38270753622055	33.7982958257198	19.7046486437321	6.61244505643845	9.01546066999435	4.80056113004684	9.70631524920464	7.56776815652847	12.2891573011875	33.4079574644566	19.9733117818832	22.5300824642181	3.32011759281158	0	85.6228341162205	3.45199209451675	0.734028398990631	83.8438494801521	17.4473231732845	36.2050665616989	24.0205464661121	14.7923447489738	12.6204364895821
0.811283797025681	2.1038703918457	1.74517840147018	1.26996243000031	0.85498920083046	1.48740357160568	0.301926106214523	82.0819740593433	60.4389207363129	3.14899152517319	0.451189935207367	0	0.616169214248657	56.9211605489254	18.4968894124031	0	1.56191715598106	3.43371367454529	0	0.77013885974884	1.90684485435486	0	2.62009060382843	0	2.01429411768913	4.32440823316574	44.9518201649189	7.08580416440964	23.4963901638985	16.7687363624573	2.32814931869507	8.42201951146126	4.49183738231659	4.34936898946762	6.99847787618637	28.837244361639	53.6468670964241	33.2264311611652	47.1871851682663	13.0545405745506	2.17874413728714	102.024459898472	7.06615912914276	5.82139426469803	111.927392363548	11.9149504303932	49.2074970901012	16.7071466743946	14.997473359108	7.90926757454872
0	0	0	0.573986709117889	0	1.20785889029503	0	13.244445592165	7.67513656616211	0	0	0.69320821762085	0	11.0708531737328	1.78115481138229	0	0	0	0	0	0.614569544792175	0	0	0	1.25878816843033	0	6.71719950437546	0.615891814231873	2.64398300647736	0.899645805358887	0	5.67722272872925	0	0.304150968790054	1.86630201339722	3.6510716676712	9.87393361330032	4.48555743694305	5.30673640966415	5.59700644016266	0.610825300216675	20.4956362843513	2.96481272578239	0	19.5077402293682	0.868274986743927	7.61072048544884	2.88407221436501	0.358433306217194	1.38843560218811
0.5146364569664	0.346895575523376	0	3.88642716407776	3.23739346861839	3.06023290753365	3.530188113451	112.585566103458	25.6865996420383	31.283575117588	7.83323210477829	16.6283420920372	0.742238819599152	46.5443699657917	31.6735363304615	1.42020839452744	2.69966495037079	4.5264844596386	1.90905192494392	4.2579870223999	0	0.632481634616852	0.719581246376038	0	1.37692832946777	84.7182831466198	10.498848170042	1.86744341254234	12.3952416777611	6.89346557855606	2.79205727577209	9.54184126853943	3.26945996284485	0.526154458522797	4.41880512237549	5.57909750938416	19.7742683887482	11.3093658089638	10.8980105221272	62.95437926054	49.2720782756805	24.4120457172394	299.683061689138	156.356636822224	35.8525391221046	3.25908470153809	9.53007358312607	4.8727807700634	8.69775375723839	10.8663960397243
3.90995523333549	1.49077227711678	4.52818217873573	8.86994084715843	6.06586816906929	9.40235579013824	0.907729804515839	6.70184421539307	5.88596218824387	0	0	0	5.86122712492943	66.9974820911884	54.0638636946678	1.99451023340225	2.87409880757332	18.1902649998665	10.8831030726433	5.05886271595955	5.21042731404305	2.47502434253693	0.709371507167816	2.9851166009903	2.21144357323647	0.697821319103241	21.4394117295742	10.9204608201981	19.1176932752132	27.4428133666515	4.58929896354675	0.821322083473206	6.57623809576035	6.89588904380798	7.5240198969841	7.0958100259304	8.03598609566689	18.4533467292786	7.56436878442764	0	0	49.6621950864792	2.24646329879761	0	87.7190016210079	19.30472022295	17.4213584363461	12.8982461392879	12.9455973803997	13.9508022964001
0	0.475299865007401	0	0	0	0	0	47.9564741849899	4.87147402763367	19.3543020784855	2.26528322696686	15.2104608714581	2.09526413679123	10.7006823420525	0.992318749427795	0	0	0	0	0	0	0	0	0	0.964080512523651	167.962009072304	2.61905813217163	0	0	1.31019029021263	0	1.08211421966553	0.507889568805695	0	0	5.42405623197556	6.09135901927948	4.56627181172371	3.28515496850014	19.0039991140366	23.0319458842278	8.46021693944931	207.958981215954	115.372315108776	6.64323884248734	0	1.02732640504837	2.20766127109528	1.71580889821053	3.94463577866554
0	0.754648864269257	0	0.396235525608063	0	1.91441762447357	1.93947684764862	32.6136310696602	8.29039135575294	12.437865793705	3.0305095911026	9.26343262195587	0	12.2881546020508	9.79309678077698	0.667827725410461	0	4.72148475050926	0	0.514162361621857	0.830447256565094	0	0.59926176071167	0	0	139.871351718903	0.951847910881042	1.0249320268631	3.38224768638611	6.45041245222092	1.12331008911133	2.61667573451996	0	2.25501620769501	0	0	2.45673000812531	0	2.90751311182976	3.2107902765274	15.6850744187832	4.39843493700027	161.058011829853	73.2929770350456	11.2241857349873	3.2980443239212	2.4372416138649	0.925770103931427	1.60198575258255	3.97760429978371
6.4955190718174	2.9900686442852	2.16471830010414	14.3663879334927	11.0446193516254	15.0667207241058	8.33040592074394	8.66413426399231	0	1.39699900150299	0	0	6.19194129109383	54.3412374854088	51.5124761760235	1.75342202186584	10.2496059536934	28.376577436924	7.39598000049591	12.3883950710297	9.27460494637489	4.55807328224182	2.49302244186401	2.20410895347595	1.35100072622299	1.1915100812912	23.3736444413662	12.4940191507339	24.2640660405159	30.3628788292408	9.41171744465828	0	6.60583221912384	5.56958264112473	12.4732007086277	0.330649882555008	0.44921463727951	5.28192788362503	2.02716076374054	0	0	18.9186776280403	0	0	44.0628242194653	16.9813202321529	8.14721301198006	5.61604374647141	12.7980941236019	20.229171782732
2.28022038936615	0	0	0	0	0	0	1.14903688430786	0.948536038398743	0	0	0	0	3.54727506637573	0.965575337409973	0	1.90534198284149	3.17708134651184	0	0.504802584648132	0	0	0	0	0	4.86919069290161	0	0	1.31714987754822	0	0.789916932582855	2.17765635251999	0	3.05950307846069	0	0	0	0	1.44622874259949	0	0	0	3.91637808084488	2.22381743788719	1.50835418701172	0	0	0	1.17765548825264	1.07952845096588
4.79384213685989	1.35458707809448	6.19875398278236	5.64931505918503	9.89599549770355	8.36183014512062	3.10512655973434	1.23639398813248	0.449182838201523	0.647956609725952	0.468616962432861	0	4.42043721675873	28.3473239839077	31.8015138804913	0.389181822538376	4.35091429948807	14.3976579010487	3.13094136118889	4.00430852174759	2.04476988315582	4.75642451643944	1.77799189090729	0	0	2.78714615106583	17.0423799753189	8.4274355173111	22.1507563889027	17.3680772781372	4.65028116106987	1.11877584457397	7.23062270879745	4.74732255935669	4.87582516670227	0	4.9101340174675	3.2080300450325	0	1.31692397594452	0	16.9898482561111	3.12435972690582	0.660889208316803	26.6429002583027	10.023540019989	4.62127012014389	5.06488090753555	15.0211333036423	15.5409557521343
0	0	0	0	0	0	0	18.3389020562172	1.73691791296005	7.43755960464478	1.92945152521133	8.33324825763702	0	2.1281806230545	0	0	0	0	0	0	0	0	0	0	0	62.1379523873329	0.911826848983765	0	1.55796957015991	0	0	0	0	0	0	0.448393523693085	0	0	1.40271306037903	7.17887431383133	6.73838114738464	5.25830125808716	108.944697707891	42.964534252882	1.7044243812561	0	0	0.541971743106842	0	0
0	0	0	0	0	0	0	23.3104833960533	5.15588235855103	5.47818726301193	1.9451519548893	3.55482992529869	0	3.71608644723892	0.569514036178589	0	0	0	0	0	0	0	0	0	0	43.2445196509361	2.36888313293457	0.677568733692169	0	0	0.471331804990768	1.05079713463783	0	0	0.617515683174133	1.66733384132385	5.48595476150513	1.09215438365936	3.82026866078377	6.65510568022728	6.20942804217339	7.4207352399826	79.1744902431965	38.6727245748043	4.19737565517426	0	1.70958775281906	1.40203130245209	2.31952500343323	0
0	0	0	0	0	0	0	46.3439656496048	13.7491128444672	10.4336510002613	4.25955587625504	12.0654099285603	0	10.9706995487213	2.11326843500137	0	0	1.07480788230896	0	0	0	0	0	1.50677084922791	0	46.4891568720341	4.3126654624939	0	0	0	0	4.29554775357246	0	1.47711592912674	1.35414695739746	3.5061342716217	2.28256005048752	3.75039082765579	7.25672554969788	15.727799654007	9.07599601149559	13.9394116997719	92.3051809668541	39.4815766811371	8.07675135135651	0.398865252733231	6.86621969938278	2.37709814310074	0	1.37010657787323
0.476643204689026	1.88174396753311	1.16739264130592	0.954003214836121	1.13229596614838	1.881372153759	0.535990953445435	377.618407189846	155.499850809574	6.30601966381073	1.21358275413513	0	0.457275032997131	75.8875310719013	33.8936116993427	1.46784695982933	2.58474731445312	0.817520558834076	0	0.31418976187706	0	0.492013543844223	0.746649444103241	14.217670828104	8.45389610528946	15.8295897841454	40.216643422842	18.9725272655487	13.9687865972519	12.6899272501469	4.50260797142982	33.6511236429214	4.87718769907951	9.23191180825233	8.17670369148254	93.6091776788235	128.357507318258	73.6446114480495	93.2347376644611	61.6739099025726	6.71053341031075	129.727925151587	33.5347105562687	16.044352799654	123.234783470631	19.3603901863098	56.4328325688839	20.3729913830757	11.3917197883129	7.0108428299427
2.76626846194267	10.4132794737816	2.43049830198288	5.04743254184723	4.0195968747139	10.7213154137135	9.15633115172386	151.504626303911	89.7100661993027	3.94155550003052	4.57535254955292	8.06319731473923	2.9180720448494	157.328620493412	116.842827171087	0	7.10050693154335	3.78758427500725	3.7941626906395	3.02075695991516	3.94457447528839	3.42942449450493	6.94145694375038	6.4535725414753	22.141135931015	35.6397833824158	127.199367523193	41.0296938121319	86.3121285438538	61.1754677593708	4.02294313907623	18.9000978171825	17.815135717392	24.6639915406704	28.3939079344273	50.7149628996849	93.6775167584419	65.1180562674999	86.2651099860668	28.8667706549168	12.3157159388065	227.23704084754	76.3180550634861	38.2354380190372	272.248503267765	39.5477146208286	117.956075429916	57.4827320277691	42.1903383731842	27.0863218009472
9.97017818689346	0	0	8.38497298955917	6.1869021654129	12.0074298977852	0.674637198448181	9.90864026546478	7.35334447026253	0	0	0	3.31192961335182	10.7421671152115	3.01115536689758	1.1117787361145	0.661265850067139	4.77054214477539	3.62863647937775	3.39975118637085	0	0.592097222805023	0.602655112743378	2.3281078338623	0	0	3.23177129030228	0	2.07765698432922	2.02688074111938	5.63321542739868	10.9534585475922	0.494172960519791	0	2.44936385750771	1.18087375164032	6.61414277553558	4.23396337032318	3.74311026930809	1.43652713298798	0	14.0541996359825	0	0	10.7051876783371	2.04401767253876	2.51475429534912	2.25136297941208	1.94626587629318	1.33214539289474
57.2561377584934	2.97229766845703	27.1751372218132	77.8924397528172	72.0812250375748	50.6403154730797	5.24482750892639	90.1049028038979	60.8163921535015	0	0	0.905202388763428	35.5817097723484	169.523770958185	46.3176919817924	2.78478652238846	8.51614055037498	8.15259504318237	12.7143045067787	15.8792425096035	9.46870863437653	1.63601821660995	3.55823403596878	0	3.05444604158401	0	28.7441481053829	5.1741529405117	27.2803973257542	16.8518080413342	17.8490050435066	39.1599354743958	4.56687217950821	6.23080831766129	15.7771431803703	44.7130056619644	72.47811165452	26.844686627388	33.5983744263649	14.5505504608154	1.17197608947754	114.068186104298	2.70659759640694	1.64787662029266	100.778860986233	14.3324317932129	14.3970562815666	15.3799020648003	8.27661567926407	13.975755572319
0.726843237876892	0.502429068088531	2.16513168811798	7.08167645335197	7.36708009243011	2.50151598453522	1.58512496948242	54.3487696051598	43.8986084759235	0	0	0	4.20447534322739	103.945086479187	23.7983746528625	1.22462439537048	3.28496259450912	0.993049949407578	0	4.43447488546371	1.73133766651154	0	1.61160838603973	1.46554017066956	0	0	16.2250897288322	0.611953258514404	14.0994234979153	12.7343464493752	2.39015603065491	31.2474509477615	3.42055976390839	7.03255373239517	9.9163005053997	20.7952548861504	35.4216265380383	25.163663983345	39.1732613742352	6.54579991102219	0	62.0197156667709	2.03858554363251	0	53.0355712771416	21.5403696596622	8.27083143591881	1.55595195293427	10.9234956800938	12.3409685790539
89.9274256825447	6.27228385210037	40.103092610836	173.942747443914	157.614910453558	123.983985066414	17.1184465587139	7.47174048423767	3.54141187667847	0	0	0	86.6266598105431	79.0610873401165	14.5269735455513	4.66763406991959	7.63762381672859	13.9451719820499	29.1685697138309	48.3982025980949	11.7040476500988	9.65579095482826	4.79448258876801	0.307911366224289	0	0	3.05055052042007	0.406663477420807	2.39027833938599	10.9386956989765	29.7940403819084	10.7129905819893	6.87930941581726	1.11832749843597	0	2.91420382261276	6.58384016156197	3.28422808647156	1.01106691360474	2.07900127768517	0	9.35481280088425	0	0	6.95054060220718	0.562858521938324	0.86448061466217	0	0.306804656982422	2.43370717763901
7.3564580976963	0.490230202674866	4.8249939084053	7.85609138011932	15.6795110702515	14.5782820880413	8.23322615027428	1.92882829904556	3.43731772899628	0	0.511954188346863	0	8.97867047786713	57.8136896491051	62.3755879998207	1.98285681009293	8.84166008234024	15.3033178150654	3.28582045435905	11.7667666375637	3.32338482141495	3.94276738166809	3.15061584115028	1.28391599655151	4.24403282999992	0.651483178138733	17.656361669302	10.9457976222038	34.4818039536476	31.8796609342098	7.27696341276169	0	7.17425912618637	7.39281737804413	15.7033972740173	1.32105296850204	4.60599252581596	10.0531034171581	8.68491291999817	1.67987561225891	0	33.9569906592369	0.93689888715744	2.72139114141464	71.1106225848198	29.1331250965595	13.2869521677494	13.5758828520775	17.5870552957058	18.4287450313568
1.65824919939041	1.42503196001053	1.61337107419968	5.62135028839111	5.91133722662926	6.67609465122223	1.74088960886002	1.5956472158432	2.94825905561447	0	0	0	1.69866448640823	35.3714436888695	29.4388554096222	1.71016407012939	1.55257448554039	4.30889689922333	2.77298319339752	7.03423315286636	0.44715291261673	3.74677550792694	3.04921358823776	0.592506408691406	2.48526251316071	0	8.50006991624832	3.15538376569748	17.4947775006294	10.6759457588196	1.77614089846611	0	4.84233266115189	3.08195430040359	5.56932473182678	0.455633908510208	3.21992260217667	2.94436430931091	2.00033235549927	0.777051866054535	0	16.5666154026985	0.578872799873352	0	26.2256006896496	9.5031852722168	5.43135178089142	7.87025341391563	8.30111181735992	3.95530614256859
3.68480679392815	7.00231304764748	1.70112189650536	5.18299308419228	3.84614953398705	8.51677715778351	7.3053050339222	48.0223190784454	37.457229167223	1.06937420368195	2.24941539764404	2.87873756885529	4.94951948523521	125.596470266581	106.249497979879	1.85072153806686	8.015499740839	21.4119344651699	1.37780228257179	5.78943383693695	3.79103291034698	2.02956694364548	3.80196619033813	3.87544775009155	4.46953701972961	3.06586575508118	60.9628699421883	24.3827502131462	65.8147904276848	44.6533595025539	12.5082274079323	10.7009773850441	14.023970335722	28.6074973344803	36.7959831655025	21.0117126703262	63.2117270231247	37.0975935459137	48.6587078273296	5.44317758083344	2.24254125356674	166.8498082757	0.286484956741333	0.96277779340744	213.883736878633	43.9750914871693	73.2500435709953	40.7789190709591	23.8708264827728	27.6459193825722
3.48766672611237	8.7399528324604	5.49099639058113	7.90623340010643	4.35810098052025	11.1402308344841	7.83431428670883	46.9412800371647	39.1468106210232	0.658458471298218	1.45418018102646	0	4.90310427546501	188.164804756641	127.123118400574	4.23700991272926	10.7185498774052	18.8036384284496	2.14316993951797	9.2606782913208	8.6032090485096	5.82958430051804	3.41319113969803	0	13.6457231640816	2.81216102838516	115.650608539581	31.2464554607868	99.4999235868454	56.5103405117989	8.03662440180779	4.47625324130058	14.0344059765339	27.3183730244637	47.3083918392658	15.4970991313457	37.500844091177	40.5976418554783	56.5580805838108	4.72738593816757	2.75875890254974	166.368633896112	8.73783093690872	1.60270148515701	257.418148159981	53.0887773036957	69.1270055770874	46.0508507490158	42.5208093822002	50.2861405909061
49.1057289540768	0.613701403141022	16.4115673601627	77.2164001762867	102.965938806534	52.9641849398613	7.43471604585648	18.3224714398384	18.2657286822796	1.08422493934631	0	0	39.422560274601	50.3951195776463	13.7979852259159	0.951810240745544	1.87973004579544	16.3461051881313	9.24849742650986	24.999278485775	12.710035264492	7.13149070739746	3.53679087758064	0	0	0	12.0191316008568	0	6.01312160491943	5.23872020840645	12.6495914757252	8.41783320903778	5.20012986660004	2.43799644708633	1.65170359611511	7.3266624212265	15.3155943751335	6.67300391197205	11.3587666749954	9.28048306703568	0	32.515448987484	6.48870301246643	1.55155050754547	25.1163567900658	7.5551278591156	2.47086915373802	0.987065106630325	0.686042845249176	0.421219944953918
29.2210082113743	15.2127102613449	16.1579440236092	49.0520992279053	67.0089239478111	55.6519661545753	22.8754844367504	4.73633396625519	0.783766329288483	0	0	0	24.5531812012196	74.9085467159748	147.594517856836	7.377915173769	14.5451671481133	67.5053956210613	14.591294914484	46.1614233255386	17.1946252286434	18.2318010628223	8.19191390275955	0	3.21612042188644	0	28.7255221009254	20.194872200489	56.7445753216743	72.9099944233894	33.5134668052197	1.38112914562225	21.0841505527496	7.51025241613388	15.0819773077965	0.415628284215927	1.81386142969131	11.0654662847519	3.56501492857933	2.46485376358032	0	21.4902342557907	1.72100615501404	0	63.9218733906746	35.9591523110867	4.92824134230614	13.2719605565071	26.9720855951309	37.8528644144535
28.9530293643475	19.6444348096848	18.6727694869041	60.1365757882595	50.7372434437275	60.9115200638771	41.4232948124409	27.5344072580338	24.7463371157646	1.42255288362503	0.969298839569092	1.66663080453873	28.1352156996727	265.287242949009	295.454528778791	9.35616311430931	29.2323650121689	107.249555587769	24.7389006912708	36.9831835329533	18.7055759131908	23.6830221414566	20.0877486765385	1.98221623897552	15.9964019954205	2.78523206710815	118.087882578373	46.3230818510056	138.426351517439	123.643646419048	39.0046457946301	7.39312744140625	31.1925113499165	55.8102568984032	45.0508966445923	8.26029554009438	32.2903372049332	22.1342468261719	38.1659092903137	4.09014630317688	1.08050131797791	153.595785230398	8.70804762840271	2.17153912782669	301.106873422861	88.2085047662258	65.1730673611164	67.1232394576073	63.8388631343842	76.1874242722988
26.9821818172932	29.6336684525013	28.2717605829239	60.8932366371155	59.9816616475582	66.7695190608501	39.5053973793983	48.5616428554058	47.8431546092033	2.86334440112114	0	4.8560574054718	29.5701580345631	416.603889882565	434.316342532635	16.8100737333298	39.1238103806973	137.267678409815	22.5273084044456	43.0639150440693	32.3969918787479	47.2758897840977	16.7829198539257	5.74859434366226	30.4385613501072	5.40833753347397	215.5818361938	105.78091160953	209.823990136385	229.362040758133	45.569476634264	15.4655537605286	64.5519849956036	77.6403285264969	88.0383283495903	18.4671365022659	60.2364867925644	64.7895987033844	76.5624559521675	8.46220409870148	1.66690239310265	289.456856518984	10.0915566086769	2.04575717449188	439.63385386765	150.363438218832	152.622874855995	92.8928706943989	104.599907130003	106.582841604948
41.1388156116009	25.0235740244389	24.5123995542526	68.5402584075928	73.334554463625	96.9822739064693	42.3298366963863	22.7705529332161	12.1456004083157	1.88339713215828	0	0	40.7823494672775	311.85045465827	401.379625678062	16.558739066124	44.2854984104633	155.970294654369	29.706719905138	59.5733409225941	38.2247605621815	41.864520072937	18.7248682081699	2.32226324081421	18.1013709008694	4.01032704114914	127.94176915288	59.7739940583706	165.870037764311	197.503666460514	58.0747768878937	11.3571358323097	53.1846891641617	45.8483452498913	62.7268196046352	6.03362596035004	11.2577122151852	28.4908954203129	22.7165114283562	2.77754694223404	0	100.357678413391	4.26186466217041	3.30523002147675	282.419955015182	118.119666963816	53.1377286612988	54.8097616881132	79.4956296384335	85.8154761493206
16.5544721186161	4.6463914513588	10.460748821497	21.8219231367111	28.3442782759666	30.2587350606918	21.1067236959934	9.71459123492241	9.71359002590179	1.00547707080841	0	0	9.27208882570267	116.074020683765	125.35817989707	5.04852333664894	20.1991275846958	44.2841432392597	10.5077403485775	22.6671543866396	11.1569328904152	16.1203929781914	4.79126033186913	0	3.57712072134018	0.611810863018036	63.8624710142612	23.5180114507675	62.180616080761	61.5458381772041	17.3770120739937	2.24031394720078	12.2342755198479	15.3788046836853	20.6620777547359	1.97990617156029	11.3815097808838	7.25458589196205	10.5908478498459	6.01183193922043	0.597322881221771	59.098410487175	3.69384837150574	0	106.480634123087	41.8320133090019	19.9428634941578	18.9820593595505	23.0304504036903	33.0779062509537
31.1586478054523	11.9088246524334	13.7605012953281	31.0755609571934	34.2072058320045	39.8209446370602	24.7524451613426	10.0957345366478	7.62985423207283	3.95038485527039	0.716484725475311	0.532824695110321	18.8380570113659	196.852128058672	177.173196226358	11.2423057258129	17.4730198979378	71.2041537463665	19.7187910974026	40.9793427884579	12.3586491644382	15.8946495652199	9.66792994737625	2.57966727018356	4.46381157636642	1.068803191185	51.0614945292473	22.9755577147007	81.4360083639622	100.650579959154	28.7921664118767	2.32634741067886	20.0058737099171	27.1620502471924	29.1065424978733	2.78232300281525	12.1490164995193	17.798775434494	10.1407509744167	0	0	71.9067223966122	2.34815889596939	1.61544424295425	144.33987390995	56.9651221036911	28.4251490831375	25.1882726848125	39.4016199707985	48.1213214099407
374.690282329917	156.372470706701	223.503421187401	522.096671700478	675.742073953152	627.307688564062	261.896933853626	36.8760915696621	20.0449156463146	0.761207282543182	0	2.09179046750069	310.667137920856	709.618528068066	1685.77958063781	122.214747220278	227.652895778418	943.326620578766	171.87597027421	347.529964268208	226.352758318186	306.112329035997	117.203102856874	11.218242675066	26.4770620763302	8.52030503749847	234.598937779665	107.385353952646	357.973840862513	852.124385744333	313.463273912668	15.8416149318218	222.118122398853	147.294000059366	131.847811341286	7.31292170286179	25.554151892662	39.7241315841675	37.4544992148876	4.5145555138588	0.495555400848389	130.546188399196	15.2332684099674	1.73818948864937	485.520032927394	416.167505204678	80.9580405652523	112.78969207406	211.690128356218	357.601487547159
113.670919448137	70.6765723228455	98.4131727814674	198.200062692165	209.810421943665	231.935047507286	114.074170917273	23.7439714968204	17.2549492418766	0	1.7431800365448	4.5883854329586	98.9906617701054	668.323822617531	848.061208695173	38.9320702552795	91.4129402339458	381.133676290512	66.993688672781	175.780424118042	86.1277212202549	110.888651132584	57.3304129242897	5.05107027292252	25.2454484701157	6.52338346838951	243.216280251741	115.993603974581	363.827216148376	461.027035713196	145.460307270288	12.5755170285702	113.896611094475	109.648288935423	126.570056468248	9.97010585665703	21.5951566398144	35.9068954586983	45.8869646787643	5.94951248168945	0.441253304481506	243.251097232103	9.85644057393074	1.83112263679504	574.000494033098	273.806804895401	113.060549736023	131.612025290728	168.113699734211	194.857202231884
63.7680851519108	27.0958091616631	45.300647944212	131.232756227255	155.873773038387	147.801921188831	83.1130831539631	15.1098874211311	19.2755790650845	1.18326887488365	0	1.02987766265869	58.9659431874752	464.891655236483	548.913714647293	12.3162943720818	60.1098088026047	229.313240379095	52.2129807472229	99.1723177134991	48.0996791422367	72.2265732288361	34.6054679751396	2.07349020242691	34.5384111106396	2.31760767102242	159.842551440001	82.8716049194336	226.805439531803	265.284817010164	90.6147482097149	5.56361162662506	68.5891237258911	81.7378569543362	87.3467652201653	3.99074962735176	16.368875682354	34.7538110911846	26.9103426337242	1.36569213867188	0.744543731212616	138.177354127169	5.7639644742012	2.19593143463135	365.450322166085	175.219316095114	58.6299809813499	80.1576957702637	100.258720755577	136.831293284893
325.654633760452	85.1523283720016	159.0418394804	474.574962556362	580.803335040808	546.633193522692	211.643812865019	22.4790880084038	9.85000026226044	0.618610024452209	2.15504372119904	2.00058680772781	224.204376488924	549.848918288946	1040.52573654056	61.4891335368156	146.335395842791	568.318656295538	114.101341634989	319.484634011984	150.595052748919	207.692886203527	83.7411679327488	4.89080235362053	22.4918567538261	2.64976170659065	154.875604271889	80.4388867020607	294.763883769512	452.835686892271	190.765495121479	14.1799994707108	153.210084885359	118.803058594465	112.988707005978	12.261694252491	7.54242241382599	19.5444831848145	23.7813755571842	7.34562557935715	0.537203073501587	124.991797477007	3.39236801862717	0.487988829612732	397.388696342707	264.818051278591	40.43835952878	106.302167564631	136.471515715122	215.302594780922
54.3338334858418	27.7926753461361	48.0381955504417	114.646098524332	136.203341245651	127.679523050785	52.3866675496101	13.9007047116756	6.5794323682785	0	0	1.79348850250244	75.2642488181591	162.419463425875	362.81940741837	24.5131553709507	48.9552077353001	189.636689990759	53.268833220005	82.6096520125866	45.6524094343185	73.4236900508404	22.2816824913025	5.56567800045013	4.888567969203	3.90127128362656	35.4479448199272	16.5339329242706	74.7178990840912	178.979133576155	65.1881541013718	3.78164407610893	38.7020990550518	19.9820896685123	20.8901197314262	6.26092186570168	9.04372018575668	8.87703114748001	10.6589878499508	2.93764063715935	0	40.9570384919643	5.46634820103645	0.605605185031891	97.8724542856216	72.2487287819386	14.6014384329319	22.5251293480396	38.2214094102383	77.4022018909454
145.66570147872	22.7898688614368	69.7112509310246	243.137826234102	250.423605710268	239.350492238998	90.4054844677448	3.47605389356613	3.94725656509399	0	0	0.482099115848541	124.167746841908	87.9908011257648	213.006690561771	30.9304279088974	51.2464745044708	184.70766222477	69.2747384607792	147.04626724124	69.3501220941544	70.0424153804779	28.5056204199791	0.470053791999817	0.901635885238647	0	18.3131777942181	4.63808810710907	35.5082933306694	103.192892313004	116.334748238325	0.71874988079071	27.1422663927078	13.1922184824944	7.3508657515049	0.760082542896271	1.37471747398376	2.20285391807556	3.51309061050415	0.723552346229553	0	18.874735981226	0.780258178710938	0	44.9098387658596	35.4146046638489	6.89295986294746	13.0619814097881	21.8576113283634	49.5789085626602
19.306313931942	17.3074472546577	16.2611762881279	24.2234775722027	27.9646067619324	39.2467654645443	22.1708106696606	56.9289221465588	50.4751795530319	2.87882226705551	1.31251758337021	0.984099745750427	11.3552247285843	477.175685614347	402.943689182401	6.40409295260906	36.5453144013882	70.0475994050503	7.79373237490654	29.7200022935867	12.7355649471283	20.6810304522514	16.1720978319645	5.26471465826035	25.438393086195	6.14304906129837	224.201630190015	78.8083023875952	216.135663226247	207.412926763296	45.7526691257954	17.9004257917404	59.0763223767281	69.5175184309483	80.5513827204704	31.3916313350201	65.4672587811947	68.2986045181751	63.5514206588268	4.95403039455414	3.9089318215847	283.983910441399	14.8028068840504	7.39237439632416	473.182379603386	130.158532828093	102.845304608345	84.0626813471317	94.6984975636005	91.8233364224434
16.1807824373245	8.28677472472191	13.6110124289989	20.548700094223	37.843944311142	34.6271979808807	14.5577781498432	3.42380115389824	3.74937754869461	0	0	0	20.5545702278614	56.8061680793762	82.8839858472347	5.91529676318169	11.7065958678722	30.7016185522079	8.22257354855537	14.3780483305454	9.43646144866943	16.2742859125137	5.55355197191238	0	2.37651345133781	0	11.8573140799999	6.45641556382179	27.1284745931625	34.3846411406994	18.6385600566864	1.73339194059372	16.2098918557167	2.04129546880722	3.39609563350677	0.397409230470657	2.79240202903748	3.36325386166573	3.17595022916794	0	0.764220952987671	28.5482820868492	2.72527951002121	0	54.6198609769344	22.74720916152	7.95170092582703	10.201363325119	6.99322074651718	21.3226779997349
24.2755995988846	2.34978714585304	7.77083858847618	39.8977995216846	31.8142580389977	36.1848419308662	11.4354583919048	1.32950776815414	2.73949363827705	0.92393034696579	0	0	21.4948314130306	19.7758015394211	44.7513206601143	3.05253660678864	8.48107716441154	25.5757001340389	7.74364700913429	22.1780691146851	7.07736524939537	14.3302274048328	5.19482704997063	0	0	0.573695302009583	8.73588147759438	3.33390739560127	15.7444696128368	23.8880627155304	15.6172611415386	0	3.45159611105919	3.14784187078476	6.74175584316254	0.547432363033295	7.35159415006638	3.71028381586075	0.461582839488983	0.617364704608917	0	7.6204768717289	0	1.7535545527935	23.3773370087147	9.55221039056778	3.34419852495193	7.3294253051281	5.49034973978996	7.07992497086525
349.066276997328	31.3890586495399	220.70585206151	599.024439841509	655.12561327219	487.429183661938	131.331603497267	18.8348622024059	10.8644217550755	0	0	0.384463518857956	411.926287651062	281.240315675735	320.558954000473	89.5840687453747	112.123391121626	189.88001152873	207.72581756115	239.380793482065	93.8036974668503	117.186757802963	46.0246550142765	2.76051935553551	4.5350803732872	2.28894487023354	45.5041723549366	10.4142514765263	46.3302448391914	140.345270961523	270.670124083757	7.06743663549423	29.9641781449318	15.034726113081	17.6326121985912	7.71519243717194	24.975866407156	16.8364489674568	21.928659081459	6.14670556783676	0	45.3074547052383	1.56638866662979	2.54661387205124	78.5986359417439	51.7381566762924	15.9907645881176	11.4161548316479	16.1131042838097	46.7194154858589
326.526220142841	56.6767295897007	197.016820311546	588.216216981411	691.565739184618	594.404195934534	218.330366700888	5.71914461255074	8.3655631840229	1.04029631614685	0	0.603773057460785	308.251491993666	279.43982475996	541.449687808752	91.6285538375378	119.607778221369	436.480493724346	223.275887459517	435.001305490732	143.537877351046	177.211643308401	57.787420809269	0	7.16721487045288	0.879868149757385	48.7055812180042	23.7216878831387	75.4663441479206	230.049466490746	297.779173254967	1.39077985286713	66.6190896034241	14.8877395987511	11.6713811159134	5.21747434139252	8.75517696142197	16.4244039952755	14.2131930887699	1.80632340908051	2.07519507408142	56.6801233589649	2.12963685393333	0.406150221824646	111.221972048283	77.5455290675163	22.8820104598999	21.1017067432404	29.2459929585457	62.6555864810944
14.3499596118927	18.0706194341183	12.6591293513775	16.129057019949	18.8941404223442	28.6954779028893	18.9335785508156	122.826262801886	61.8941206634045	11.1742097139359	2.38729304075241	6.78153610229492	3.97641271352768	474.809942036867	356.845204561949	5.1963207423687	30.5008944571018	48.5141648650169	9.87962490320206	19.5240236520767	8.38806650042534	18.055173009634	13.5906763672829	3.91894894838333	15.4269587099552	14.5420152544975	205.633333981037	68.8670203089714	209.495375007391	194.69161850214	25.5139782130718	16.2580273449421	53.1817959547043	63.600565135479	95.3597227632999	34.244267821312	65.1022017002106	43.6174472272396	59.8556958734989	12.1517767310143	3.59072181582451	233.942887187004	33.0438456237316	16.100667744875	433.041082024574	136.292221397161	105.12813103199	90.4573704451323	81.7531182467937	89.4731418788433
95.5675892829895	91.6880483925343	102.209344387054	183.327689051628	223.554161280394	231.816566795111	98.0566594302654	28.8356487154961	18.7753238081932	2.8390391767025	0.952056646347046	1.6379366517067	130.183715373278	499.806194126606	1011.43653607368	68.2398867607117	127.95016220212	393.869357585907	94.7268461585045	140.198647886515	95.5477565228939	139.511274039745	56.8032393753529	3.95142754912376	22.187334895134	6.52928346395493	180.417758494616	86.0413095355034	252.509051799774	551.400107443333	189.194704294205	13.2278879880905	138.842663049698	97.8218955993652	88.2796585559845	12.6335415840149	23.8861687481403	40.3495276868343	44.1806199252605	7.0092266201973	6.4017242193222	141.181671828032	18.0137967467308	5.01777476072311	336.547473594546	233.287882775068	78.0803831219673	76.3438769578934	135.225965708494	181.210818365216
87.2488474845886	25.719703823328	73.162079513073	177.770606040955	203.555829077959	176.59568810463	60.1075125038624	4.3600332736969	2.68762931227684	0	0	0	134.362538039684	84.4615454673767	267.306604146957	43.1659052371979	61.309424251318	201.60937255621	76.1077257990837	98.9674673080444	48.713124871254	79.9878281056881	32.7815353870392	2.02283132076263	2.73947614431381	1.16486549377441	23.7134103178978	7.07717579603195	21.6904886364937	140.11287817359	105.355274498463	1.35639798641205	39.9442558884621	13.0161318778992	3.88231134414673	1.25722408294678	2.62785765528679	5.19511476159096	4.00357013940811	0.364966779947281	0.48457196354866	20.2960951030254	1.32280391454697	0.796847343444824	48.2794522345066	40.3921343386173	7.70331054925919	9.86319088935852	23.8232153356075	32.5962890088558
0	0.432627648115158	1.53167033195496	1.21407261490822	0.892137944698334	0	0.37517374753952	51.8589645028114	21.0420208573341	0.593939602375031	0	0	0	19.8865227401257	5.66477078199387	0	0.792793571949005	0	0	0.315062314271927	1.05462145805359	0	0	0	2.55830305814743	6.52973461151123	6.84255251288414	0.677999079227448	11.3505701720715	0.503887534141541	0.482775568962097	9.67678141593933	0.490234285593033	0.742593050003052	0.947931230068207	19.6380779147148	27.7837413847446	9.45200699567795	12.1511622965336	8.68398427963257	0.825148940086365	39.1401704847813	4.71141818165779	3.06089556217194	33.5162279009819	3.3118941783905	8.04211756587029	1.55708330869675	6.72872558236122	5.96340194344521
2.1342639029026	2.68916070461273	0	1.191286444664	2.48249438405037	0.706803321838379	1.30078703165054	276.072383761406	151.721707433462	4.84843063354492	0.457243919372559	0.816047728061676	0	91.9930984675884	40.6635317206383	1.42748215794563	3.40630328655243	2.39905494451523	1.34483015537262	2.50737947225571	0.649872243404388	0.684292137622833	0.443140536546707	3.43674635887146	5.03326889872551	10.9482586681843	65.0118766129017	13.2227538526058	25.2918269634247	15.7048840820789	3.39726337790489	24.8003357052803	10.6670318245888	17.6929340064526	10.2152150273323	79.1059495210648	123.824546724558	63.5904304385185	96.24783462286	44.5313534140587	3.50138038396835	153.749311864376	18.7217108309269	7.80722185969353	174.189259618521	18.7146052420139	71.497795343399	33.8620136976242	23.1070166230202	13.1893761754036
25.9695369005203	62.108698040247	26.2176572680473	46.8312871158123	61.1301037371159	75.2084378302097	45.0331980288029	428.948631495237	298.010111302137	24.8638706505299	9.17565783858299	11.9621415734291	21.3494274616241	1375.80384601653	1040.17810869217	18.6472618579865	79.6809016466141	149.305818080902	28.2162487208843	50.8238014280796	29.2178140282631	50.3490672409534	35.9530270397663	33.6052340865135	78.1145907044411	48.4879273176193	722.350802004337	245.110863775015	675.993219286203	438.064771741629	73.5512401461601	62.5758448839188	132.614472091198	212.884927392006	250.601626455784	135.190141111612	294.654187202454	296.239554494619	408.757032126188	67.89449852705	25.4808649420738	1115.72359961271	121.388859599829	44.021962672472	1598.83286707103	389.587138950825	494.152563720942	294.1397806108	284.495588153601	276.3499751091
49.9496315419674	39.8384119570255	48.9773947000504	91.4004878103733	126.890497118235	107.875064998865	63.5150713026524	85.8605162203312	69.7329458296299	6.44320258498192	1.39815020561218	3.1925858259201	67.1067543923855	827.301342964172	760.841002762318	24.8466428220272	61.8585232794285	211.909364312887	41.4525730013847	99.6700840294361	47.9128207862377	57.1404414176941	35.3499031662941	6.54653379321098	36.4047127962112	23.2444913685322	299.244892090559	116.745028048754	359.733504086733	360.259680360556	97.2299799025059	20.8324351012707	93.910314977169	112.807515949011	137.090179562569	32.5075122714043	62.1040148139	73.9966812729836	85.2821111083031	17.3949301242828	3.54277014732361	341.537112534046	35.7628642618656	14.2473461329937	690.335768818855	261.014189004898	152.919289857149	125.01011171937	134.467611610889	158.930909782648
207.800313144922	79.1803291738033	176.005114197731	362.941210955381	440.247089266777	432.283117651939	176.092680722475	63.1223903000355	36.8800171911716	9.65842533111572	0.492684245109558	7.0610443353653	226.154279172421	754.894463568926	1216.6640522778	102.000565290451	171.03037250042	560.849402546883	164.044124722481	249.497275441885	141.086348384619	220.91646784544	91.7462840378284	5.94681540131569	24.5440186262131	15.700188010931	241.945770651102	94.6491319835186	330.925254672766	593.394112735987	262.378655612469	19.6620608866215	144.802471518517	109.716988950968	128.816456913948	25.8102460205555	58.8296877741814	75.3009076416492	62.4433666169643	14.9075847566128	6.83670121431351	276.269145041704	35.7725065350533	14.8766027987003	580.97035613656	259.533115714788	118.759467333555	121.775424182415	156.151082783937	217.538816541433
76.509276509285	7.38100406527519	39.4623753130436	116.362598210573	134.266859650612	99.4750930964947	37.4942244887352	6.72193646430969	6.24047684669495	0	0	0	65.6086351275444	71.2716636955738	74.942969173193	12.7431927323341	23.2982013523579	51.8498592674732	58.77708953619	77.0296066701412	24.0811994373798	20.9536042511463	12.3771220743656	0	1.3251169025898	1.2754932641983	7.07300704717636	5.36872607469559	8.82307583093643	24.6398113667965	81.2456447482109	5.71033757925034	10.0922040939331	6.15032842755318	1.24040856957436	1.70959156751633	6.92058700323105	6.69137573242188	8.77770957350731	2.2104574739933	0	10.6926474273205	1.29067540168762	0.533473074436188	29.8880861103535	14.9363162815571	9.48572850227356	5.786228120327	4.62633687257767	10.5598364472389
59.5809395909309	4.58323013782501	21.4083886444569	104.113655686378	86.4476325511932	69.7072283625603	15.8682371377945	1.43357694149017	1.75001102685928	0	0	0	44.8478250801563	37.0719238221645	15.4341105818748	0.525030434131622	5.76131820678711	21.8884520232677	19.1801228225231	60.5903132855892	10.1753219366074	7.43456733226776	4.54817962646484	0	0	0.502178847789764	0.58916449546814	0	7.34533143043518	9.55076742172241	25.1837600469589	1.6294230222702	9.41544556617737	1.20557403564453	0	2.42136383056641	3.01743721961975	0.709866464138031	0	0	0	4.06195104122162	0	0	7.10328531265259	5.5847624540329	2.2101092338562	0.393097132444382	0.68310135602951	4.28393304347992
87.4963864684105	5.59485340118408	33.9052334725857	123.334429621696	120.944198906422	96.5123573541641	36.1354862749577	0	0.630422234535217	0	0	0	44.0853587985039	28.3689856827259	33.8054352998734	1.10342991352081	10.0919263362885	60.4733493328094	29.2859745323658	84.5755898058414	20.1500893831253	20.7222422659397	7.22389897704124	0	0	0	1.38964176177979	0.468456298112869	3.95587742328644	11.6881849765778	29.4331790804863	0	0.526109516620636	0.991079866886139	2.6839479804039	0.864650130271912	0	0	0	0	0	3.45381766557693	0	0	8.18609347939491	6.0943815112114	1.92227518558502	0.524816036224365	1.95767539739609	10.2480909526348
51.9740008711815	12.8046607673168	17.3332474529743	68.2866133153439	69.3431368172169	61.2762904465199	28.1990960836411	13.1533928513527	3.95308747887611	0.912860989570618	0	0.444866180419922	23.5163219571114	178.531753689051	245.501660823822	8.89739820361137	24.999104142189	93.9838832914829	18.3905176520348	49.7593103349209	19.1009446084499	28.3356427550316	12.9873620271683	1.54014158248901	3.57674562931061	0.538361489772797	70.7417771220207	28.0719736814499	107.595051765442	128.76713848114	17.3825833797455	1.53144121170044	33.0686863064766	45.9962648451328	39.5266660451889	1.00681954622269	6.76398941874504	10.9645993113518	5.67204290628433	1.14932823181152	0	32.2531171441078	3.97169828414917	0	121.059778749943	58.1405358612537	27.4860961437225	33.1619987487793	43.6842433512211	54.023514777422
114.36195358634	12.0993499159813	40.7331342697144	203.136797308922	201.030170470476	180.293851912022	69.5347035825253	0	1.21011590957642	0	0	0	85.0228066444397	52.3364889323711	66.3462869822979	15.8789830803871	19.5130643248558	90.5406615436077	61.587959676981	112.849711745977	42.9141223728657	35.8229256272316	11.9280875325203	0	0.486209630966187	0.360064506530762	1.52674463391304	2.89144307374954	6.21372836828232	25.2235556840897	62.647054463625	0	7.49004951119423	1.14406725764275	1.6403423845768	0	0.896849155426025	0.507552564144135	1.52024835348129	0	0	1.55131557583809	0	0	12.1676740646362	11.2961479127407	0.511994540691376	1.73051255941391	2.34456795454025	10.8325287997723
23.9040954709053	6.365747153759	16.4257182776928	36.9748306870461	66.9031084775925	34.2752922475338	27.6177673637867	2.22137540578842	1.66170099377632	0	0	0	22.381112575531	20.9210692346096	66.7189676463604	8.80480271577835	8.20843389630318	47.9771451354027	22.6784284412861	35.8817805349827	16.5126553177834	19.4585297703743	8.13143056631088	0	0	0	6.51976642012596	2.47505170106888	18.7361659705639	24.7904320955276	21.6974321603775	0	5.78975695371628	1.21611928939819	2.48652547597885	0	0.733002185821533	1.03425461053848	1.89058357477188	0.443331569433212	0	6.77650621533394	0	0	16.310814499855	6.45413058996201	1.00040510296822	3.61106666922569	4.26690807938576	8.70833671092987
78.248358130455	8.22601771354675	43.5527690351009	155.034794777632	185.979462534189	143.448720544577	47.0835756659508	0.343851327896118	0	0	0	0	73.0540744066238	59.3153685033321	67.6883686184883	8.31526783108711	20.9638569653034	85.7539011538029	65.0716922879219	86.6064479649067	25.5725968778133	42.214352875948	14.1863534152508	0	0	0	3.14333236217499	0.636893153190613	9.22727736830711	40.8326912820339	79.9168930649757	0	8.86918747425079	1.32475924491882	1.82389920949936	0	0.674875319004059	0.932035028934479	0.721683859825134	0	0.495753347873688	5.72543057799339	0.767892837524414	0	12.1679054498672	8.73596125841141	2.56294313073158	2.18220737576485	2.77397522330284	5.00990748405457
176.4478084445	15.9117973744869	80.5069581568241	268.013029485941	332.765696763992	252.484850347042	83.8597218990326	0.900678694248199	0.404220283031464	0	0	0	149.431864619255	61.9899071156979	115.145690768957	29.5039776861668	32.1500587165356	140.244479358196	53.3409102857113	150.828304618597	53.7216949164867	54.2119538784027	28.5574412941933	0	0.431977510452271	1.06753432750702	7.82400140166283	3.78094127774239	9.56562423706055	52.7799392640591	85.0358250141144	0	16.4204525053501	6.101547062397	3.49029010534286	0.500129640102386	0	0.947408616542816	1.043172955513	0	0	6.37173622846603	2.71872359514236	1.00481402873993	14.2950742393732	19.1184284389019	2.3301827609539	3.20733398199081	7.71055072546005	14.4824113845825
1432.20913243294	54.4985175728798	421.663539350033	1701.06372663379	1872.37239274383	1253.64361292124	250.266489923	23.4525965154171	21.7328086793423	1.23532438278198	0	0	787.434978455305	339.938636362553	458.412573516369	93.0029775798321	125.483394563198	509.352214932442	245.76157489419	544.194423675537	218.959670603275	229.307489305735	67.4708121418953	0.677367687225342	4.27816641330719	2.30498683452606	51.5595757365227	16.2413728237152	64.2614265084267	217.148303776979	224.973964750767	27.8614345192909	67.708404302597	28.8708497881889	35.8865278065205	21.6749060153961	19.0933938920498	16.106908172369	10.7680036723614	6.97604775428772	0	41.3090278506279	9.75598469376564	0.472186923027039	96.4016798138618	91.3595001995564	13.6315197646618	23.0015670359135	52.031082868576	80.6919194459915
6.1992774605751	9.6275986135006	7.63483589887619	2.55825915932655	7.46286091208458	9.86667367815971	1.36747854948044	165.701190888882	93.4244213104248	5.71069431304932	1.71789729595184	3.09361237287521	1.59940868616104	480.217319563031	231.456996798515	7.08731698989868	15.6999282240868	19.8680341541767	6.41645556688309	6.59734565019608	2.58940562605858	9.04293748736382	3.2301217019558	7.58870503306389	17.5285164117813	10.7638949155807	199.957860916853	49.829721391201	176.86182397604	128.61035117507	9.68760740756989	68.4875271320343	40.4290106594563	54.4601223170757	51.1457999646664	53.0290498733521	136.260026842356	114.386413156986	108.262901306152	27.823525339365	2.19332298636436	296.650162667036	25.9790600240231	12.4238346517086	463.943909555674	62.959039658308	99.1664109230042	51.8670679330826	58.1758913099766	47.5901376605034
0	1.56712836027145	1.09590953588486	0	0.418771386146545	1.92027676105499	0.302340239286423	551.097727954388	153.241322398186	4.39114010334015	0.605441272258759	2.74170970916748	0.9120934009552	187.630885630846	27.7947792112827	2.5117279291153	0.837397336959839	0.479881107807159	0	0	0.439264565706253	0.493423223495483	0	1.04239106178284	5.20318302512169	39.3798617124557	89.852333843708	2.6316642165184	33.032899171114	8.91316106915474	2.31933954358101	110.666137069464	8.39014741778374	10.4973896145821	16.4171165823936	100.812431544065	198.7564419806	125.836084485054	108.533123552799	87.0081993043423	14.7635803818703	186.707257300615	34.7470950484276	16.4545648396015	204.378065019846	15.1644466221333	66.1471829414368	21.0691057443619	18.1843120455742	14.6960081756115
75.0700389444828	5.93096977472305	29.3011259734631	122.131437391043	128.589484512806	115.731000095606	55.8457102179527	0	0	0	0	0	62.419001698494	50.3143974542618	135.376066029072	11.7237686216831	25.6136114001274	99.7993476390839	34.7650275230408	93.8070600628853	23.576375991106	29.967087417841	13.6334591507912	0	0.84920197725296	0	6.93541130423546	7.56471785902977	23.1435342431068	52.4550650417805	67.3966232538223	2.23437261581421	21.3417882919312	3.03049868345261	2.80034327507019	0	0.802780151367188	5.50810837745667	1.16135483980179	0	0	10.230440735817	0	0	29.6258730590343	21.6456156373024	1.78963613510132	4.79433766007423	7.18136224150658	21.692684173584
0	0	0	0	0	0	0	0.478985011577606	0	0.580207288265228	0	0	0	9.86384481191635	0	0	0	0	0	0	0	0	0	0	0	13.2658032774925	3.67189967632294	0	0	1.04516708850861	0	1.07133281230927	0	0.819607019424438	1.78546363115311	0	0.718777120113373	2.98601973056793	0.656259953975677	0.753955245018005	0	0.81755006313324	3.93031477928162	1.48024028539658	0.57607239484787	0	0	0	0	0
0	0	0	0	0	0	0	0	0	0	0	0	0	1.80604684352875	0	0	0	0	0	0	0	0	0	0	0	10.1403818130493	0	0	0	0	0	0.603510975837708	0	3.08268201351166	0	0	0	0.889039278030396	0	0	0	0	1.98562955856323	1.00569915771484	0	0	0	0	0	0
0	0	0	0	0	0	0	0	0.71052885055542	0	0	0	0	2.66968441009521	0	0	0.703995287418365	0.434531271457672	0	1.05995643138885	0	0.462938219308853	0	0	0	2.72111982107162	0	0	0	1.43798792362213	0	0.577480912208557	0	0	0	0	0	0	0	0	0	0	0	0	0	0	0	0	0	0
21.0302442014217	15.9374670088291	16.2932716012001	42.5087451338768	41.2977033257484	43.4404695630074	21.0390687584877	134.166138201952	69.0085277855396	2.50450974702835	0	6.12514317035675	21.5220778882504	239.216934293509	283.328384250402	6.48446720838547	28.5415588617325	66.0151691436768	17.2637323737144	24.6538944840431	12.0881990492344	21.4984504282475	18.5251364707947	8.87141060829163	19.3848455548286	8.1686115860939	139.686580121517	54.4873340129852	134.230548560619	122.283985793591	34.7848916053772	25.2544752955437	29.5316775739193	40.6864366531372	52.7297035455704	54.4460933506489	109.395588040352	59.4548467993736	85.0422711968422	17.8930469155312	2.40123331546783	218.869399607182	7.65091523528099	7.59063717722893	325.175333142281	69.5734802782536	95.3344579935074	39.0908093452454	54.4201700687408	46.5851216316223
0	1.79958885908127	0	1.35266327857971	0	1.37207999825478	0	79.099799066782	27.4634257256985	0.547324180603027	0	1.1074914932251	0	29.2777139246464	17.5498051345348	0	0.585692286491394	1.16817736625671	1.45682871341705	1.16499483585358	0	0	0.427453905344009	1.21407073736191	0.834899663925171	10.3420498371124	11.1955336034298	3.14981380105019	11.0911505222321	5.01192340254784	0.265644371509552	12.4362436234951	0.538868486881256	2.2304373383522	5.04584163427353	15.8501428067684	26.2484066784382	13.2862243354321	14.7011173963547	19.9601212739944	4.34279605746269	38.9625698029995	21.6211949884892	11.0796648859978	39.6318126916885	3.01782542467117	9.08033356070518	7.20004522800446	4.88698896765709	4.89798733592033
0	0	0	0	0	0	0	2.62163549661636	1.46821910142899	1.31987416744232	0.776105940341949	0	0	2.12340575456619	0.8785080909729	0	0	0	0	0	0	0	0	0	0	18.8404948413372	0	0	3.09644502401352	0	0	0	0	0	0	1.82353276014328	0	0	0	1.00858688354492	2.57398611307144	0.746736943721771	11.6770386993885	4.246277987957	0.632509231567383	0	1.5473815202713	0	0	0
0	1.22002300620079	0	0	1.37015956640244	0.704275786876678	1.05361872911453	2.51416864991188	0.580427169799805	3.69957095384598	0	0	0	15.1052093505859	0.748449146747589	0	0	0	1.07593178749084	0	0.674893915653229	0	0	0	0	11.6304376423359	1.2205798625946	0	1.49888440966606	0.92476087808609	0	3.44003856182098	0	2.40058547258377	1.84474229812622	0	0.905576825141907	1.87161040306091	1.68549036979675	0	0	0.610169529914856	8.65984281897545	1.99659007787704	1.98734974861145	0.977640688419342	0	0	0	0
0	1.38879299163818	0	0	0	0	0.589811623096466	10.4712550342083	2.9030020236969	1.58079010248184	0.503132700920105	0	0	5.10219085216522	1.65304058790207	0	0	0	0	0	0	0	0	0	0	28.6139191389084	0	0	0	0	0	0	0	0.475510478019714	1.48157274723053	0	0	0	1.10876253247261	0.849556386470795	0.736593425273895	0	19.260752081871	8.49102216959	0.397378474473953	0	0	0	0	0.416394799947739
2.62430873513222	0.615991771221161	2.02898836135864	7.1862581372261	6.23648929595947	5.15013682842255	1.13018819689751	1.89570277929306	0.46764749288559	0	0	0	1.2242448925972	16.9110206365585	22.3359511196613	0.591522514820099	4.39358106255531	10.3507794439793	3.07397425174713	4.83322870731354	0.567611455917358	0.529057264328003	1.96376520395279	0	0	0	3.56902921199799	1.57898819446564	9.0232460796833	8.27545681595802	5.10314160585403	0	6.65882980823517	1.56508457660675	5.42181867361069	1.07601255178452	0	2.24615180492401	3.86641001701355	1.49667286872864	0	9.12658229470253	0	0	14.0159709751606	9.66986104846001	2.50885152816772	2.94359537959099	3.27752915024757	6.10563904047012
6.03789249062538	2.07036548852921	1.66755425930023	5.38100063800812	1.76565298438072	2.87247142195702	3.28818053007126	55.5464726686478	41.6852400898933	0.854240000247955	0	3.47739291191101	2.46550738811493	106.726881116629	56.8621748387814	0.932568490505219	4.55599656701088	10.3237739801407	3.10173109173775	3.63954389095306	2.63343849778175	2.61609217524529	2.12100073695183	1.59782516956329	6.54551726579666	0.888268351554871	60.4750924706459	21.7321492135525	38.1157259345055	22.7342532277107	9.8365960419178	9.33792293071747	7.24256727099419	13.8079228401184	13.0479566752911	23.9088882803917	37.2070983052254	30.6862001717091	33.0387190580368	11.6041111052036	0.931751728057861	103.888335049152	4.43999853730202	1.73000058531761	117.685243576765	27.9526607096195	33.5816127955914	25.5447602272034	23.0247156322002	11.6694842875004
6.07692283391953	5.90341651439667	3.38986414670944	6.45735749602318	5.67643308639526	8.41934570670128	1.25120863318443	61.5331572294235	58.781431466341	1.34007728099823	0	0	2.42899614572525	128.13969618082	73.8915492296219	4.34571367502213	7.93764263391495	13.0828129649162	3.90966761112213	5.94214409589767	7.22631910443306	2.22883573174477	4.12325209379196	3.20362770557404	6.93520766496658	1.60570657253265	88.3418323993683	14.2447326183319	55.3504478931427	36.6411351263523	7.21062210202217	14.0928004980087	6.6136845946312	14.7593705356121	18.0734462141991	21.7268762886524	53.1181289851665	41.3601026833057	44.4132145345211	7.638671875	0	151.870870858431	10.4422680735588	2.12145122885704	185.453883677721	36.95151501894	61.1102058291435	25.4106557071209	24.7633164227009	20.6938595473766
5.64847418665886	3.58423852920532	3.1311269402504	3.84851497411728	7.11031636595726	4.49094158411026	2.67847260832787	37.2582180798054	23.5207296907902	1.98388409614563	0	0.95523464679718	2.32368355989456	120.755904108286	87.6527368724346	1.46881008148193	9.15045812726021	7.88238430023193	1.69336080551147	7.28499126434326	3.89918228983879	4.87615031003952	0.601608037948608	2.76487708091736	6.2518085539341	4.82654416561127	68.2604060769081	18.2647062242031	59.1940955817699	36.2630510926247	8.44848480820656	7.10414895415306	8.95849466323853	7.34156748652458	24.7194302976131	19.7013897299767	45.6187775731087	16.4066202044487	42.3907352685928	3.93219327926636	0	128.082891225815	6.95930403470993	0.356453031301498	176.593955039978	36.7234736084938	60.6443586349487	27.3134068250656	22.8031787574291	22.4842827320099
34.7391782701015	18.0131256580353	21.7645072638988	59.1898308396339	75.7294478714466	81.8023945987225	39.1374328136444	15.0360062718391	10.5866168737411	2.84198784828186	0	3.01896414160728	30.5814604461193	262.499864131212	286.586663097143	14.1887771785259	36.9633019864559	118.625177711248	22.0675153434277	43.7953625023365	24.7475512623787	30.172655403614	14.2603723704815	2.54038894176483	10.9304773509502	1.80595728754997	93.2570488154888	52.1598170101643	123.782105565071	124.644568949938	37.1180388331413	4.62942507863045	31.7377206385136	42.6071855127811	49.3351287543774	5.52765974402428	14.6772502362728	21.4750274121761	31.2197236418724	5.57628804445267	0.523293316364288	124.246697306633	3.34365579485893	1.09146702289581	232.468807071447	79.4156563580036	58.1517171561718	45.5135857015848	59.7634716629982	76.4284746348858
106.291263729334	68.7897747159004	73.4446395039558	180.869891732931	208.131523758173	223.276044636965	127.6440294981	30.7108304202557	16.5976210832596	3.14400178194046	0	6.95647341012955	85.95564442873	580.335577130318	859.191112816334	35.3375964164734	91.5296482145786	346.433275520802	64.5100852251053	111.993958592415	63.7016577720642	102.517824411392	46.2545215785503	1.24586227536201	23.8125217556953	8.13525155186653	230.39683675766	98.0633803606033	296.84665569663	466.211891233921	116.527193248272	13.1652727425098	130.219254851341	118.040219902992	105.971091896296	6.98614373803139	20.7498814463615	44.9765677154064	36.9305895864964	4.83006054162979	4.02733924984932	216.515041589737	4.89401051402092	0.712891697883606	521.389829069376	268.376098066568	101.198866456747	128.358048349619	129.50058439374	196.862408876419
2.55731374025345	3.2968173623085	0.54117625951767	4.80583325028419	6.96822300553322	10.1494274735451	4.13774356245995	8.59260845184326	5.53973352909088	1.10049080848694	0	0	4.09341257810593	41.9216254651546	66.8504129648209	1.32845717668533	1.12491431832314	13.8807249367237	2.66668263077736	7.27800789475441	1.80454644560814	4.92975664138794	0.474160015583038	1.62632036209106	2.76998686790466	0	15.1422894895077	6.7764578461647	16.5985251069069	24.4803271591663	7.04208111763	0.968584060668945	4.32432070374489	11.8650559782982	4.36535316705704	0	7.2118156850338	8.78694605827332	10.7623756527901	0	0	32.4782251119614	0.718741893768311	2.30548334121704	39.4153410792351	18.4682180285454	12.9524019360542	9.71553105115891	11.5251403152943	9.38298088312149
0	0	0	0	0	0	0	18.7990610897541	3.73060792684555	12.833074837923	6.68722701072693	8.39457511901855	0	8.59449926018715	0	0	0	0	0	0	0.714999258518219	0	0	0	0	719.839578002691	0	0.867199063301086	0	0	0	0	1.14743959903717	1.44290828704834	0	0	4.56296199560165	3.775987803936	0.565149486064911	3.74794954061508	7.986712038517	7.90941086411476	280.044895023108	98.3798545300961	3.99360620975494	0	0.975616872310638	0	0	0
0	0	0	0	0	0	0.913240373134613	21.1823109984398	6.55225658416748	28.294114947319	3.99613383412361	20.0252248346806	0	25.0399623513222	0.575442135334015	0	0	0	0	0	0	0.63911497592926	0	0.442012310028076	0	980.202229946852	2.59476256370544	0	0	0.702136516571045	0	3.55528253316879	2.57505428791046	1.17379784584045	3.42107903957367	1.79531109333038	1.33413004875183	2.94755959510803	2.56787726283073	7.1918161213398	11.455066204071	4.7504734992981	432.082269757986	136.138639807701	6.55237266421318	0.612037241458893	1.37884175777435	0	0	0
3.99218767881393	67.9930558800697	15.033783107996	10.4391258656979	7.78086110949516	13.0603204965591	5.62840747833252	5387.65121090412	1965.38909740746	847.310336858034	147.771564304829	493.759191602468	7.50266993045807	770.732007801533	175.871785610914	6.10214859247208	23.4375328719616	9.34903725981712	25.6308012902737	21.2702562510967	8.06257253885269	9.80253228545189	39.858347594738	65.1258696317673	145.757425159216	2255.3637393415	66.4867318272591	263.065614372492	95.97657507658	54.6724880039692	10.1979402899742	91.5173908174038	34.0205778181553	64.816350787878	54.3392307460308	195.721073508263	113.052861869335	84.2266286313534	234.767792880535	208.409489601851	114.651106476784	861.974707514048	2012.40303516388	1833.19110268354	433.547225445509	117.47447258234	739.116096064448	282.762776732445	152.808807849884	126.541895836592
3634.91545161605	2215.15815877914	508.15805709362	2720.33247217536	3165.6050362289	3475.84125110507	827.83603489399	48935.0631965101	15758.3864479959	6912.15587389469	1151.46607717872	3790.09219807386	953.628980576992	9890.99463871121	3706.34835278988	186.916457742453	514.528160899878	1099.3941629231	827.041234016418	1868.90523180366	873.661603152752	750.085005193949	1743.37788999081	386.429784804583	1807.09344786406	40103.3913927376	1557.65555024147	4445.94133651257	1722.79245269299	1388.23055943847	653.561923056841	883.691119968891	1228.43622028828	2072.35525992513	1235.35217344761	1985.93153589964	1352.28905358911	1154.66830447316	2830.09363171458	2986.77525991201	1018.43151214719	8360.90632086992	23017.338562876	17645.2299337387	5216.95372381806	1680.07123112679	6732.71852779388	2971.45018714666	2108.07708486915	1494.95737451315
9.31523689627647	124.981013536453	9.15956994891167	19.0299067497253	38.4433113634586	61.3049291670322	27.9368245899677	36747.4735831916	5098.86172401905	13882.177226305	5954.03938481212	15854.9032417834	1.89265331625938	2475.35625907779	287.210462778807	10.4168299436569	53.9046540558338	22.1824626624584	12.236349850893	49.7028345167637	34.4679120481014	28.2140448093414	59.6755505502224	77.515574157238	91.647762298584	12852.5150997043	290.618684530258	178.596111923456	193.671528100967	90.4967232346535	24.1980435848236	368.770997971296	90.2458557188511	226.983324587345	214.295345634222	813.438850194216	656.053813159466	345.896657347679	984.765689790249	2735.06811964512	945.360397696495	2299.39247754216	13742.9319342673	14461.0557805002	1168.84959486127	210.016423344612	962.561107248068	413.65683272481	342.75844886899	189.074829190969
204.960930138826	1265.66974312067	106.476685374975	356.924878716469	513.267276078463	1002.859149158	438.651346206665	31684.0312407911	12846.6702336967	6073.98408144712	1366.84750244021	4314.28317028284	160.887879163027	4274.69384026527	1637.74801531434	83.7719881236553	241.0527151227	586.628435522318	264.026125282049	769.179640978575	613.694916039705	563.245597213507	901.347418159246	1706.32413676381	1508.2288351059	16748.4901670814	596.044557034969	2931.18128949404	718.820005744696	618.24773979187	259.106683284044	423.08352008462	551.602684080601	926.246228188276	528.416953861713	742.050480693579	432.911683619022	466.025913149118	1063.50688818097	1163.62479799986	506.202069610357	3877.26714028418	10567.9399166107	9389.13444334269	2115.48166581988	796.141614884138	4385.82334116101	1714.0157662034	1106.40314149857	790.097900092602
9.36644026637077	58.6199018657207	4.69046452641487	15.2951884567738	20.9854833781719	34.6463306248188	18.6541003584862	7179.80299329758	2021.90533974767	1280.86255785823	288.43734151125	852.438985913992	2.46506214141846	645.498507618904	82.9630742967129	2.00785046815872	16.2979961633682	33.1387293934822	10.9569930136204	32.0402263402939	14.5464714765549	21.2749058306217	32.1914801001549	54.2899837195873	98.5552200078964	2929.14103004336	44.9748817980289	135.284818679094	56.2984320521355	24.6741687357426	15.4619603157043	57.3531831800938	19.8587024509907	46.308228880167	53.55760166049	115.745610415936	70.8343426883221	54.3819701075554	131.327146828175	245.975968450308	110.06186568737	571.472174495459	2409.32457092404	2203.72029995918	242.416071474552	61.24014544487	458.716328591108	203.834539651871	87.8369148075581	66.6464211940765
10496.3265126646	788.167317897081	1032.98961690068	7151.25825679302	7363.89680954814	7864.37013876438	1533.57694625854	1087.89479911327	396.547804892063	151.881144016981	20.823189675808	81.8453153967857	1360.07818114758	7587.42046955228	2478.05628275871	218.430092394352	370.916903734207	2079.95318138599	571.948412954807	1934.01943171024	1064.64352807403	866.214394420385	968.901626706123	51.776192933321	338.352083325386	233.031229972839	1147.6429721117	958.394099712372	964.727220892906	1473.07731199265	3359.49157774448	324.461228370667	1354.93831887841	2810.07655751705	1924.77440115809	59.2121471464634	159.498477727175	588.425629794598	303.979615390301	59.1585651636124	21.3179049491882	1254.63830283284	256.784820199013	174.698050618172	1888.90776136518	644.909448742867	783.015595823526	597.715285003185	524.281009554863	525.886759191751
99.1987339258194	502.596190154552	24.7246969938278	136.654551148415	195.175155848265	424.889129668474	208.712733983994	1007.98979270458	488.789698809385	131.033089131117	27.683287769556	72.0253234803677	53.3983303308487	860.845141321421	450.435290843248	12.3539507389069	55.0724836885929	321.568331748247	107.200153529644	354.272924929857	235.705629438162	228.529499381781	401.979193657637	86.4394347667694	167.353958696127	288.471969783306	175.605246275663	368.190356194973	193.607444286346	205.856408655643	116.354537039995	48.2658821046352	162.408454984426	300.168421387672	274.153511047363	43.3967889249325	43.4235903322697	94.6989595293999	104.251834183931	33.5891673862934	11.9416237771511	450.425443828106	229.858973920345	185.456199258566	490.837681531906	159.72178632021	312.918671041727	224.531721800566	176.588952362537	127.764517188072
1.86329552531242	12.0726082921028	1.35357117652893	1.50126367807388	2.6956974864006	8.47101199626923	6.71393811702728	103.655410140753	32.5778850018978	22.6532465517521	6.52943366765976	16.5818042159081	0.688365399837494	565.229040175676	11.9873892068863	0	1.37147122621536	2.7925460934639	3.34267634153366	8.49465316534042	3.78539437055588	4.40397256612778	9.39508253335953	2.3196747303009	3.28084051609039	118.642676115036	23.0287670493126	5.66215479373932	5.67458233237267	10.4914968907833	3.60443115234375	39.1085911393166	21.8523074388504	56.0926711559296	35.916559189558	10.2519600093365	28.4202092289925	51.5556618571281	6.21733203530312	11.9243158698082	11.3178372383118	25.9986395835876	90.6619693040848	70.7179537117481	26.1047949492931	2.47507804632187	3.76082462072372	4.07623070478439	1.45421528816223	2.97563916444778
69.2325633466244	629.857093334198	44.3951957821846	129.409845769405	176.237643033266	325.389305740595	112.883199781179	10776.136637181	3351.15617382526	1978.23247015476	400.253933191299	1187.60146787763	112.095680773258	2238.2902725935	997.315908461809	43.6352596879005	129.256019920111	175.203459858894	201.561681389809	349.181809604168	188.430742174387	141.12747952342	443.764101803303	229.577636003494	570.050167113543	7201.5783149302	317.523931801319	1240.2940993309	407.512877136469	368.568573355675	152.704741925001	166.27585875988	324.13293710351	492.509279131889	308.762890905142	240.202631503344	215.050786674023	237.019525885582	469.645053178072	413.251851052046	217.317949295044	1884.99408021569	4806.20018610358	4427.31562200189	1260.63862195611	354.010716050863	1564.46813517809	748.937847316265	512.825415998697	333.789526760578
0	22.8542805314064	2.23548901081085	0.866884469985962	2.40585279464722	4.36958712339401	0	3793.80619770288	886.080097571015	663.829486146569	140.655715510249	424.309528261423	0.756007164716721	419.466284647584	71.8834163099527	2.20411467552185	11.8258695602417	2.14809980988503	6.69936111569405	8.43494081497192	0.675802439451218	3.48001134395599	10.2225887775421	26.5617027878761	50.2824956774712	1981.10892283916	44.6697289049625	85.9614657759666	45.3823429048061	31.4914962649345	6.21391755342484	51.3386455178261	13.0174009799957	17.6145301163197	20.0141662955284	66.6514566838741	71.6071348488331	47.1818959116936	107.311771661043	156.701951026917	102.472094208002	381.602126672864	1826.33039604127	1652.55510851741	221.322345077991	38.4386909306049	274.031949862838	127.926549687982	71.3609835654497	36.0799049139023
1491.24530035257	147.315279096365	265.813013583422	1645.0925065577	1749.25160682201	1567.00289982557	507.786454379559	7511.91550841928	1562.48589262366	835.737312197685	136.667320102453	390.438780546188	563.452587634325	2126.20701315999	1470.7230245173	78.5040458142757	168.709820300341	917.660672605038	168.874928414822	643.902554512024	348.684376090765	424.950997799635	138.315968036652	78.1243360638618	144.909613251686	2958.41211825609	1060.55100977421	466.808847099543	735.242520302534	629.467506855726	205.56736946106	380.953798919916	199.068133890629	306.620289623737	303.855970084667	793.588647514582	1445.04750865698	771.775054931641	1132.61215239763	2111.17595136166	840.700677126646	2402.68435528874	6061.52488911152	3105.92350819707	2595.95349040627	516.296778768301	1107.46099478006	508.601228922606	438.907659471035	413.375482648611
0	6.80673161149025	0	1.01027643680573	0	2.31269299983978	3.1944260597229	2391.77938321233	331.758404642344	745.839651584625	183.069216281176	552.519778639078	1.15870395302773	382.579988241196	36.8404149711132	1.75224143266678	3.0645192861557	0.758939683437347	0.358301609754562	4.92101594805717	1.1226267516613	2.42825597524643	2.16517865657806	0.613044261932373	4.60064306855202	3907.01721531153	53.8121391534805	11.8696447014809	24.223284214735	10.9377097785473	1.60949832201004	101.23921468854	5.54880350828171	19.3805260658264	24.0020445585251	122.006559640169	210.478269308805	163.31169077754	107.05817002058	880.487828224897	568.410894632339	295.195640653372	4881.23056274652	2380.92843049765	206.597600340843	24.0762328505516	88.5816219449043	33.2040494978428	43.9397855401039	16.453605055809
87.5476342737675	43.8106333613396	43.8258838355541	111.089536309242	143.481195449829	155.002369567752	73.7934660613537	1481.11883285642	336.243537396193	291.230507999659	57.2219366133213	203.064664900303	62.9703187048435	911.594071149826	774.770050525665	28.1312161386013	80.5611422359943	237.089679092169	34.6315378844738	102.134459495544	54.4013500213623	74.8939967155457	39.1456185877323	13.5764305889606	52.7381985485554	1270.93512752652	383.367137372494	145.726667881012	365.960706949234	330.165109336376	81.2791204154491	117.446547955275	119.717528611422	120.262361377478	158.379391908646	169.424617171288	318.491060614586	214.239778131247	268.909295886755	455.056290954351	370.266343563795	676.776700079441	2640.76098415256	1360.23770919442	898.479433968663	247.66247856617	277.730807632208	152.162720113993	166.766006082296	170.292195737362
3.50231623649597	5.60152277350426	1.28918081521988	3.07715052366257	5.16074159741402	17.8806320726871	4.51013797521591	338.746530026197	62.9529443085194	46.0192455351353	14.0930167138577	33.1801180243492	4.51290762424469	85.3102790117264	42.5203014910221	2.20390635728836	2.34645056724548	6.83166259527206	2.02143117785454	1.96326577663422	0.431278854608536	2.53240725398064	1.07796251773834	0	6.05393332242966	200.865103304386	18.6270679831505	13.1673184931278	28.2229500710964	11.7627154886723	6.25026369094849	12.4736987948418	6.84281897544861	3.30682972073555	5.96531295776367	14.9978036284447	46.0979672074318	19.1392512023449	14.2369194328785	64.6942068040371	30.5140429735184	53.9665572941303	374.895521879196	186.1637570858	63.5361202955246	15.7740044295788	24.4974493384361	17.7931292057037	11.0493703484535	13.194159835577
2208.53483986855	153.396428078413	489.313559353352	2647.71412590146	2654.72924664617	1978.56585305929	480.344766080379	306.781017690897	196.622602164745	30.1387569904327	4.54543209075928	20.2876647114754	1007.68591359258	2010.57946681976	1815.94358420372	106.758455812931	207.199056357145	875.660976052284	273.284797519445	761.472640156746	343.561721473932	427.184275954962	165.492695331573	22.9520669281483	139.525092989206	51.055693924427	901.506075173616	425.892741337419	995.237875521183	832.960658937693	298.290989875793	125.648287177086	271.991186410189	427.433015823364	356.145823359489	104.911247611046	263.339015781879	254.397649556398	257.518234968185	56.1492801904678	17.316882789135	1003.31131517887	71.6688432395458	51.6359327733517	1851.76037836075	622.969677865505	469.589889377356	394.920884877443	407.549354910851	442.227117925882
20.1662968397141	11.6504600942135	10.0105906128883	34.9484939873219	37.7793613672256	43.0789662897587	18.024693518877	54.5737183988094	18.9391991794109	5.22958922386169	1.29074001312256	2.03377085924149	17.2718171775341	208.709141224623	199.92669916153	5.13115018606186	14.5116510093212	55.7604060471058	2.00734549760818	26.6582429111004	7.52262529730797	12.4829387962818	9.14870542287827	2.04908621311188	11.9185165464878	19.7133275866508	56.0630324780941	29.4012703597546	104.242280036211	81.3201406002045	18.0249617099762	6.94891750812531	24.9480680525303	28.7585018575191	28.8291046321392	12.8716289699078	18.4338407814503	34.7324622273445	21.4664191305637	5.8198649585247	2.20613613724709	107.487815141678	13.5413959622383	6.10163187980652	201.682857006788	67.7857926040888	43.0086796283722	47.0818998813629	45.8686012923717	36.491972386837
0	1.16674053668976	0	0.57237708568573	0	0	1.42540764808655	3.08806645870209	1.46646040678024	1.63091525435448	0	0	0	33.5399697422981	3.62345731258392	0	0	2.06904602050781	0.902330935001373	0.384212702512741	0	0	0.720717787742615	0	0	0.894913852214813	5.93202900886536	1.24957674741745	0	0.752489984035492	1.0599969625473	4.96196734905243	0	0	2.45247650146484	0	0.816624581813812	0.873382747173309	1.59783124923706	0.407332986593246	0	1.81694728136063	1.98335862159729	0	3.02334398031235	0.977019190788269	0	2.65433096885681	0.897208273410797	0
19.6892008781433	29.0494292080402	21.5812708735466	46.3387188613415	52.3254248797894	48.5388315320015	35.9499891102314	1133.34789571166	325.212696999311	205.194992184639	53.4827415645123	125.990756005049	16.3732966780663	613.102422565222	441.066576689482	10.0028868615627	40.0414456725121	107.465223968029	18.3168052434921	33.5179827809334	22.3500963449478	27.0114125907421	10.6875238716602	11.15298178792	40.172965824604	1011.96964123845	280.520221233368	92.9705561697483	261.435280889273	207.919922620058	48.7745604813099	45.2470651268959	57.6701537966728	81.139305472374	97.5132129192352	102.650710940361	171.253618627787	122.915641546249	150.97733092308	162.391316115856	97.0938210189342	473.521480977535	1060.00179007649	802.348042935133	608.497408911586	149.158429533243	239.132581561804	149.296122848988	125.786880105734	116.618018299341
22.908452808857	292.773323282599	39.4467568695545	50.0139837861061	59.8121210634708	98.8778773844242	40.1660403609276	16290.3329252452	5244.90869778395	2572.48185330629	464.584723070264	1461.88670355082	37.3068438470364	2429.87021195889	773.710361003876	27.0977248251438	97.5659098774195	54.2165026068687	97.2098899930716	93.6278455853462	37.4606077075005	37.9007620513439	158.709157332778	240.052965641022	529.906725585461	8591.77476610243	404.161848142743	1019.206338346	422.369892373681	301.3215944767	83.550518065691	271.441438734531	149.982493370771	261.342002034187	176.286176785827	522.546720221639	447.478836432099	252.802115172148	763.717927724123	784.281276941299	348.251058295369	2844.86864112318	7211.97647556663	5933.05159795284	1590.15806283057	369.121222987771	2242.91777843237	913.671245113015	605.699940994382	421.374203890562
[truncated: 329 more columns]
