# Supplementary material for: A digital twin approach for simultaneous reconstruction of brain anatomy and dynamics from neural data
Source: PLOS Digit Health. 2026 Jun 11;5(6):e0001445. doi: 10.1371/journal.pdig.0001445 (PMC13258024; doi:10.1371/journal.pdig.0001445)
Supplement: S1 Data — (ZIP) [file pdig.0001445.s009.zip › Data/sub-01_parcels_coreg_meanlength.csv]

0	67.361727053527	27.6483778286131	11.1710283187519	17.9024497900574	29.2525809710611	44.3382587648315	0	213.929754681058	192.558639526367	0	0	31.2039987946029	46.2402287170882	70.1926054330484	49.7155649760027	61.1815033125172	69.4666698401022	39.9642890644715	31.0277885599716	56.1797591398459	69.2367846966747	51.2084629959623	108.57837677002	135.05681147134	176.176333781374	175.256652970096	136.360532508118	131.577082979404	76.3490361663365	46.8295584554265	79.5552714556279	68.4431512011226	64.7101504628305	76.2195584875891	204.390243530273	149.656132060746	159.046654384534	0	0	0	125.568196950294	145.968276977539	0	124.197603887835	92.6370082570001	122.803835754871	144.166649821989	170.2394555473	78.3058233520703
67.361727053527	0	62.4085631121497	59.4727690031615	55.4199078654894	49.6001373117765	38.0706668553037	77.14272430412	84.5857909789767	89.4944317671776	82.6900236544305	83.5291811184954	68.0954577172989	66.0763019448042	66.284195722611	65.2816788485581	60.9697738489128	28.2653756692299	49.3639731121337	36.4369754875708	38.4561819911809	30.6445133312952	12.5434319201911	47.5800760008311	70.38388833987	125.775798503667	96.1717177355986	71.6159404045418	101.774830042393	67.2811012368981	51.5406106403524	117.793798121009	67.8358925856761	84.1073080977454	90.8979038959686	105.588050842285	96.1130518603966	87.9776018967566	91.1660741643522	75.4013519287109	0	86.0555289793057	114.076455812927	118.988973477721	95.4365865838698	85.8779649169479	74.3139403284462	68.3954785091508	84.0414580643519	81.305422249916
27.6483778286131	62.4085631121497	0	20.4153613549751	19.7737311317266	45.2369681696546	52.3867404155934	135.378987724095	0	85.6721671196713	0	0	16.3535879655992	47.8666932687208	25.8356509427929	13.5212470478369	20.6162671776567	64.7275974857813	19.244782205491	50.6140651447011	64.8052955085695	67.7419515240518	55.5290773599763	72.1152127120347	104.361846528546	99.2900601525146	61.7158173167945	75.7372831121725	51.5331988026378	43.3722109166603	30.3113023235281	62.1755348796737	44.1705867045791	55.8091344449544	50.6263855701629	71.5740280151367	108.997383277528	47.4655844942398	73.2665612986426	54.8701133728027	91.6755752563477	61.0340423645344	90.3214359745631	112.336779573012	47.8401898744242	48.0408479460737	71.345178429457	58.2683081842403	54.7355215232413	30.946629182743
11.1710283187519	59.4727690031615	20.4153613549751	0	14.0312821387118	23.3693383421238	40.4023824167287	108.134460120107	191.362750013916	147.885833740234	0	0	18.824338822102	49.4253033475995	54.981122481453	37.4483346798011	45.6469058514269	63.9738310899288	24.5318168544649	27.9424223131411	47.7634692315246	60.4585651893882	45.7326923225738	88.7891178232297	137.359647731521	141.659429602951	136.6913660397	134.357959268153	92.9809707217734	61.6088756280535	38.058284808914	92.1324953807114	62.0067142217125	72.5288339549701	95.5189049906756	183.377307960777	164.019149780273	148.065034125251	190.969457642355	95.2595901489258	0	138.746990005621	0	116.380851745605	103.671447786954	86.496772427634	123.122740793456	123.022864193403	109.423797876558	64.6452398713152
17.9024497900574	55.4199078654894	19.7737311317266	14.0312821387118	0	13.6328282631772	26.8888143247016	156.007586202936	137.180492708138	0	0	0	13.0606871204751	56.4359966708528	57.0028197953617	29.1429314644771	51.1444602177161	56.7494309403349	24.5724840843576	26.1624254145692	35.6736467947039	44.3558762046855	36.9391520457132	91.8101670380381	134.445332643462	142.457240728485	123.596369105344	139.165036147286	116.712104752024	68.3374786261237	45.3328648456584	106.876164132575	69.2524749868494	80.9044145943212	102.183546048874	157.738541915346	158.16836236097	119.508189388266	170.352833610194	195.649169921875	0	138.755608749583	99.810905456543	0	129.416326271755	88.7197659787465	134.942688146344	113.293490247615	108.916086599453	72.2861542241847
29.2525809710611	49.6001373117765	45.2369681696546	23.3693383421238	13.6328282631772	0	17.949063949638	164.970588646945	178.28267089548	0	0	0	15.9706582513946	55.4990713666938	64.8819257768961	47.2760407993453	48.3398847904463	47.0942895134294	15.3427290342071	18.8085294567292	19.7455281884941	20.5541210980472	31.1030412896144	93.7384680280345	113.186529601549	167.306793212891	140.721340047096	103.931706609262	129.390207636789	68.5723018475668	44.467247804784	130.545744928711	72.3295116445057	96.0092916848854	115.612965736367	175.91145324707	158.77187683389	121.322511849937	177.364197406496	0	0	131.141525071416	156.24739074707	112.033966064453	137.094553109683	93.5121862086789	144.945665961116	131.078528461148	116.336105991633	71.0447309926306
44.3382587648315	38.0706668553037	52.3867404155934	40.4023824167287	26.8888143247016	17.949063949638	0	166.920166015625	0	132.914260864258	0	0	55.1432988983308	57.5068239037564	54.4644538193432	49.3031378127285	41.9818018504014	15.6412826586428	31.2458415327414	26.8035475519846	21.1968500308283	15.6242987558012	21.5624714938017	109.355316162109	104.826739591071	0	133.035764414488	99.1601888575681	102.516799533673	61.3923701713863	37.4989014648847	78.9831848134004	66.7890940039146	101.271572202085	108.512569816923	0	119.551391601562	139.024642944336	136.277431824306	0	0	122.522360112746	108.689025878906	129.282928466797	124.673997503627	109.479646805283	135.816715557522	121.482262266374	103.628333029198	75.5900266225038
0	77.14272430412	135.378987724095	108.134460120107	156.007586202936	164.970588646945	166.920166015625	0	38.3981808067186	27.2959048416547	53.8782623190101	27.7591783481452	122.018473429384	42.6870239803114	81.3654906866428	116.783897399902	78.8491434053358	129.960369842871	144.944530987362	129.762634031893	140.248860646492	187.669884161073	115.415664271251	83.2729177286789	79.6399984181809	76.8097645689365	56.7569585180992	84.1492059877821	73.5384668640073	92.5712688345379	81.4093414592243	43.8897370395324	79.5834658724647	64.7475067157598	60.5083075544738	21.7880452934405	22.1923035383969	32.1373926803189	47.1055260254691	20.6977200449732	38.0383813135081	45.9036145824053	58.6203052477911	59.2206446818209	53.2738873908273	79.0553850925713	63.4162165923047	67.2936276533992	69.0206430339117	68.4248040305922
213.929754681058	84.5857909789767	0	191.362750013916	137.180492708138	178.28267089548	0	38.3981808067186	0	55.2517688315076	60.3716709384486	60.3535324274193	168.955697271661	57.0494613211271	90.7704324250506	0	91.3062094767752	142.758544287134	124.906946984735	172.602224942686	152.080841064453	162.695863195464	128.899621598257	66.737039243706	81.3227081575382	88.5133967986982	61.4522136984745	87.9488932665531	75.0853463381244	99.6146576923895	99.303589394987	57.1092144954863	111.818537693609	64.1005385207786	74.2405863391717	13.2572695805668	25.5408438772563	46.9622994370321	22.6411949621818	42.3669115140333	61.4309815120608	40.8989326542354	75.637601175067	71.8569667962024	50.7088985804497	81.5337781835506	58.1393944744188	83.3517963543488	86.7958771835456	85.3052542013432
192.558639526367	89.4944317671776	85.6721671196713	147.885833740234	0	0	132.914260864258	27.2959048416547	55.2517688315076	0	30.3356821744039	20.4437687741583	119.525421142578	60.3716613796092	98.6493380230932	79.3227462768555	84.3360107958011	124.031547546387	162.809686990466	130.240325927734	0	0	172.464279174805	80.6151134677542	87.397110954229	60.1442238445868	104.045154306934	112.761608039426	105.424998259471	104.50309943239	0	57.3226656257832	87.4706806176255	80.5678093528531	67.6245852955411	102.270403365467	94.1608105619218	80.8495752119331	100.538282211239	60.0877148287438	56.2013010777202	79.6976104628919	58.9513549176203	47.3507003888216	100.877041685183	90.7796590937948	69.8512415095082	71.6969359298295	82.5342483872449	79.6421558295898
0	82.6900236544305	0	0	0	0	0	53.8782623190101	60.3716709384486	30.3356821744039	0	32.0073937705804	0	68.7968219481836	103.249271137291	153.263565063477	104.279174804688	0	122.183464050293	0	0	0	0	92.0130916971351	131.827714016013	66.8806945639074	107.925810817271	103.613618421139	97.277261827248	94.5292053222656	0	97.2264362167385	0	109.670472451239	83.8379376021737	117.935279817938	116.154592094249	101.872016733275	103.208360519079	82.0541475937977	57.9008917997134	91.2882521448567	63.4553463636549	58.7475328630536	104.458561505663	101.430871591646	84.1095530720925	82.5639269797245	93.8161106965557	97.2039916146769
0	83.5291811184954	0	0	0	0	0	27.7591783481452	60.3535324274193	20.4437687741583	32.0073937705804	0	0	66.5780069716258	109.205868507483	117.774459838867	118.836703634557	134.758166760943	152.371704101562	0	0	180.696197509766	0	107.713762325763	93.3320233727809	63.2173392579379	103.12303399056	99.4780074968673	106.752556974537	113.766625900908	0	65.4419902553185	117.214747387559	81.8955596728598	86.2710300456074	104.48350669014	94.1817590292639	85.916953959685	101.797545629986	73.0546900674776	61.959270723076	90.3485976321229	63.1686590053607	55.2698773560441	106.491172974395	98.6934114361696	80.1257885552841	81.0829400946335	90.2840107261807	84.7139111151085
31.2039987946029	68.0954577172989	16.3535879655992	18.824338822102	13.0606871204751	15.9706582513946	55.1432988983308	122.018473429384	168.955697271661	119.525421142578	0	0	0	53.6649350694107	37.7076195271634	15.5394781496847	30.6539136675914	73.7757832935747	17.0510190878693	35.6280765511011	56.6566591768885	61.0893469820207	66.4667211442607	117.791905651434	94.7348353304944	185.166427612305	93.2119865470319	103.970121819648	70.5877337204845	53.3825780605953	37.266780961171	85.9310407422282	53.6705525650246	68.1458221655813	85.8025607316471	107.31615447998	163.451202392578	85.2426394460245	137.6962890625	0	77.5212707519531	98.5679903448777	115.31791794524	0	77.4752890558439	68.5401153876713	98.8053190724642	73.8971792082052	77.0153635067496	53.2830774430221
46.2402287170882	66.0763019448042	47.8666932687208	49.4253033475995	56.4359966708528	55.4990713666938	57.5068239037564	42.6870239803114	57.0494613211271	60.3716613796092	68.7968219481836	66.5780069716258	53.6649350694107	0	42.9239340947863	46.0214143756154	43.5659238724536	61.0903356945286	40.8842204310421	54.8248085718386	74.6520229638398	66.8171423156339	66.0226998285787	63.7112044965605	66.4437366968253	72.6235220293072	37.3195543829658	63.9105394389658	52.0070287783793	37.3323853848747	15.9281806484222	27.7039747177727	25.2520578230869	19.198602754137	20.7835192890426	46.8451914170321	29.2949157469056	23.2632262333633	54.2662951098648	32.0086343545398	23.6273735833423	52.5970878931405	43.3252161272856	51.6383962852462	47.7537639701693	56.7415011922185	62.5677736607139	58.291473707887	57.3600516315037	48.942180166222
70.1926054330484	66.284195722611	25.8356509427929	54.981122481453	57.0028197953617	64.8819257768961	54.4644538193432	81.3654906866428	90.7704324250506	98.6493380230932	103.249271137291	109.205868507483	37.7076195271634	42.9239340947863	0	32.3812422213282	30.076929248343	64.5972742993773	34.0533264811698	60.4103822381975	75.0804681128897	68.5556341924341	64.5769328823202	81.2723414496947	83.0983620902999	103.051222295366	30.3152759191542	78.373334344225	18.5453028849013	17.0097456393854	29.3011260752976	58.2427716789012	38.175123483051	42.7551741945252	28.9106654843964	63.842074630992	54.852682556976	41.7370093062079	58.4756909747047	66.4318235845908	75.9552042453787	44.3337726556638	89.8388054916884	96.6458407805757	20.32442247075	28.6118156311269	61.5125089234849	45.1219799260014	37.6083800376373	23.4052919619757
49.7155649760027	65.2816788485581	13.5212470478369	37.4483346798011	29.1429314644771	47.2760407993453	49.3031378127285	116.783897399902	0	79.3227462768555	153.263565063477	117.774459838867	15.5394781496847	46.0214143756154	32.3812422213282	0	12.7450639533785	71.1508502032934	12.6853478251427	47.5614854212264	63.7887304237296	62.7619797517914	48.4317181899645	66.9434661865234	84.4577380712609	115.176126394209	62.0557673757039	77.2784593700765	53.6131263373062	42.4737504230937	27.5376511951968	73.201940104948	41.433099254162	56.7661947483317	61.5536498479526	0	71.7434971894176	46.8433373621192	0	58.2419166564941	71.8601908789287	55.860280873525	91.9594776976125	132.078125	44.9465632775273	46.8175367267441	79.1121980481456	50.2713032957699	49.4374161016713	28.6548747219482
61.1815033125172	60.9697738489128	20.6162671776567	45.6469058514269	51.1444602177161	48.3398847904463	41.9818018504014	78.8491434053358	91.3062094767752	84.3360107958011	104.279174804688	118.836703634557	30.6539136675914	43.5659238724536	30.076929248343	12.7450639533785	0	58.6325089529997	16.5700678296936	42.4839065999313	58.0080848053087	57.9508257242	48.5498101694061	73.6260923080744	78.2506434681784	108.905935196127	56.0446242543255	78.0459099098418	44.2851570466241	36.6738808110531	23.1146244869	70.415045722192	36.1640851905407	52.9621030044114	54.3986451335647	57.9366610848006	73.529145084542	59.9218020566404	83.6894780189959	70.7161027168973	72.7450965932204	40.2755560605996	88.4720535123058	92.547694307969	33.1801663053011	32.9648083586596	55.4902526610902	38.8608097063723	39.4970291201481	16.8134675090699
69.4666698401022	28.2653756692299	64.7275974857813	63.9738310899288	56.7494309403349	47.0942895134294	15.6412826586428	129.960369842871	142.758544287134	124.031547546387	0	134.758166760943	73.7757832935747	61.0903356945286	64.5972742993773	71.1508502032934	58.6325089529997	0	50.1253118306224	44.3823302441034	34.9681767960498	22.2365880206453	17.4057022879624	79.0384063720703	106.70790647276	0	106.494751840665	109.109093267302	99.3335736707145	66.2609239161748	45.5196963748515	76.5108413696289	62.3005091963447	72.288458036831	92.5701567304482	182.426048659099	0	107.265496264728	188.598462498978	0	0	110.907363551304	0	0	102.812372432716	85.9743368811063	117.11597212526	104.847343820945	89.6161981606942	74.1177315623508
39.9642890644715	49.3639731121337	19.244782205491	24.5318168544649	24.5724840843576	15.3427290342071	31.2458415327414	144.944530987362	124.906946984735	162.809686990466	122.183464050293	152.371704101562	17.0510190878693	40.8842204310421	34.0533264811698	12.6853478251427	16.5700678296936	50.1253118306224	0	17.5139177923227	28.559467660272	31.3955529506048	28.9628925282982	67.6008867573352	92.1518849781926	122.635217198321	60.1306839216873	70.165355245596	64.4668895635597	41.2323726476908	24.230901256688	92.8405701617044	40.1060087760853	55.7817168716723	66.4525709391372	0	98.5757527652911	63.4818942830997	120.069580223087	124.945753725414	123.496368408203	71.8477863909995	244.360916137695	0	52.2829405120639	49.9955854493647	105.072304738079	64.7312418908108	53.5082747584534	35.9349341872297
31.0277885599716	36.4369754875708	50.6140651447011	27.9424223131411	26.1624254145692	18.8085294567292	26.8035475519846	129.762634031893	172.602224942686	130.240325927734	0	0	35.6280765511011	54.8248085718386	60.4103822381975	47.5614854212264	42.4839065999313	44.3823302441034	17.5139177923227	0	11.7858995431465	28.4605884442881	19.1607304987959	79.1098565074062	117.256639225995	183.282559308438	130.978653577818	110.65317019724	113.408182093225	63.4459533119524	42.0744313559927	114.205169164893	69.9781474873258	97.92995774495	128.8924876753	0	141.874862670898	114.198740899248	155.006931749695	0	0	124.397248621637	185.675957274601	139.985504150391	125.44416762427	85.6533730012681	130.059881790175	121.444389286564	100.628742773652	66.0416932892289
56.1797591398459	38.4561819911809	64.8052955085695	47.7634692315246	35.6736467947039	19.7455281884941	21.1968500308283	140.248860646492	152.080841064453	0	0	0	56.6566591768885	74.6520229638398	75.0804681128897	63.7887304237296	58.0080848053087	34.9681767960498	28.559467660272	11.7858995431465	0	18.0014337356426	19.5544479538785	92.2099444353373	131.840050320495	0	140.734294050415	124.229902584209	150.685484598441	84.0224953028578	50.6519127843866	150.703143424822	82.589115434964	123.770268839381	126.728105189605	0	151.28596496582	154.204248637669	173.591085353858	0	0	140.869095671549	165.342086791992	0	124.321085299453	106.311050839451	142.732261071746	127.511179284877	128.790519485691	91.0606339925433
69.2367846966747	30.6445133312952	67.7419515240518	60.4585651893882	44.3558762046855	20.5541210980472	15.6242987558012	187.669884161073	162.695863195464	0	0	180.696197509766	61.0893469820207	66.8171423156339	68.5556341924341	62.7619797517914	57.9508257242	22.2365880206453	31.3955529506048	28.4605884442881	18.0014337356426	0	18.0762244191706	88.6233595732434	110.534043860169	179.856681988163	125.794522733331	113.592395840485	119.23201554634	72.5375266935253	46.3340808421931	146.275468415839	85.0558271474556	123.367405425133	129.090154373215	0	149.702078359594	126.74568155097	147.217154050936	0	0	136.234335555251	176.283121177417	151.416641235352	130.244498084778	101.338786675397	156.181796131337	131.555524458001	124.13932496824	74.8555467682167
51.2084629959623	12.5434319201911	55.5290773599763	45.7326923225738	36.9391520457132	31.1030412896144	21.5624714938017	115.415664271251	128.899621598257	172.464279174805	0	0	66.4667211442607	66.0226998285787	64.5769328823202	48.4317181899645	48.5498101694061	17.4057022879624	28.9628925282982	19.1607304987959	19.5544479538785	18.0762244191706	0	62.6377044692646	84.0360266611946	167.322520056599	115.611717597367	82.2115876196766	105.872738640829	63.7848954602141	39.8461887557139	141.856507632222	70.1653251818683	104.870500814773	108.838083137856	0	93.0551133764648	111.498625230573	132.892132243289	0	0	113.159046691193	168.174201938388	0	99.1903417635874	102.895347202625	118.200422801583	98.4386226034393	88.5057042087498	59.6661335840034
108.57837677002	47.5800760008311	72.1152127120347	88.7891178232297	91.8101670380381	93.7384680280345	109.355316162109	83.2729177286789	66.737039243706	80.6151134677542	92.0130916971351	107.713762325763	117.791905651434	63.7112044965605	81.2723414496947	66.9434661865234	73.6260923080744	79.0384063720703	67.6008867573352	79.1098565074062	92.2099444353373	88.6233595732434	62.6377044692646	0	52.8889909059524	126.852681693764	74.647823479683	59.5657775316123	89.3438955053583	76.5104432529721	70.6517008762952	63.0568769112998	85.6537273510365	69.1617326835346	70.3284047682211	76.1612701424504	79.7384180798466	68.5680637266621	70.7559225972596	68.970316146963	0	69.5895483694264	107.73068914232	101.063398862325	76.2758175835917	83.4740239071351	67.881260678586	66.4940236934434	75.0797949827236	73.0940980314947
135.05681147134	70.38388833987	104.361846528546	137.359647731521	134.445332643462	113.186529601549	104.826739591071	79.6399984181809	81.3227081575382	87.397110954229	131.827714016013	93.3320233727809	94.7348353304944	66.4437366968253	83.0983620902999	84.4577380712609	78.2506434681784	106.70790647276	92.1518849781926	117.256639225995	131.840050320495	110.534043860169	84.0360266611946	52.8889909059524	0	121.296321996484	75.8913654964133	11.2092895689938	85.4467711527851	78.8726466755938	78.4948582993257	74.1433879302667	75.4710036713189	68.0758564969969	59.0488832113685	109.955253238449	86.9682349082268	62.88418159048	87.6526836844536	101.676446126033	90.9212827880148	75.8716949116081	118.302903687556	118.390928583367	73.7725890651959	84.1804929430292	76.3309272032953	69.4589788265	74.4939642438146	71.8626552774064
176.176333781374	125.775798503667	99.2900601525146	141.659429602951	142.457240728485	167.306793212891	0	76.8097645689365	88.5133967986982	60.1442238445868	66.8806945639074	63.2173392579379	185.166427612305	72.6235220293072	103.051222295366	115.176126394209	108.905935196127	0	122.635217198321	183.282559308438	0	179.856681988163	167.322520056599	126.852681693764	121.296321996484	0	92.3385931162592	124.66846625548	103.190279399279	102.731521920793	93.4765177098523	63.3076945474242	92.9224271048722	79.1908700179417	74.7112732122159	89.1449157264923	75.4030037058627	68.3707546548744	93.00896152107	62.6309914073721	46.2016357494	87.6493700040014	26.4244985834964	25.8799297649221	92.1721646801208	104.097376414072	98.5476939985469	91.4947326600675	92.3296465947658	98.1487254937019
175.256652970096	96.1717177355986	61.7158173167945	136.6913660397	123.596369105344	140.721340047096	133.035764414488	56.7569585180992	61.4522136984745	104.045154306934	107.925810817271	103.12303399056	93.2119865470319	37.3195543829658	30.3152759191542	62.0557673757039	56.0446242543255	106.494751840665	60.1306839216873	130.978653577818	140.734294050415	125.794522733331	115.611717597367	74.647823479683	75.8913654964133	92.3385931162592	0	77.5682551267473	29.5636432343246	26.2439526414935	47.4507551778284	41.7038475800724	45.5006868414832	36.4646595684163	23.0421324987547	46.111549211462	24.9532837495915	21.0528905633639	38.4987362862833	48.8238911809058	59.6333246649594	23.3418854697875	77.1602832898079	86.074616772151	19.6153025570791	41.6572593667921	52.4468499364584	58.3928116740834	58.756587045231	57.5302761734217
136.360532508118	71.6159404045418	75.7372831121725	134.357959268153	139.165036147286	103.931706609262	99.1601888575681	84.1492059877821	87.9488932665531	112.761608039426	103.613618421139	99.4780074968673	103.970121819648	63.9105394389658	78.373334344225	77.2784593700765	78.0459099098418	109.109093267302	70.165355245596	110.65317019724	124.229902584209	113.592395840485	82.2115876196766	59.5657775316123	11.2092895689938	124.66846625548	77.5682551267473	0	86.2166603226158	73.6870397300477	75.568260503047	81.9724058011995	67.369794403606	64.5776875194378	58.0009359396837	89.0062119324095	88.3762663669965	67.4103018461434	91.6783115780412	126.286509155217	110.371349384737	79.0062059300334	116.167641000486	126.526875210403	74.6346120125845	84.5786522567358	81.8493954155458	72.2044530176062	78.3265382695757	70.1380028651221
131.577082979404	101.774830042393	51.5331988026378	92.9809707217734	116.712104752024	129.390207636789	102.516799533673	73.5384668640073	75.0853463381244	105.424998259471	97.277261827248	106.752556974537	70.5877337204845	52.0070287783793	18.5453028849013	53.6131263373062	44.2851570466241	99.3335736707145	64.4668895635597	113.408182093225	150.685484598441	119.23201554634	105.872738640829	89.3438955053583	85.4467711527851	103.190279399279	29.5636432343246	86.2166603226158	0	35.7372988978164	55.6392299610448	61.2101186000765	51.6752828596093	50.6585952809391	39.8905655244696	62.317242040681	46.2059673715309	48.2406338243635	50.054077510415	62.6591767287141	73.6780853539403	34.8415276716901	90.0406061921458	93.4125988385914	15.3010885913696	12.2964543949669	57.326499286279	52.242449295581	46.6717528734934	37.6437272504905
76.3490361663365	67.2811012368981	43.3722109166603	61.6088756280535	68.3374786261237	68.5723018475668	61.3923701713863	92.5712688345379	99.6146576923895	104.50309943239	94.5292053222656	113.766625900908	53.3825780605953	37.3323853848747	17.0097456393854	42.4737504230937	36.6738808110531	66.2609239161748	41.2323726476908	63.4459533119524	84.0224953028578	72.5375266935253	63.7848954602141	76.5104432529721	78.8726466755938	102.731521920793	26.2439526414935	73.6870397300477	35.7372988978164	0	20.6013303092696	49.5197132104523	29.7981829812945	33.9659129056056	21.0376713555132	65.752763422861	56.5787646473262	39.2208547599923	86.6305549372531	69.1423741879624	70.8961133586938	63.3285527166338	88.2105110737675	123.115553745902	23.9429515585401	55.7069635561667	76.6734956641123	65.4640699825004	67.3898318360862	47.9610695316433
46.8295584554265	51.5406106403524	30.3113023235281	38.058284808914	45.3328648456584	44.467247804784	37.4989014648847	81.4093414592243	99.303589394987	0	0	0	37.266780961171	15.9281806484222	29.3011260752976	27.5376511951968	23.1146244869	45.5196963748515	24.230901256688	42.0744313559927	50.6519127843866	46.3340808421931	39.8461887557139	70.6517008762952	78.4948582993257	93.4765177098523	47.4507551778284	75.568260503047	55.6392299610448	20.6013303092696	0	39.3674504368259	11.5228996556219	17.9103250642332	22.7283492059035	61.524356842041	61.5014849269746	55.3166600542749	101.374279798313	78.4670317995593	70.3488479539	71.4023932986909	87.1426948852826	91.0482536511592	51.9524130542277	52.7276477590884	76.321548080185	71.1522494686353	55.1263726214893	37.9950273729835
79.5552714556279	117.793798121009	62.1755348796737	92.1324953807114	106.876164132575	130.545744928711	78.9831848134004	43.8897370395324	57.1092144954863	57.3226656257832	97.2264362167385	65.4419902553185	85.9310407422282	27.7039747177727	58.2427716789012	73.201940104948	70.415045722192	76.5108413696289	92.8405701617044	114.205169164893	150.703143424822	146.275468415839	141.856507632222	63.0568769112998	74.1433879302667	63.3076945474242	41.7038475800724	81.9724058011995	61.2101186000765	49.5197132104523	39.3674504368259	0	36.3256315721933	16.9640076838106	20.1878102164648	47.6798952769321	29.4902109963774	17.826090683114	56.6148814799418	32.2940785820778	25.3532918124578	53.8064807176892	44.3951025353983	62.0441800839717	52.1721364975314	69.9057636585251	63.7328919916847	60.2991481976326	61.9256206607292	59.7952156815745
68.4431512011226	67.8358925856761	44.1705867045791	62.0067142217125	69.2524749868494	72.3295116445057	66.7890940039146	79.5834658724647	111.818537693609	87.4706806176255	0	117.214747387559	53.6705525650246	25.2520578230869	38.175123483051	41.433099254162	36.1640851905407	62.3005091963447	40.1060087760853	69.9781474873258	82.589115434964	85.0558271474556	70.1653251818683	85.6537273510365	75.4710036713189	92.9224271048722	45.5006868414832	67.369794403606	51.6752828596093	29.7981829812945	11.5228996556219	36.3256315721933	0	15.9916406767938	21.0204673707894	91.3612449249893	69.7569579213935	49.9978606279945	87.9014547306553	76.6401643175489	67.5037897323881	65.920622065429	79.4862442841476	102.861997709994	48.7997511928868	55.1536717062523	82.3054434670612	60.5287974563554	58.4852484639122	44.3804091013091
64.7101504628305	84.1073080977454	55.8091344449544	72.5288339549701	80.9044145943212	96.0092916848854	101.271572202085	64.7475067157598	64.1005385207786	80.5678093528531	109.670472451239	81.8955596728598	68.1458221655813	19.198602754137	42.7551741945252	56.7661947483317	52.9621030044114	72.288458036831	55.7817168716723	97.92995774495	123.770268839381	123.367405425133	104.870500814773	69.1617326835346	68.0758564969969	79.1908700179417	36.4646595684163	64.5776875194378	50.6585952809391	33.9659129056056	17.9103250642332	16.9640076838106	15.9916406767938	0	10.743494854781	49.0730266206312	38.8132030145607	29.1612201012149	55.736754037895	52.7682354577616	46.4947593166664	50.1451395438267	66.7536109940848	80.5509552079483	43.5438361262986	56.0339173763748	60.2197087481463	51.3248268904294	54.9680704180948	47.0364835111283
76.2195584875891	90.8979038959686	50.6263855701629	95.5189049906756	102.183546048874	115.612965736367	108.512569816923	60.5083075544738	74.2405863391717	67.6245852955411	83.8379376021737	86.2710300456074	85.8025607316471	20.7835192890426	28.9106654843964	61.5536498479526	54.3986451335647	92.5701567304482	66.4525709391372	128.8924876753	126.728105189605	129.090154373215	108.838083137856	70.3284047682211	59.0488832113685	74.7112732122159	23.0421324987547	58.0009359396837	39.8905655244696	21.0376713555132	22.7283492059035	20.1878102164648	21.0204673707894	10.743494854781	0	62.2865779903566	38.4426341548912	18.7463510945444	55.7949693724861	48.6920824159895	43.0618757534711	49.5170912696038	60.9264466185815	83.0455425999407	35.1705709112266	49.843635724977	57.7535154135577	50.1968245987112	61.3682676509055	51.73220780664
204.390243530273	105.588050842285	71.5740280151367	183.377307960777	157.738541915346	175.91145324707	0	21.7880452934405	13.2572695805668	102.270403365467	117.935279817938	104.48350669014	107.31615447998	46.8451914170321	63.842074630992	0	57.9366610848006	182.426048659099	0	0	0	0	0	76.1612701424504	109.955253238449	89.1449157264923	46.111549211462	89.0062119324095	62.317242040681	65.752763422861	61.524356842041	47.6798952769321	91.3612449249893	49.0730266206312	62.2865779903566	0	19.2859907337847	34.2253089770916	16.3009559169097	25.8781393860243	55.4590803076257	28.7794091208604	71.2514795555337	79.2255886063587	41.2558894560102	57.9872257173441	62.1295143303755	63.9473002316603	84.7221097787398	73.9737525693644
149.656132060746	96.1130518603966	108.997383277528	164.019149780273	158.16836236097	158.77187683389	119.551391601562	22.1923035383969	25.5408438772563	94.1608105619218	116.154592094249	94.1817590292639	163.451202392578	29.2949157469056	54.852682556976	71.7434971894176	73.529145084542	0	98.5757527652911	141.874862670898	151.28596496582	149.702078359594	93.0551133764648	79.7384180798466	86.9682349082268	75.4030037058627	24.9532837495915	88.3762663669965	46.2059673715309	56.5787646473262	61.5014849269746	29.4902109963774	69.7569579213935	38.8132030145607	38.4426341548912	19.2859907337847	0	15.9790255230767	22.2104011948296	16.0503380097245	38.5346693599186	21.575659379105	56.5015488475613	77.1257115354196	19.5826405005967	50.8437459574761	68.5833921832079	73.665721547446	65.8425370140345	59.6678093277106
159.046654384534	87.9776018967566	47.4655844942398	148.065034125251	119.508189388266	121.322511849937	139.024642944336	32.1373926803189	46.9622994370321	80.8495752119331	101.872016733275	85.916953959685	85.2426394460245	23.2632262333633	41.7370093062079	46.8433373621192	59.9218020566404	107.265496264728	63.4818942830997	114.198740899248	154.204248637669	126.74568155097	111.498625230573	68.5680637266621	62.88418159048	68.3707546548744	21.0528905633639	67.4103018461434	48.2406338243635	39.2208547599923	55.3166600542749	17.826090683114	49.9978606279945	29.1612201012149	18.7463510945444	34.2253089770916	15.9790255230767	0	37.2521947768116	19.6027926574197	17.9142103278641	40.9647938793833	43.1926023721099	54.9956245977451	33.5991195619997	54.6816480867801	56.894950432696	57.3967748172181	58.0534562426865	52.7716041226489
0	91.1660741643522	73.2665612986426	190.969457642355	170.352833610194	177.364197406496	136.277431824306	47.1055260254691	22.6411949621818	100.538282211239	103.208360519079	101.797545629986	137.6962890625	54.2662951098648	58.4756909747047	0	83.6894780189959	188.598462498978	120.069580223087	155.006931749695	173.591085353858	147.217154050936	132.892132243289	70.7559225972596	87.6526836844536	93.00896152107	38.4987362862833	91.6783115780412	50.054077510415	86.6305549372531	101.374279798313	56.6148814799418	87.9014547306553	55.736754037895	55.7949693724861	16.3009559169097	22.2104011948296	37.2521947768116	0	45.1576895454413	64.5882556634123	10.0062556230984	78.3773560589687	78.8160465942817	16.4365299564123	63.8552335260036	63.1314527599841	80.8054553272478	63.9360244707602	64.5881893013203
0	75.4013519287109	54.8701133728027	95.2595901489258	195.649169921875	0	0	20.6977200449732	42.3669115140333	60.0877148287438	82.0541475937977	73.0546900674776	0	32.0086343545398	66.4318235845908	58.2419166564941	70.7161027168973	0	124.945753725414	0	0	0	0	68.970316146963	101.676446126033	62.6309914073721	48.8238911809058	126.286509155217	62.6591767287141	69.1423741879624	78.4670317995593	32.2940785820778	76.6401643175489	52.7682354577616	48.6920824159895	25.8781393860243	16.0503380097245	19.6027926574197	45.1576895454413	0	17.6812066011661	40.5452629900009	28.2677172278671	29.6927516073177	47.2463471607233	64.9576076457089	61.6536518239797	68.6293246456713	54.2917858510504	60.2970719749515
0	0	91.6755752563477	0	0	0	0	38.0383813135081	61.4309815120608	56.2013010777202	57.9008917997134	61.959270723076	77.5212707519531	23.6273735833423	75.9552042453787	71.8601908789287	72.7450965932204	0	123.496368408203	0	0	0	0	0	90.9212827880148	46.2016357494	59.6333246649594	110.371349384737	73.6780853539403	70.8961133586938	70.3488479539	25.3532918124578	67.5037897323881	46.4947593166664	43.0618757534711	55.4590803076257	38.5346693599186	17.9142103278641	64.5882556634123	17.6812066011661	0	58.3620583704649	16.8169881803061	35.5484622066235	62.7395752881418	77.3759454099038	67.6772770995144	64.5139023963511	77.4413650023152	65.9454721816514
125.568196950294	86.0555289793057	61.0340423645344	138.746990005621	138.755608749583	131.141525071416	122.522360112746	45.9036145824053	40.8989326542354	79.6976104628919	91.2882521448567	90.3485976321229	98.5679903448777	52.5970878931405	44.3337726556638	55.860280873525	40.2755560605996	110.907363551304	71.8477863909995	124.397248621637	140.869095671549	136.234335555251	113.159046691193	69.5895483694264	75.8716949116081	87.6493700040014	23.3418854697875	79.0062059300334	34.8415276716901	63.3285527166338	71.4023932986909	53.8064807176892	65.920622065429	50.1451395438267	49.5170912696038	28.7794091208604	21.575659379105	40.9647938793833	10.0062556230984	40.5452629900009	58.3620583704649	0	72.0263690200211	71.9363427716307	14.1313755544808	36.6263493623261	20.537303963363	22.3397830892608	23.5446303493001	28.4973383982901
145.968276977539	114.076455812927	90.3214359745631	0	99.810905456543	156.24739074707	108.689025878906	58.6203052477911	75.637601175067	58.9513549176203	63.4553463636549	63.1686590053607	115.31791794524	43.3252161272856	89.8388054916884	91.9594776976125	88.4720535123058	0	244.360916137695	185.675957274601	165.342086791992	176.283121177417	168.174201938388	107.73068914232	118.302903687556	26.4244985834964	77.1602832898079	116.167641000486	90.0406061921458	88.2105110737675	87.1426948852826	44.3951025353983	79.4862442841476	66.7536109940848	60.9264466185815	71.2514795555337	56.5015488475613	43.1926023721099	78.3773560589687	28.2677172278671	16.8169881803061	72.0263690200211	0	20.2856831495842	77.1861941365916	91.1285397996365	89.3352889997995	81.7871114224584	81.3518933696924	84.1068461797609
0	118.988973477721	112.336779573012	116.380851745605	0	112.033966064453	129.282928466797	59.2206446818209	71.8569667962024	47.3507003888216	58.7475328630536	55.2698773560441	0	51.6383962852462	96.6458407805757	132.078125	92.547694307969	0	0	139.985504150391	0	151.416641235352	0	101.063398862325	118.390928583367	25.8799297649221	86.074616772151	126.526875210403	93.4125988385914	123.115553745902	91.0482536511592	62.0441800839717	102.861997709994	80.5509552079483	83.0455425999407	79.2255886063587	77.1257115354196	54.9956245977451	78.8160465942817	29.6927516073177	35.5484622066235	71.9363427716307	20.2856831495842	0	81.7847942451154	96.3730704207539	90.657048903062	87.0556766488277	87.3913751677297	87.7198081622664
124.197603887835	95.4365865838698	47.8401898744242	103.671447786954	129.416326271755	137.094553109683	124.673997503627	53.2738873908273	50.7088985804497	100.877041685183	104.458561505663	106.491172974395	77.4752890558439	47.7537639701693	20.32442247075	44.9465632775273	33.1801663053011	102.812372432716	52.2829405120639	125.44416762427	124.321085299453	130.244498084778	99.1903417635874	76.2758175835917	73.7725890651959	92.1721646801208	19.6153025570791	74.6346120125845	15.3010885913696	23.9429515585401	51.9524130542277	52.1721364975314	48.7997511928868	43.5438361262986	35.1705709112266	41.2558894560102	19.5826405005967	33.5991195619997	16.4365299564123	47.2463471607233	62.7395752881418	14.1313755544808	77.1861941365916	81.7847942451154	0	12.0365658173553	41.8079372387707	36.2917707250018	15.7162477692139	21.375203783183
92.6370082570001	85.8779649169479	48.0408479460737	86.496772427634	88.7197659787465	93.5121862086789	109.479646805283	79.0553850925713	81.5337781835506	90.7796590937948	101.430871591646	98.6934114361696	68.5401153876713	56.7415011922185	28.6118156311269	46.8175367267441	32.9648083586596	85.9743368811063	49.9955854493647	85.6533730012681	106.311050839451	101.338786675397	102.895347202625	83.4740239071351	84.1804929430292	104.097376414072	41.6572593667921	84.5786522567358	12.2964543949669	55.7069635561667	52.7276477590884	69.9057636585251	55.1536717062523	56.0339173763748	49.843635724977	57.9872257173441	50.8437459574761	54.6816480867801	63.8552335260036	64.9576076457089	77.3759454099038	36.6263493623261	91.1285397996365	96.3730704207539	12.0365658173553	0	51.7901958331323	34.514809553526	26.585700667846	20.88399832163
122.803835754871	74.3139403284462	71.345178429457	123.122740793456	134.942688146344	144.945665961116	135.816715557522	63.4162165923047	58.1393944744188	69.8512415095082	84.1095530720925	80.1257885552841	98.8053190724642	62.5677736607139	61.5125089234849	79.1121980481456	55.4902526610902	117.11597212526	105.072304738079	130.059881790175	142.732261071746	156.181796131337	118.200422801583	67.881260678586	76.3309272032953	98.5476939985469	52.4468499364584	81.8493954155458	57.326499286279	76.6734956641123	76.321548080185	63.7328919916847	82.3054434670612	60.2197087481463	57.7535154135577	62.1295143303755	68.5833921832079	56.894950432696	63.1314527599841	61.6536518239797	67.6772770995144	20.537303963363	89.3352889997995	90.657048903062	41.8079372387707	51.7901958331323	0	21.0482858141684	35.6081720059885	37.6486260542855
144.166649821989	68.3954785091508	58.2683081842403	123.022864193403	113.293490247615	131.078528461148	121.482262266374	67.2936276533992	83.3517963543488	71.6969359298295	82.5639269797245	81.0829400946335	73.8971792082052	58.291473707887	45.1219799260014	50.2713032957699	38.8608097063723	104.847343820945	64.7312418908108	121.444389286564	127.511179284877	131.555524458001	98.4386226034393	66.4940236934434	69.4589788265	91.4947326600675	58.3928116740834	72.2044530176062	52.242449295581	65.4640699825004	71.1522494686353	60.2991481976326	60.5287974563554	51.3248268904294	50.1968245987112	63.9473002316603	73.665721547446	57.3967748172181	80.8054553272478	68.6293246456713	64.5139023963511	22.3397830892608	81.7871114224584	87.0556766488277	36.2917707250018	34.514809553526	21.0482858141684	0	14.6086849152364	15.7373740822506
170.2394555473	84.0414580643519	54.7355215232413	109.423797876558	108.916086599453	116.336105991633	103.628333029198	69.0206430339117	86.7958771835456	82.5342483872449	93.8161106965557	90.2840107261807	77.0153635067496	57.3600516315037	37.6083800376373	49.4374161016713	39.4970291201481	89.6161981606942	53.5082747584534	100.628742773652	128.790519485691	124.13932496824	88.5057042087498	75.0797949827236	74.4939642438146	92.3296465947658	58.756587045231	78.3265382695757	46.6717528734934	67.3898318360862	55.1263726214893	61.9256206607292	58.4852484639122	54.9680704180948	61.3682676509055	84.7221097787398	65.8425370140345	58.0534562426865	63.9360244707602	54.2917858510504	77.4413650023152	23.5446303493001	81.3518933696924	87.3913751677297	15.7162477692139	26.585700667846	35.6081720059885	14.6086849152364	0	18.091424677856
78.3058233520703	81.305422249916	30.946629182743	64.6452398713152	72.2861542241847	71.0447309926306	75.5900266225038	68.4248040305922	85.3052542013432	79.6421558295898	97.2039916146769	84.7139111151085	53.2830774430221	48.942180166222	23.4052919619757	28.6548747219482	16.8134675090699	74.1177315623508	35.9349341872297	66.0416932892289	91.0606339925433	74.8555467682167	59.6661335840034	73.0940980314947	71.8626552774064	98.1487254937019	57.5302761734217	70.1380028651221	37.6437272504905	47.9610695316433	37.9950273729835	59.7952156815745	44.3804091013091	47.0364835111283	51.73220780664	73.9737525693644	59.6678093277106	52.7716041226489	64.5881893013203	60.2970719749515	65.9454721816514	28.4973383982901	84.1068461797609	87.7198081622664	21.375203783183	20.88399832163	37.6486260542855	15.7373740822506	18.091424677856	0
0	75.6146571331789	74.2857925527803	0	174.585706783517	150.725051879883	135.000228881836	46.2210937973318	12.7833720075697	60.9998245734095	67.1978097785898	66.5128916784483	0	61.6354360613819	85.3031331295047	92.7354507446289	112.456476234609	147.310436682468	169.690794883614	165.162253088801	156.935067058339	211.73176574707	138.234487392501	71.3511064284193	83.3683039821858	96.7875485877987	65.7789777059492	88.1066506560368	99.0792531613907	98.0989274367523	114.671075755157	60.6219708033228	107.660355290184	66.3512422268924	93.1685728368488	12.140869183119	27.1773546594387	50.3311570590149	18.1592557578727	48.0284040313628	67.5548767328283	38.8501030868903	86.1592544304553	79.1846149955753	52.1926233987792	91.019088025772	54.959816449376	83.2060976653125	90.8837463114942	88.3884470181295
161.374699732437	77.0310694632332	79.5198334072307	149.272284686291	140.55909420192	155.964034236558	153.921709970974	41.1583213283355	17.4575059052307	53.9614515153381	64.6785511329347	62.2954139856475	116.34780267775	52.2146812770028	69.2333407374593	77.949073364759	57.402698915195	119.290966794018	107.58791753822	126.000115902163	138.561773684136	142.626576507701	99.6974278769315	57.0261071037473	72.9426148884071	89.1245657916046	61.8764176806958	78.5327776200313	69.745651539889	77.8490131908875	92.5444160153729	48.9116759997372	83.832289203249	49.6339312376279	54.262203524994	12.2866801496213	17.7408091709089	40.6983460564362	12.3397583555075	32.6669629394802	54.2308811266124	15.6041698836735	72.0951089922021	69.3059036218252	40.0167938075534	59.4724051508428	16.0452882491527	36.5324776509419	34.1553087523646	35.9702358011758
0	74.5301945610486	0	119.479424662357	178.622336277049	192.920747810198	102.973546746472	18.1055349157145	17.3187247696638	39.5216148454653	48.9908260618239	45.3344020443551	0	46.1090894149168	82.5633361172828	79.5895233154297	89.5443256404208	127.143511788698	126.892284993867	137.80222179451	144.274383544922	157.397338867188	112.705930397618	70.1777378952136	70.3344587154617	78.2938392803102	60.4744679618423	79.3612280766429	73.6694704928325	97.4494123428471	141.750618381686	45.8253553022158	87.4166957610152	64.8075013525229	64.4618269350042	9.29363824606509	15.7111713156223	37.6552609535916	30.2265785189889	24.6296972654419	44.7430765969806	33.7437663089881	60.4000777510943	54.5925758774893	45.0638525486572	70.2940171722339	56.255676251626	62.9205491366702	67.1433555052866	75.8889213903747
0	121.441805362347	109.96847903461	172.741622924805	0	155.184395884288	0	20.9944859692458	51.6358598978536	38.1100855648988	62.6517686112403	54.4230683683212	0	57.1556201323355	114.079507616043	82.3290100097656	76.78805576611	0	0	148.59157878991	0	0	151.48713684082	108.757282033012	109.147294225366	70.7739497699318	109.858315379981	116.77377996003	106.683512978212	112.800642468557	117.550207039571	57.8627080212772	92.5662434232938	75.9391778920268	74.1657569226308	95.9464754538749	95.4622286885859	77.2391946724014	96.3456593647716	50.1159912238314	57.6324898334307	77.567031084549	58.4476202762679	46.4299584711491	97.9235359710754	95.2823579214289	67.5350278130823	62.4271273686535	74.7691982666366	82.4108208308589
193.972564697266	116.633946143695	206.732894897461	169.339213585555	158.494842529297	173.735830480786	0	20.1099572031896	48.7265194323678	59.0698428931883	69.0240397603024	65.4213503478026	0	43.9715094301162	90.8162800619167	88.3453979492188	89.3547698970516	0	120.49089050293	180.245779909989	189.011459350586	190.820022583008	118.500806469906	90.0374809865004	113.959671780668	63.8770342414197	74.8411819175919	112.306569105225	86.0452810879429	98.6806114512818	88.2089722277516	45.7039684611389	83.9576754183446	66.0611928169113	64.5872389701961	30.9774162333529	35.2675697022326	34.4352736478445	55.0324341088091	21.8963834362505	32.2020354757317	54.0451600252523	36.6861622796076	32.8503892865596	64.7335043294762	82.1641357911997	73.1259561811162	74.6890934867654	78.0678361591198	74.2967550676359
0	89.9076617910417	0	0	186.632247924805	157.209442138672	0	21.9030146197072	53.1271030398294	45.7406482687736	49.0070647791979	39.2661497189904	0	69.9573366363009	112.344595462354	0	110.939604916965	130.923065185547	0	0	0	154.754986994752	95.6078491210938	101.153421614553	92.1748851344227	81.811810103756	104.866072541481	102.091913577596	142.132239469661	138.612964163256	91.1434631347656	76.8395354456074	117.284267623731	91.9635459957233	88.43010295611	115.525429117998	112.413595553992	96.5066531918773	119.628151695354	71.746585165364	66.799984261748	100.060922290168	73.083309661632	70.7180694961385	121.878701808291	111.389321940199	86.6178270012959	91.8911216764471	102.881945169678	106.426239775681
182.04443359375	150.031306474062	75.5901929894618	80.1805648803711	0	110.900269657995	183.908081054688	42.6193345038128	64.7476582363396	60.0132146480733	71.1188585492562	67.7529428189743	72.2658615112305	55.7504376849279	69.9827261933983	78.7056285126852	79.1492494529431	106.042037963867	80.9419025848378	133.518247475834	128.074737548828	0	133.266555786133	77.8012771606445	89.9136161659254	43.8246809152153	54.5927147817231	93.1905696637687	70.394666659045	64.2141009717686	57.1523267972754	15.5240828841551	56.3033422518927	31.8966525844216	32.7190724693401	53.7995854711595	31.7558085734697	24.0081499362636	64.9795053425227	28.1522725290986	15.619388426987	61.1243050184453	31.0452113765191	44.0815593550417	61.079120821929	75.9181208566573	72.8549353316234	66.6518197580591	67.4074387136098	68.7978607919203
113.769421368783	190.860704863377	100.627838510786	114.537540140714	128.95214935687	183.294494628906	0	60.8733537889084	81.7787800669893	59.5455720274085	74.7870689095932	65.4811448956568	91.8769341645902	29.1228256587667	81.2029765188408	116.050382820774	92.4657817425417	0	0	118.890678405762	0	153.492279052734	159.736381221434	82.5438200523954	100.085921446456	37.7648564270814	66.4791212083186	112.592986176505	84.7278643162425	71.8837079274419	63.0293057911893	23.321873101103	60.2025741667648	40.4510754158623	40.8550809612551	69.9043666712486	53.1437600544329	44.3408857025805	79.5702618266732	38.0806213357908	18.9961437754407	78.9776312141529	27.8715782815096	45.8198245683691	75.2233810823057	91.1422227175072	87.0650489507699	80.319842170325	80.5283919937665	96.3944389366062
112.72664642334	141.542114257812	73.4503289304101	0	137.976909671288	132.303362276411	0	62.7702745894322	83.6024868404133	78.3777292009909	80.4309504857085	93.780698985071	102.607822426129	49.8412795791256	84.2868171899366	0	95.530468880896	0	105.440760263848	116.433769226074	173.915285183676	145.521898267347	0	82.7282920872788	88.8282456094545	38.0142802509414	67.9805352315077	109.033997484644	85.7080618400456	78.0526303253998	71.5298510270197	30.2070900527388	68.8010560109166	48.5250340724412	47.8426701204424	73.0749077003009	53.3485529291522	38.0934885000519	82.8312759406121	49.7771110965041	28.455238834397	79.6934961864409	27.6954026735325	61.508673364333	76.7316022184004	95.0228719039058	94.1538778157939	86.9549859211261	93.4986834688608	90.4101948030173
99.0818939208984	0	82.5103789242877	120.560354306865	0	0	0	59.5280290342485	83.7934204004569	61.9339191608571	70.3898122560023	59.1492463960217	91.1982040405273	47.5582584343277	85.6708928925981	0	88.461751697904	0	0	0	0	0	158.479751586914	0	110.942683291373	42.1842072196067	71.1275108662549	91.9300592748235	87.2242231234488	80.2496731375621	71.164756463257	36.0526056981548	70.8861411117273	53.3776319051338	50.024367701888	73.7832779181339	55.0074660977386	39.9519143281609	81.6328730660755	43.9961834366743	15.0207619729857	78.6367336238213	18.1115311243878	66.463906287297	77.9968857083303	98.3431900573033	91.4645544939894	79.0634365983043	90.8331874172724	92.2552956650708
202.518051147461	98.700358269364	123.160583496094	173.625394147141	137.197650099741	127.913209973527	141.699844360352	99.2044211407738	117.753954361778	97.5739190540346	0	0	0	60.9487463531561	122.22852237908	0	0	157.988711066927	0	128.055565835192	138.351501464844	145.141485115773	121.282568224977	0	0	75.0215121697425	102.857067794239	156.614263013213	122.290904729337	111.700516093435	99.692850133156	64.2418631952259	99.9466560155797	81.1933379937088	80.0623769576122	107.331539472482	92.5292273153971	79.5906015523399	116.688727935706	88.1141386575714	64.4297882533652	111.517938936103	69.4357864741105	101.382494502201	112.964182295304	128.876900721373	118.991620265411	114.302831071255	137.715173625124	0
126.653457641602	0	139.517021079521	132.349248225492	145.922918381895	0	204.927032470703	94.7777385495953	113.49034564641	104.481328445241	109.262118665582	122.639058036391	0	65.5155883507959	115.00903727446	121.381805419922	127.800683881818	0	0	0	184.696855562756	0	0	113.307342529297	131.125105517392	61.2351603150665	101.002282873948	139.339807577072	115.733145827687	108.340471972859	97.318095660065	63.4581528434573	97.6398937218931	81.7480148799712	79.0947243160545	104.083165298106	88.8777760927414	77.7674955818268	114.638534755534	81.1081000900901	51.8248705112123	109.606252491569	49.6474915350136	98.2814126620625	108.934594289032	122.740288572099	120.224623585024	109.209650170715	114.883658580042	119.798973228123
110.095756530762	137.285814906356	106.061347961426	121.971068155068	0	0	0	80.4192527519597	101.634671455849	81.6516334973849	81.0533052423663	82.8412470236754	0	70.1655130006692	107.505448139312	129.710327148438	109.807704397205	188.500381469727	119.046126897859	196.518447875977	150.367813110352	0	0	118.717746948674	113.770657021468	29.1387266880762	93.1557176683293	122.868686177922	109.082349983275	101.388068081358	96.0573462265931	59.194612764506	91.4366407662095	78.136695813619	73.03004171161	94.6728969145109	78.5008577538145	67.0076826718222	101.412891393498	66.2511929765019	39.4783552877922	96.7427255776378	32.3072959835629	60.4275854833255	98.1137724426032	110.520941769971	106.657759520446	97.6300811644975	100.566521686184	98.5551999238955
0	0	0	0	0	123.962684631348	0	141.015341217855	119.722977994816	0	0	0	0	73.1400034057496	0	0	0	0	0	0	0	0	121.04761490815	0	0	137.617421314757	114.359142043021	124.467169897868	128.79573059082	119.260201593435	108.502405569021	77.3761184068492	103.45416576133	85.6581548829494	89.2506179733213	133.341598510742	104.626517430515	90.5162794727533	124.04290108744	84.7343697368759	68.1484603881836	123.082416321193	87.1571579913287	0	119.855258406982	0	0	0	0	0
171.583099365234	107.716913110028	0	187.972610473633	165.098037719727	145.106261399613	140.9755859375	124.829178795462	144.683570939992	0	133.944717407227	0	0	84.894188824816	139.095582108418	0	0	126.255647207703	0	135.370211869118	142.180172084915	134.138303207834	128.805822088893	95.0620651245117	153.170593261719	155.792235660373	127.103066306839	128.287590641702	155.162116998218	158.363369844714	122.268311777369	85.2947250561904	118.266343726299	109.608648360035	108.175689999598	130.774698591203	113.718721487158	110.503838629804	128.743747148482	115.396040809166	87.6726379394531	140.914841562381	111.834700222047	89.7459411621094	136.134805203513	137.387274654422	0	141.615020751953	151.729339599609	151.583724975586
160.615656513311	103.547120714418	0	138.930522086735	165.709662691052	137.66948845046	126.355388774644	103.019820715337	135.474980211059	87.4029388427734	91.0172337536795	95.1692246850452	157.256698608398	122.699824621025	146.262322485561	0	158.451656217838	99.9476837106795	125.942199707031	131.184849948638	138.584032753667	131.677400859427	111.347237911707	0	119.754193948158	96.7358436251774	152.272186279297	114.322249947811	150.270314403386	150.690603421503	144.891938522173	0	133.795101042136	128.512205467924	134.269248546297	0	0	136.149828357734	0	0	0	147.395205852292	94.9079864348219	111.756751750756	148.916767962727	171.652740478516	134.930192020803	0	144.559647397245	152.839920043945
0	96.2718908205452	0	0	0	0	215.480072021484	61.5790527651743	84.2275684028087	36.4447552126088	42.8102653644425	29.3439197539436	146.508010864258	92.4573195442836	119.880172472592	0	0	0	0	129.599151611328	135.717102050781	0	179.827972412109	101.859809875488	98.9135177487417	51.1030288177326	113.811204891818	118.64227810243	128.464780129719	120.117028017182	112.354613304101	109.087239121532	111.996595622814	118.373915246892	108.950633832678	118.659283692602	99.8510724614223	101.015991255005	116.104526996811	108.547395494547	89.0527641846753	104.344798030303	61.0531742965121	46.6711360988588	120.112823270921	107.472709045349	94.0100972849589	88.1596423912799	92.0926183242798	97.0694407971318
0	0	0	0	0	0	0	79.6520468278232	90.8648857119855	60.9095631618801	71.1267980500619	61.7480789286959	0	88.9530225245463	134.461669921875	0	123.703155517578	0	134.114974975586	0	0	0	0	0	119.04263469394	48.9828628809811	102.596357448376	125.284087922657	202.595413208008	109.538381729257	111.582489013672	65.3391763670798	98.8273208835907	98.7811449152584	83.7884079608844	121.846702575684	108.089892344733	110.850233901392	120.642095964284	98.2258322955202	70.4421440349194	109.470098511949	90.6886878963509	51.584840605367	108.459532141873	99.1161651611328	97.5654136016468	140.221280303694	146.632432086352	84.8538373848701
152.948898889876	138.956026959412	0	169.950040251881	161.367302229237	164.801870704647	144.577438354492	107.406524214089	125.470346105577	101.309026609666	101.559397321699	97.7987736081898	152.703002929688	75.8303897663207	129.13014249444	125.479187011719	170.618464838468	150.350524902344	166.735285350322	166.635044108355	183.525047008861	177.11072427975	151.019140404394	164.780731201172	146.790659807173	71.1860626265024	114.11764755517	149.568708193115	133.377964787674	119.884847308964	111.016884172027	74.7183047093332	109.814239748784	93.3776455184274	91.5050423876906	117.416682758891	102.177360055809	89.9593545405047	125.773686512029	96.1875595728265	72.4966843883039	121.421075675163	73.0934628773136	80.5065714255746	121.236395112057	144.240657192208	134.831011213809	130.741240933326	133.257187862405	126.821220788101
0	140.646321339699	107.788684475408	153.416456788603	161.548003857026	146.383697509766	0	90.1208010098985	101.017001671249	80.2699977588318	85.4410698204152	80.3477476428881	148.433410644531	79.6852457782773	115.144713812319	122.166247355355	117.931276037297	0	170.801601885724	217.71809387207	205.230865478516	0	152.296020507812	109.855139046403	119.620722176471	25.7664670174231	102.878425401229	128.754889084212	114.67334259914	112.862035802499	102.021689408608	70.3377965616374	99.5786870054824	88.2778231578384	82.7309063395407	102.18533826248	89.0708965822669	78.9505272432092	110.827797590684	78.8085560999644	58.2828050507695	103.622732237186	51.2384269793092	52.834583764671	106.842549095288	117.695423752327	119.629774830636	104.984823694883	109.120888474854	104.365258256195
0	105.732353210449	0	0	0	0	0	94.8658112947221	112.430395450087	72.7069388384975	84.1699955995311	75.7773013924284	123.258178710938	81.9555023196967	127.489323121827	0	0	0	0	149.651550292969	0	0	0	129.097686767578	146.041545006567	66.8081929148179	111.584499389711	130.424581544194	126.777285531723	118.133822782334	112.112191203335	79.1179119249472	109.206789531714	95.4949069108082	91.3953556015305	140.919533319744	95.2680208133125	86.5105530652565	114.736550720931	84.746086083135	89.1992825809691	117.475551292973	85.638607911233	67.2020058919344	117.564816248381	0	129.324821062394	113.688603029103	150.304954276641	145.502853393555
186.694357051185	132.338940598252	0	185.061544963453	166.277796944884	163.895245406705	147.556236238364	126.482926967734	138.184206724917	131.165664411449	145.297712773084	111.823278598808	174.443771362305	89.0860040671067	158.35216376963	169.807540893555	150.025433296764	135.95574759923	152.053391717465	159.585880929488	159.509535984794	160.298290837302	142.186123303825	0	143.127674035005	120.106780848903	126.582008749041	141.691034907186	149.245206321803	140.266955950394	132.324542263151	87.9886603239376	126.892072634046	108.189184439501	106.847371493842	132.019579540379	113.444819883829	106.696786811704	140.228877649339	119.615917016119	88.9287146051801	140.214622622602	118.107483904106	112.930478051757	137.830555887436	176.889510173867	148.081840582604	146.022070614025	168.98766331373	162.100727789304
0	97.9599614553026	0	0	0	0	0	60.35787726531	79.5269237808478	44.5764294693962	37.1255059861798	29.1128382790056	0	104.850500055441	127.347461728803	0	0	0	0	0	0	0	142.580764770508	114.563974359383	89.7126005713945	58.2504402202531	110.264315718142	109.646228242687	125.973168677176	124.025665283203	130.920181274414	82.8955868716981	120.923690795898	101.607497689201	114.962567507527	116.409048718179	140.602987852916	110.384647712024	137.068800861988	94.5309413875343	90.2355145080111	105.878594164035	64.0916609356385	62.7279321286337	121.111442895018	117.821487426758	95.9073181362176	103.541946702606	105.220513211907	112.783317448314
0	102.279923879441	0	0	159.878692626953	187.301803588867	0	50.4323312486766	63.0123462053048	55.6734473032316	53.9039600748502	54.0964830633708	0	101.036039015762	124.588540644735	0	133.60063357078	115.112548828125	0	0	0	0	183.897076104829	105.198099438165	96.5249943882883	66.4715071939867	133.046129755845	96.0184496568697	147.314086252168	154.431222304988	0	87.8574526273543	151.907440185547	0	115.086437559493	119.439903349262	110.307530373498	90.263602228773	133.910937663644	89.4305331245451	70.709403389489	125.630231255975	70.9481748369152	69.3918624750799	134.614985051789	127.28633498346	108.121968473444	106.162418996328	120.617807803609	121.188324650829
165.557724590727	117.29071559738	121.175262451172	161.392540405494	163.188709274552	164.311545836245	132.954836712512	80.6552744339481	91.8510170070101	74.5022894490426	72.5309530802867	72.3853845436293	168.066787719727	108.899207455787	151.726045494262	0	144.614374688358	161.874261099766	157.669189453125	153.902308635007	155.252267040637	170.228873418556	154.15864415134	100.332049213408	113.561974200436	80.6790846452008	133.645555096885	116.280529835055	172.824465272615	151.205026265984	138.775495552445	112.139435621562	146.807353906878	126.506665893408	121.185066075856	145.955624496078	131.17868410598	117.810765383727	152.194234646107	117.317784684069	113.346537700696	142.024170589409	92.625447236939	88.2882873025073	145.948065571273	158.643329345163	126.013526956709	127.222732134599	140.348513483196	144.912700025747
171.227891540431	122.363500564741	166.093532956567	158.635119607669	157.421886659993	154.151324609896	133.249502412086	95.3300967769735	110.870815278464	93.1796921868731	92.6550579837888	95.478198882037	0	105.703642814269	162.8711094975	152.274459838867	147.670181274414	131.085906490526	143.39540286359	145.359223825768	156.640714086313	142.697101545395	129.590365784676	104.166242678194	137.471637307169	102.118590609541	149.349944746534	127.284884330302	161.378234261392	150.112854812929	152.740384469761	94.8940404839585	140.44447312871	128.300880729793	133.264564602997	138.610206100121	126.91796893699	115.342385558255	148.284629535357	152.282452840453	99.3226322055103	154.432669389999	104.081750709811	104.036647087566	154.145065707808	172.460222054844	139.099381075413	151.765636610638	148.938757522954	153.078265077502
165.31829283452	114.393864384284	152.220199584961	166.534333541668	157.10664349545	151.166482218818	130.463065648471	100.70203729901	120.580681387997	91.181807889404	93.0504901516861	92.588935982679	167.620116625406	114.706303399618	157.897680014326	153.495414020885	160.738256162687	127.729126819268	148.664137721852	147.057384222854	148.256954217103	144.870814614852	129.443507534164	106.018789803111	136.007279225132	105.431186911233	149.777312250639	134.71110350619	165.058796448552	157.619558782548	149.444951812843	101.909829010688	149.634929073653	132.346683163179	130.420472434098	142.207215963295	123.083348384386	128.504652953365	154.487881414258	123.633039360858	84.8730773925781	151.953666671234	112.692630085846	105.624664154499	155.740729135446	176.086542172052	142.915949340642	155.040120077325	156.818701169428	146.804092652215
0	88.4150323503113	0	0	0	131.208496311872	0	29.8345309897475	59.6105860853093	53.5257888424454	29.3396690693284	47.4684111758241	0	86.2434153278796	131.641938452499	0	211.401947021484	0	0	171.250579833984	0	174.250717163086	101.983573913574	83.2367996336904	88.5878426735525	68.5002170439485	143.076977350063	91.8214473704545	143.612716598624	104.325856434663	0	104.140477082715	106.086414717562	105.696948435137	104.057753070168	120.754534855896	107.587214919197	109.102836005239	122.431040703399	78.7335952729717	63.2166435625025	110.995779039544	67.1395718515139	65.3845159196867	121.496036680383	120.293957399365	104.308306962821	102.437025749861	97.740421879535	105.180985617582
0	94.5774586166297	122.502494812012	0	0	0	0	39.2402430189262	47.4808317857927	36.4330999076732	37.2224651456819	35.9959553535195	0	97.7662251129259	0	0	0	0	0	0	0	0	0	0	94.9647755759831	58.1455384576455	116.662519144266	91.7142889111137	109.195587158203	0	0	0	0	0	0	97.0102527572822	84.6533703732268	115.531852722168	91.977325382488	68.2453553359077	64.9305756673453	100.208661735279	63.7107145327462	56.0542165158275	114.730848421825	131.588684082031	90.151964991665	107.694645212696	112.583374023438	100.358483435141
0	0	0	0	0	0	0	35.0558434106267	57.0550028091302	24.1374597841652	20.5026556830561	22.0810923535073	0	86.4048394951647	98.8623375742739	0	88.6536331176758	0	0	0	0	0	0	93.3301010131836	0	60.2155690885629	0	88.0470605950622	0	0	0	89.3152992914864	0	145.78882727219	0	112.770413102845	104.355271828369	105.775891350951	107.758517389823	63.1048332204246	59.3293931840772	86.4852001571092	54.9809263807227	52.7309851436597	122.299204750853	105.807403564453	72.3790596776787	79.2513624487479	103.803392224465	71.0713806152344
0	110.901257708338	0	0	0	184.840560913086	0	63.781043337699	80.6002521017843	55.533107250938	57.099119396218	53.1757338477965	0	99.1196790039283	118.320953369141	0	0	0	0	0	0	0	0	113.04029083252	102.780671135952	68.3102027634968	148.759965154815	108.864483861627	147.060775756836	135.77473449707	0	100.290313754874	130.729568481445	0	114.370478966431	99.2543123504588	0	121.81113880812	138.866348869329	109.815521513988	88.9674766372517	130.650153346688	76.4419129063953	73.939775211246	128.606806422363	161.654541015625	103.702156095858	117.98212444881	159.120452880859	109.873110179358
167.570831267177	119.436084432718	175.284057617188	161.502877281754	165.594030418713	156.388763088532	145.057332075325	84.318996442112	97.2193258631383	76.6283895300014	77.7357841845748	74.4772966976401	161.307510375977	111.587041432785	146.180469568478	0	0	148.616220497544	141.560786963896	154.67192895861	166.635857711969	146.933928364847	130.434327586677	137.557782247252	124.794890066247	86.362921638786	139.763426193812	127.320900293642	160.810034680213	154.61141149697	130.24684263403	105.628331291826	124.877554330593	115.090135864028	124.757644495364	131.800476088833	126.47773725214	114.426461535966	152.620388336716	123.326944423166	109.952045584498	137.65729987545	99.6256615643987	92.9136433337617	147.173819032787	149.921847769051	131.329794060108	135.174870113074	168.560738918616	166.672971653542
0	113.06678173797	0	0	0	149.217987060547	0	69.6000642378957	87.770688646992	57.9019440417529	57.7167962016506	51.1490449880986	0	92.0998179516078	129.832084278546	0	118.230346679688	182.121124639455	0	0	0	0	134.003387451172	86.0225126490726	99.8579214413942	61.8049301753718	126.309772112456	108.17928054922	132.819464380403	126.337309318225	131.827802422933	79.9290222856814	126.715478180492	104.936414741811	98.5677800432021	139.832480151666	105.114394261334	97.1087841296058	127.29453750611	105.052011116396	99.7192982576797	117.040498899496	83.8148572885266	75.5622701584851	119.874226083583	125.406734645932	113.881571749377	107.962634830318	127.865934741533	111.587269047576
0	0	0	0	0	0	0	91.3716713746291	107.605807284721	65.7062234968847	68.5331165908829	59.0595022641914	0	95.0291239569331	137.286125098237	0	0	0	0	0	0	0	0	0	157.835141509049	71.6413957187559	121.050110831843	154.357186340244	133.378901203669	0	123.695430342476	99.3466428221175	114.966914972817	118.191753339615	103.255368694454	148.84605632325	117.288726666146	104.60653463208	141.541940943424	105.174375059486	157.364597886972	127.312489001522	103.496933164873	78.2640731065876	137.481861789771	0	113.407449460672	134.015203384958	159.936637496295	125.732841491699
0	133.695799960433	0	0	190.251145662091	191.752252768432	139.073047720105	93.2601554258279	110.584215267523	82.2167842698707	79.1262963616592	75.2060282098879	170.221527099609	87.8435834575634	147.713431598271	0	0	126.221597758329	161.205122088307	172.541036200291	145.251708984375	168.727340698242	133.580380520496	119.412773132324	144.349539597084	86.5033763229722	133.441128950715	121.231399553363	151.51532330062	135.921263655066	126.505399164872	88.0372958748979	123.557289703698	112.221735769692	105.437095418604	131.397219724881	116.387411657376	116.167865441658	137.633065384186	118.525773793934	102.416890003014	138.038472545355	100.002596438493	99.7090144495548	137.043093629206	155.553048144127	168.760607879732	133.672663886512	148.460363564258	189.330688476562
0	141.848846435547	0	0	0	171.904571533203	0	93.684619710757	112.547918722874	67.2963755087283	75.4606473796167	66.4939693729665	0	85.7023851917734	157.40420677139	0	0	131.946060180664	0	160.472137451172	0	173.931655883789	0	79.1381454467773	0	69.0896660716288	119.152563745179	125.381641915792	142.321344822017	133.160244895495	122.276872295775	81.8422055673219	120.703020369847	106.222800802759	101.763095849296	130.679087557974	114.978706572668	105.551538202524	139.783314111701	109.134383622989	89.430141715949	131.78520600937	109.651128765761	69.5055664218829	129.872371786755	145.666457547578	116.97197052473	112.355010986328	161.985618847899	120.566026018525
0	121.802262003735	158.487808227539	0	175.165824326021	160.424212515553	140.54948411904	105.821117591374	128.712159627733	102.652269340618	95.3785020270288	92.3904515151632	172.572156587293	81.3972732460948	140.714831072534	0	179.75602722168	0	0	154.978724313995	160.743560791016	170.330145331984	130.384658813477	0	0	93.3378323466343	114.329781787152	147.209524350981	151.431210525749	122.822797700484	113.398456284366	80.262045109129	110.339957782723	99.1064501305152	95.1106386352776	128.997541150704	101.926790655752	98.0276652806308	134.421462517134	102.488880397019	103.251434984119	126.897071091157	98.1821760884956	89.293546573966	127.580564519672	194.789320363777	144.801871633355	149.879211425781	167.612411633012	139.271209716797
0	123.883347667184	0	184.787229792081	179.082401437639	163.28229059249	141.769303986111	137.69707658201	155.170503832857	0	124.318290710449	0	170.322814941406	97.4766197482802	162.457158984645	152.253921508789	169.369173147216	137.737634818524	159.86023890387	147.620487594385	157.542813201186	155.921793750335	135.85415462983	0	146.639959663317	150.725655623357	143.209516194719	146.421040234316	163.205117350948	170.105070660552	166.658012438378	98.178468051779	140.569249178148	125.850445971862	118.613678594696	145.841537492586	119.512502573609	115.50519749185	153.842150485388	113.849912581451	102.458068847656	150.937451317833	109.642711100122	214.49382019043	157.146719184463	178.259978127413	0	0	163.950301288935	156.712142944336
0	113.92415239249	0	156.568557739258	157.59333216439	149.604929482281	128.102552233177	128.483852032013	148.016896332945	110.822931600724	83.2026755631592	107.055683089808	175.385940551758	101.885930497189	156.098001976413	0	159.186721801758	138.682127157414	136.482447442636	139.842158806122	151.873045405043	143.423228773449	127.462793522181	107.068995923091	125.194193889954	118.985930137888	124.850328769529	132.165401387207	165.035152139676	158.871393188668	146.997870570127	102.217660112373	141.079564321257	137.717578628208	133.606548868595	0	122.747148805402	125.083604535623	141.593536376953	0	76.9724884033203	144.082842504105	107.739613963343	134.290408145574	150.552252533321	165.033974081953	170.100326538086	189.964050292969	0	164.195861816406
169.557442937439	116.613002936073	0	165.799526366971	153.851909774133	152.955481106856	145.515554256372	135.648375204803	144.864404479468	125.005012512207	97.7117462158203	103.73656463623	175.129016511628	103.596987920125	160.714196906918	0	167.585861206055	129.067939188808	145.329151405068	145.280277956435	149.447536284705	147.123941697774	135.509745471507	97.7530364990234	130.354919433594	131.289057352956	143.186161886461	137.522941713482	170.444830149632	153.310443047605	152.029550279997	100.009812314325	144.439035156048	132.943561947942	116.855553107468	145.800353436007	124.217230427923	122.825240908989	153.008649794508	115.127060411397	110.882994816578	164.617745505321	125.670996688856	116.077398199152	151.87919552744	179.601168250415	169.317661516394	152.519252557189	170.313712815736	183.395561365263
153.066752866641	111.183909627954	0	163.282947492995	145.358730177979	147.149744711408	128.411970778064	111.340542992176	118.821542956871	0	0	100.309898376465	168.374919313407	112.294102083328	151.815096087767	0	139.657963698498	121.052789442651	141.273503192112	133.032177741326	143.031854869311	139.610211451756	123.427293286456	92.9133188321221	133.841221649821	107.40054766993	147.492548804202	127.688051094504	163.533699142823	153.567295511122	135.303089208803	83.9601746979881	145.362052674895	133.740990936734	121.280060288158	0	123.318544138999	113.761671775618	148.610030799616	117.47290802002	0	152.74894588275	104.019840971571	112.840175004158	152.42042235102	164.661504132029	177.264682831499	150.386072938558	153.567888514604	143.756900033974
151.323786712363	98.2953623475377	0	144.199440031585	134.605528794632	134.454755036259	115.205044209985	99.0768772387595	129.88611870905	88.8535537719727	81.0761260986328	0	142.042284065241	89.7062208765884	143.940812463409	0	0	112.730011393193	124.524155157246	126.261378726269	133.910336860909	138.676439618694	119.615021650337	117.722747802734	109.987518310547	89.3233506254165	122.568671564592	132.309038859651	141.754363903181	136.787918070416	137.754118473898	82.0200285664547	136.691351727026	108.020916735088	103.17622685562	117.902786040114	110.0176009254	107.525906179902	139.829512688907	98.283183478494	83.3821874277831	125.922097859276	99.3212953075673	119.510157028211	133.857441986329	148.656920845871	151.37109375	138.313354693903	143.045214678767	168.091332132633
154.688348996277	103.563487117599	0	156.665360463655	145.932497095576	135.819828916032	111.690210788107	95.0886201233767	112.028858487949	0	0	0	140.755751988734	102.284607477973	150.114024867865	0	149.22314453125	113.255923278108	142.127715485257	132.665621757106	134.301762519874	135.202814907979	115.58880266448	106.709691769134	101.687637953055	132.776421225843	138.264237246888	119.323888426631	155.837625953439	137.896725229475	113.302745874366	89.4001941500076	142.28243776135	141.026334145228	114.270993324968	0	112.770350840477	104.444223179979	116.252334341845	108.728698730469	87.7169170400495	130.353756508973	82.8875994664512	94.1902542114258	131.163995156893	162.895316532492	125.497402692773	137.81967117119	131.382097506876	131.051071166992
0	107.767793895915	0	155.561253235817	144.179939682191	142.384989475341	121.661784203212	83.1357920253177	104.031298701099	84.1246809894362	85.4058059652969	93.3102006882947	134.771102905273	110.774858472611	149.188930823679	0	0	0	128.496908329499	132.748643818704	149.915888016398	138.590942395953	124.137492084029	86.4829721061504	122.347694396973	102.747107558535	145.351070480154	127.183586428599	150.717056274414	158.457489013672	131.918211705859	89.1947708129883	141.896006474534	137.180734489021	118.887687741376	0	154.52490234375	111.85306496147	0	120.478286743164	96.5370483398438	184.840072631836	113.044335839644	92.6007667754564	160.450737444322	155.049209937336	105.121650695801	154.995043495148	156.789154052734	144.082809146847
89.5651702880859	59.6676319352606	48.7545344706651	161.870441875471	106.689917580374	125.683919825068	117.806299034133	59.0239821417993	77.822047451182	60.5908766747141	79.2841256140821	72.1488140318259	82.4828393133522	51.1813702048268	50.4998175591423	47.7364238690876	44.2104172596998	77.5564846167346	54.4778340365201	106.081036489021	118.337489449303	152.072041457784	111.584371887481	56.5573307773185	56.8244046225224	102.700944906169	56.9368632094322	60.2754909477397	63.4632853494725	63.5069955118561	53.9803738585811	52.8252180011706	53.8837520571753	50.4231270509537	43.9818220769829	84.4351281421728	121.254874633169	47.1673448560735	67.1318824290275	61.0138852315254	62.5538541502431	35.9816162023117	89.1622350655084	86.231509482375	44.5372928870936	38.7238243279406	32.040406644956	13.5419308118962	26.8155950278864	14.2049110760099
0	93.1670662394108	92.5492172241211	0	156.876815795898	154.178131103516	0	37.0279212249504	57.5405696129428	26.1727656397165	46.318707050663	40.6903254194106	0	61.468334410705	96.4064898533824	0	87.4276574195876	191.927139282227	214.043869018555	0	166.434326171875	0	0	96.973091407093	106.573930831024	33.0653213203425	91.0160514902412	112.614472041495	102.898407816891	145.920388116461	100.408496524688	60.5529292415179	152.420746236825	82.6897839137061	82.2300782095086	73.2233877532393	86.1155456898824	80.8424390521115	78.3584100563811	51.8356652355368	51.2018019467424	69.5327735416086	37.5956028780609	18.018895928504	89.5597234060718	99.6560139178306	71.7363151036837	75.8187476288166	82.5424750353405	78.4841601433704
0	109.110340317621	0	0	0	0	0	60.6777468855412	79.8089311604602	33.1518752630689	46.1961482384436	40.855882202428	0	97.6198661111024	107.252783197994	0	87.0345077514648	0	0	0	157.86799621582	0	0	108.993147364084	101.595909118652	53.053934069877	110.642189969554	111.79113390742	94.2005300822404	112.123136463848	0	110.644563072343	0	73.1988215878387	131.281537189498	118.420408299685	97.4043437510704	107.236252215642	97.7812513472571	100.262526242526	99.0478037688265	97.9984502829793	62.6774216001206	43.2164215763727	100.764804141653	98.6802807976632	89.0764562084644	85.2550793878678	91.8348681635891	88.0080422911685
0	104.779357910156	0	0	0	169.353866577148	0	77.6450735978003	86.4116172025534	59.1565855068718	69.2077506435121	61.3245636831191	0	87.9821923706264	99.8311845494892	0	0	0	0	0	245.493286132812	0	0	109.779519587495	114.768439144789	21.9576643812389	93.0565460043466	119.252453797774	114.39740213004	108.915239085424	102.724016514357	58.7525994156409	104.656893925608	93.5639111228174	78.919358169762	109.531961435286	95.5217042066158	76.6014424072295	89.1168892940441	71.8751443296864	58.220697079735	97.7494900413241	65.9404957782725	35.6500195421673	96.0809296090641	105.826368312118	100.957665022736	85.1576814042496	88.9071473441598	89.2215835036242
0	86.6058918770179	0	0	0	133.180816650391	0	24.2853095699609	32.7316182173782	66.3459440449712	47.177596725522	50.9987249360678	0	74.9955187399234	122.728467341692	143.865520908835	0	106.374229431152	139.074310302734	150.604282583264	173.705609498759	173.512313842773	147.827316016161	74.4277884325166	79.8409471831809	83.8149638272221	111.185117773085	84.0214463210715	115.09547157938	104.589195251465	120.099896897298	76.0255707693538	106.438593268539	105.999596463109	94.1808293306336	92.1527739377821	93.3458093705615	116.787295540741	113.480357843287	75.6493428073868	66.4914315604397	98.6308336864817	76.3241111014144	76.267757234765	111.097435776639	117.372111131725	95.03709505726	97.7363567762172	102.459127899594	99.1270127501815
171.973831176758	71.7776698750585	0	0	138.30729675293	168.93459214659	147.550720214844	37.7211661060378	18.9963112980153	67.6527662676439	47.8448784715856	48.9099626588138	0	86.2714388606907	107.247160695328	0	104.55347319578	0	0	0	0	0	99.3882369995117	68.1145119326668	69.2461744566292	91.3132554093981	105.954861962087	73.5418059246224	110.673021524108	127.18179659375	0	91.6525551693004	0	100.03105592216	99.7710287344558	77.9524674677608	72.1589315261739	94.8909820550957	96.0051142051038	83.765427804982	74.9748423936206	89.7559781053867	84.4164404602588	84.4677514934384	98.2645764404224	110.522750197636	80.1728228932078	89.3802650666015	94.4772924030397	90.1729044771278
196.341495966817	64.7118377234822	98.1977615356445	0	108.542751274299	109.373978392975	118.228065490723	54.5612159413081	31.713862340994	67.7398163567073	63.8057751558524	67.9233130476828	0	71.7834723898086	88.3033780312911	94.2309910822537	88.6777678675677	64.5413152465514	109.047705692724	116.960815429688	148.351174878064	154.051690772009	99.6534876409213	40.2724661843538	40.9583357161461	95.7997750846091	79.1879028301779	48.6596023576872	79.2422575563332	82.2608937829382	132.230953811578	85.1056185603632	87.7862464005781	86.798000923507	74.4629042300184	61.5379649600464	48.3953727977499	72.7611374187146	67.6347289622363	59.3539830768606	72.9514465179531	68.3600355499574	85.5498312374536	88.4615508481744	75.0354708025678	85.3987692805444	68.1762265606227	67.5509413690343	70.3831730409624	69.2541688540897
0	51.7384497821953	100.449645996094	163.341195129051	0	86.6317749023438	0	52.24057732395	34.4340118886256	66.9288745276026	54.7992578245825	63.3609266547797	203.301055908203	61.8074788199945	88.8300497656385	119.955459594727	78.1095360631769	136.523515046999	76.4561943148049	98.7419586181641	152.273742675781	0	105.31777014066	24.8049005651629	47.9844180975546	95.743341335778	66.9193896541887	53.3815205330235	83.2143062097314	77.0766013415529	74.8628981099167	53.6615921205207	111.160213919473	91.2065888352397	70.6495748917369	53.0046204692443	39.5384582200541	54.0570232342909	61.6917446173408	53.895376778867	68.8762785970628	59.2562248411095	81.8673518052034	84.9963528835849	62.7810759338068	73.0812717837826	61.0199002322177	59.9805464197369	70.0906508494784	67.6175331617096
97.2728631962452	45.403014172115	78.2364715766687	103.799276366223	85.6118329688195	80.9665987000149	73.3321882387682	78.681672793352	61.0038194314627	85.3159629945045	87.9298903969894	92.5675823527872	78.8829000124185	65.340380664529	80.2886862501655	71.829220132389	72.547264437297	72.4342956427842	66.6007627980504	77.9346610667524	80.4317216929079	75.7848778838535	59.514075224374	16.8482600490761	51.3323775226875	111.286559647858	70.9134725634643	54.6799976702535	84.1612040539432	78.0598844173101	73.3752984734031	67.9057257587955	76.2163150412441	71.537875024289	74.4775335351143	61.7373577891081	56.0781733469554	62.1727002245324	67.4235996575566	79.0673063751395	106.766834134875	65.0709009099205	102.072649034473	106.196959089879	71.9962953301233	85.0827783043126	61.9628743958766	64.21874582953	72.2254272293553	69.2364543965888
100.397370851495	57.9745697578649	86.6185712240392	122.304083302942	137.055259338223	109.395783020404	93.6152486178709	67.4721430790416	58.8754517265298	77.7218741468314	76.1195339130039	84.0286220857835	77.8093416935104	56.8111166407347	73.1073503216177	86.8620182086167	74.5103213466853	81.1341965927447	66.4777772264495	100.572565110724	103.945841765318	103.804321756225	73.9238143648953	22.4726006428456	15.5928968554989	110.919137195007	64.0358200162052	33.4215031855694	73.8826440450141	65.959527678581	84.9394385558078	58.8427251175564	57.3823433779618	63.273269317225	62.2429803365455	61.4586694821475	54.3938054067291	57.8432577850977	66.7863766906741	64.9330758134322	105.965786344355	60.6337639796052	97.7315816844046	98.7664020429303	64.8713696574806	74.9611521141854	59.9015555656194	57.8100480042208	64.3256790597703	66.6875419184965
172.550340436891	70.1036879912227	73.974656102086	136.464994142755	130.10666854343	109.099908014699	91.8811806708311	56.9999489143882	51.0448488668517	73.6582783829446	69.4675628948129	66.0722397105776	104.433586773893	58.3340796556559	75.4098733532597	96.9362310506245	71.4262469101063	81.0264053344727	106.73001839414	117.078674947689	108.90089179341	126.656918192416	87.6695334456992	38.7143176669864	18.4431853776501	101.891245525897	73.3296905839754	31.2105272679259	78.1795732622725	79.1380163640458	84.0805990591642	58.7851524086556	81.046107568094	58.3482306830221	66.3115863880091	73.0788609635653	60.489697695726	57.0446046102273	72.9587057375622	87.3896200034449	79.8738294162937	66.3283609224966	91.3640701411451	93.2820552415381	67.8597721441794	78.1809011008232	66.7780080758209	64.5922123100912	68.3824579919421	67.3004763311308
114.26199802549	63.4058797698588	109.363156558944	108.508488456827	107.253636973815	99.8167963418755	81.0668239738506	49.8921541010688	59.4406947410936	52.854662553032	53.464010641754	54.278328486671	113.516956829026	62.489674230455	98.0494105493135	105.530360044624	97.0367220027259	95.0105926232086	90.7728741988998	92.3165803408085	96.8673056767421	92.2931438507575	81.9490826589067	49.3255395268175	69.8265242658046	69.0905298307095	92.2983152287097	75.6726094688748	109.199838090914	109.432635042769	90.5455293958377	63.6689934053307	94.6166868022618	92.3553368999753	81.5087892243811	75.7728218780983	72.6397349099421	76.3838363004608	88.4310686634879	61.3503451510494	55.2697624023585	83.7694882014405	63.2147511071709	63.1674471695163	93.81297539585	98.3340809358	78.332370784998	79.7142348144269	89.6009756955879	86.4732861564057
101.505344457853	58.4226473492976	95.9774772621838	101.064460889153	100.732441608853	94.1555357394713	84.4635121373141	118.323625845649	99.4052680819954	107.232452016281	0	155.965545654297	104.02087287369	86.1544892806428	97.6166049804389	97.0459566795746	85.2664195856774	83.7773058099625	82.8479470829856	84.6317411612296	97.7124370843967	87.9984005687025	72.5998874386594	36.5826166364148	69.463384346462	134.514042654385	91.249122959567	67.0829352554143	109.19315857114	94.6577590977577	91.2980759291138	88.4039779162545	91.250217284145	82.6930680198667	75.9809279205935	91.3687286376953	84.7869761753955	83.4748648689521	112.971867289158	0	0	94.6581457635189	150.702114651923	119.167638499412	93.9236763832392	101.882020598244	100.597782645903	99.4455037032309	98.7753693958579	91.4709418307775
0	99.5261654464409	0	0	173.549171134055	0	0	36.2835365108241	56.3900667768716	63.8731106237516	43.5596051304511	48.1075596786933	0	87.1307006722701	128.300036386128	0	107.69226782004	0	0	124.926979064941	0	196.731323242188	0	67.4734331168532	81.0033442362473	63.7536385134025	141.414086151112	88.347396009898	132.895416139072	123.27173614502	0	124.212488929421	171.081656629064	137.17410509375	112.476554105311	107.303486137659	98.9515870518619	102.057236448977	110.797697058314	88.0611542067165	65.7648560921844	103.81209759735	64.6792440060908	66.8713935740696	110.238720852028	114.71216444994	91.2702755311464	101.524176268789	119.03206469097	113.422791034118
121.334699551161	79.7191297828848	138.670137721755	114.476209391619	109.71055748614	109.568392773717	93.4319213518889	59.2513041829716	70.8784857760064	61.2425780936978	60.8726891803796	57.3343276241288	114.510579874187	89.5496568908843	119.285073706675	0	96.497500271018	88.1711814716986	101.015276339588	106.061242918832	112.939114802005	101.818097827971	92.8955515548037	68.6421382905362	86.152113887339	57.0572454678715	131.079879971755	85.5163833173608	119.859070130985	120.532708073972	112.347560071452	91.667781896463	110.123863310803	105.198949894949	94.5773838252936	99.8066571905192	93.9368509126165	109.996045458904	104.23219623064	76.2056117248878	53.9208570662457	101.288335569077	53.9520677281583	57.2447305857267	119.307969537542	129.602450270226	93.5462036231821	98.8690002504672	104.606572024275	101.036591649903
116.625372399523	68.6702909191	108.165151611388	111.644283997983	105.896642087067	101.391618070352	81.2723533552041	117.753716086695	112.732625657551	118.80209587925	122.089365624948	164.770466729863	118.199742368075	97.7796650130511	109.5484954707	105.88646507437	111.362960003642	75.3930641326042	98.3509802927034	91.8244422377825	98.5929454577456	94.4010892877039	83.4484145931369	57.7831517215645	87.5379391888282	113.201079644987	107.426266767481	87.4185946509674	119.229511806664	109.314894181841	102.498652310844	97.6025194839907	101.262941910986	98.9881444095479	87.8654158146691	109.587027549582	105.215281349931	96.4421255355349	109.567765715159	0	0	111.013569863788	114.439284367643	105.836242423867	110.273498506462	120.196794561403	113.005757891008	107.463726652913	115.323729796239	106.300473323118
145.373978135966	89.5390934880384	0	138.545916741177	148.149610304861	124.022324469761	103.005167785955	71.5030362477013	86.7427873651718	78.3353220881216	84.3027514788653	76.7230670217986	138.142639160156	115.558837978944	143.005377193778	0	123.577690124512	98.1666519625416	119.365428738056	122.983077845965	127.407236105546	112.051982586822	104.589850652951	83.4829177856445	100.311741926895	81.3939154927714	141.089896900789	119.293756943922	135.67776156408	133.990995199718	114.952253305178	116.531527904005	118.66553069432	119.161755345095	111.983665978994	129.367502043727	121.364469283431	124.15544758003	170.346562268668	109.207415367258	108.205962015246	127.232817839335	75.9937157854794	85.2588783849595	131.852327558987	153.525950949151	113.635846690425	125.613198623964	148.282059370157	124.908496759061
124.903194048323	76.174729615074	106.707924781825	122.186431642225	118.06282701443	107.595568002318	92.4763144561647	90.2610628828556	114.850589251267	101.7134816596	90.5009047887475	99.9545763220925	136.96140774616	102.758461140876	119.359516867798	104.704420822005	120.466968305002	88.4005131837912	106.210665029598	100.579475122698	108.955265023413	99.4663244978616	88.9734481686062	59.2444146423177	87.5190887635494	82.0864561090713	111.822564422176	94.2657198286379	125.00329312401	127.209948201216	109.628260823474	115.824088187793	104.583226617274	103.267858874515	97.39307729427	138.102054961612	112.433907169884	106.163999395137	129.170639038086	121.005035400391	67.5109634399414	113.886071615363	107.742895948794	99.8344269371301	116.701326586887	122.692842787103	120.302574875609	111.096595182846	120.965476388912	124.765079102541
0	107.121868273466	0	0	0	0	0	33.911351354126	55.5008743556331	63.5398680115432	43.3706603686541	47.8117683293247	0	80.1731102461222	144.512668586954	0	130.016672265681	0	0	0	0	0	0	73.1934868195892	91.8811239706444	71.0937293588186	122.440162658691	90.0730895038134	0	0	0	101.933933347303	0	0	0	105.657621567104	100.44440007718	102.463948787788	107.299390032233	71.4860449672896	62.9240409747405	109.695082954358	68.2074345085057	67.9551008016896	124.819529781331	106.671546936035	105.901924117149	97.4507746516583	118.719045090318	101.869140990456
0	74.8734192222863	0	0	0	172.688942262689	0	45.8367583000681	54.3394721293186	48.6735676272051	50.1597527627854	48.7877337688489	0	65.906282493023	107.453024676617	79.07666015625	100.514953364606	151.162261962891	0	0	0	189.065414428711	88.4879961872207	50.2731696867363	69.5809121710633	54.0191741062906	99.0910974853736	72.8006317489506	101.451448320058	95.3983264044577	97.7309188842773	89.5602521420713	128.492824164818	97.9557782260462	101.05329677847	80.0376433558324	79.8719219267742	98.5299101361506	86.4911998224972	62.2988072328423	46.3311241859025	83.4137069525434	51.3257827389966	52.8169267966816	90.4502499093187	104.61300243877	79.6048691073878	82.7131223193707	85.8205541041332	87.7863345556318
0	69.9453267459395	0	123.059928894043	0	0	0	33.0935745823358	30.5304264400771	47.084470832877	40.6597003311568	36.493523677473	0	56.9518440259484	92.1068039804079	0	77.1231980398561	0	0	144.400648802395	0	176.578460693359	136.547144834927	48.8760894766242	66.6901223988047	65.81329299454	92.7044059557826	70.6821408625836	108.213473022892	0	0	55.9903890557275	99.9949634545668	84.8985745049529	74.3554611206055	70.2205098187049	71.2078054021986	92.0703673485174	84.5306220376432	68.388831043803	50.4813874655658	79.3806168281878	59.5189685723815	59.1493914309214	95.5690805037179	114.00637940181	76.3440784537997	82.5726151349618	84.2211225990971	90.9701111663615
158.599327436856	70.3394169834238	83.7985664286686	183.430649699249	163.172043932841	167.561304191326	122.706713359276	52.4964518532282	41.9042535282495	63.9325339366684	67.1948087759709	62.3774520235624	184.296856037169	70.5072407824987	97.2943766387401	112.418969162944	87.2171103883832	108.464343380308	116.515436411929	142.79870385884	135.628309391413	139.275768221353	117.604820177353	48.6403606247565	47.6296574645548	103.16632252405	90.8457058124786	60.503789800205	95.2083995606004	86.1148949259354	118.756151491034	65.8695052134371	110.293510230589	84.6025718193838	95.9051061364189	76.1172919904072	77.8216102484172	84.8060038086942	78.6421770876168	88.4229459306146	84.577345322562	74.4666841670886	93.0454704912566	92.2194906550211	80.4679226630559	89.9480518044798	49.3856079271483	68.3253012578176	79.1072697625335	73.7088918151899
149.743009113164	47.6702624204264	59.8606155091269	137.953059854137	120.169722813359	140.815011677668	117.628367058302	42.7359577274277	28.5574700387526	47.1458999548853	54.9568148904847	52.0885886425448	118.421004389899	59.4853852259992	64.8552629519042	64.2491342152415	59.818993738571	77.4010443795768	74.4765956106457	117.093523569429	145.696808120576	106.747374743848	85.0410395329182	50.2493769973912	45.0815663140889	96.1271571137896	68.7030079015871	53.1200053184494	70.1086809850584	68.2237676354563	71.6417814342011	54.3406212037981	74.6055036876875	50.1566089561114	51.880215766758	67.5957916095852	64.63594366867	48.5124818028269	67.7524784263211	91.9877332134099	78.1091724375019	37.9859535311731	87.2960554356557	84.9669903283605	58.0624273691306	59.6201686441198	22.5443608625373	28.521238085587	41.4385655895358	36.2541718348595
61.6479694459025	0	79.8849321330795	71.6361346962705	69.2459898374603	61.3804710410624	87.1618499755859	0	0	0	0	0	90.0625198210615	57.6707377932598	81.8710812106076	81.8875506099487	76.2139500605353	72.2291996285096	74.5009196613962	100.766807556152	0	79.7295227050781	87.1371247623332	0	0	125.532203674316	79.7092048462704	0	0	71.154468394197	48.7312593553746	0	57.8772253699356	60.3811096309991	68.0276656622194	97.515022277832	0	0	0	0	104.913383483887	0	0	0	85.0144339176776	106.398399353027	0	115.238137252558	0	0
39.3986391140978	71.7060921606724	54.9424218449949	42.5064584595026	49.5033167362386	40.3580744047079	49.1193105548688	97.5888200796355	126.270510407583	127.005081176758	0	0	59.1432089039314	26.7318169486396	54.1868367931026	56.5418917882221	50.885228947569	63.6290898191603	51.310804408686	56.569156227207	81.8531018652815	76.3780596580677	71.9926165211433	117.978776725138	88.0486327318084	108.520991248878	64.6322849527439	85.3959832405364	73.942801055796	48.5644250399354	24.3081810339204	54.0517797668126	33.435742951767	35.1321282568306	40.082263874054	98.0315017700195	82.0928340887074	74.5222827190198	99.6993394183549	83.6151978598565	79.6673355695569	82.5115381311848	92.9121972174988	136.170620447209	67.7202435480265	76.1461551772252	100.458647875414	81.1240617105996	78.8573511673176	61.4167115428998
35.6320123244444	105.631711670476	53.8120197862734	41.030523148619	40.2803799363098	33.3927297922267	51.1550085954397	105.467353429163	0	0	0	0	58.7525222337338	26.8147684166821	49.8905083147546	57.3044347998876	52.2368314464931	40.8797410122567	50.0578005482077	47.8918237269408	71.9010240789282	78.4420963120682	66.4673273806758	0	0	103.007718316899	67.1626553419989	94.5821205068746	77.1143887901302	45.4282951101058	22.6701554325839	54.7070175339069	32.6654712495334	35.5836021048825	36.1574839542184	0	0	0	89.4305114746094	80.1466674804688	0	63.3822144339869	89.1733289455843	0	65.599134905216	71.8926307374481	0	102.618308883563	75.9999134186983	57.5130877549916
20.2581146973216	64.7512273406575	33.2543483157444	26.2967593421408	31.1762359073633	29.7378894843485	43.7165801464119	149.278610229492	0	0	0	0	38.6292798058777	13.348553863733	39.4850193286525	32.1490478279234	35.5705238660893	58.9126995751426	26.0215100353861	36.2786986030653	51.3792730087879	50.3591951206047	53.6964195663763	0	89.0997314453125	98.8454208374023	56.0226936154296	85.5016894793015	68.6167785456491	36.2374415083295	10.1186410832453	51.4898315046285	27.5296813746015	31.2654950388496	33.651513940742	149.629669189453	100.99832701248	61.4739823590197	0	0	73.4976425170898	77.9460103708065	106.279157925965	99.2735748291016	70.6065579239895	69.2549322147338	114.228817150429	65.2131402373879	118.991594381062	43.4239003585913
94.8136056310288	78.4679468868452	89.9653308973211	90.6746768795324	86.0072385654304	81.9378831637485	66.091644166431	96.1695024269933	102.73613950471	99.6751007219378	105.294141134563	102.31367990636	108.191219788242	83.8046612659493	107.809799585375	98.271603500104	104.272614181945	38.3566604314997	96.3675585259247	85.4312011326759	94.709378753043	87.3316172611684	83.0414081561681	80.7287843021872	92.1650199538648	158.930425436226	98.7375592591712	89.9826537822594	109.063036539892	103.971575385985	84.6726997253089	97.601819435526	97.7287628056171	84.8529093104003	75.517276617899	114.789577239609	110.296799507941	87.2141977428211	104.505287071653	120.659295358455	120.499282836914	103.22235333963	104.624775050096	116.513920967366	101.25651169805	119.967617739001	108.940781103152	98.2058199536665	114.054829377956	101.502360995228
131.865852268446	74.8448398896944	114.543116109748	121.144032258663	116.488024307898	114.173693043369	95.7355216615638	120.666320042301	120.765513444627	0	0	0	124.422835599245	106.548267289748	123.701982644236	117.623437325264	107.205745654828	90.795923047103	103.658232665455	103.155398577872	109.423245474468	106.497746656781	91.8616354515656	66.0020540080553	91.1581578670219	173.389953613281	115.808212449888	97.5140272840741	124.420003475654	118.210891599882	110.434704980318	108.438384659606	109.249694136068	104.978946914426	96.0222345694235	107.18773651123	107.631163561456	107.234841336225	113.972608092013	0	130.738739013672	118.623156917077	172.139933711162	137.945998410193	115.729796896733	136.708541557917	130.791297725789	118.648642892993	120.159941110809	117.072664275432
99.0751329906004	44.6070918534234	87.2270563662285	103.819216927426	103.031562067416	90.4055310816404	85.0293132529235	98.3611838363038	88.5229349540574	96.5497845872076	82.2483139038086	117.25067390094	97.5797765679586	75.2991372805791	84.846342810303	80.6223957274808	74.5432336089207	106.843081757096	73.5450595622671	86.6928349885413	90.2970571420319	86.6369045865406	68.241098517849	19.0057998763891	31.2511625034939	131.882608380267	81.7262307462797	38.970099978583	90.5128386609323	85.9113969786406	78.0943533136096	81.0164399279387	80.7563096342595	73.6268849696082	64.8919701613395	78.5273614620569	77.5994454641573	69.0140659916725	92.1264423769946	107.061917261632	106.582236004701	81.8461354202714	123.517951892062	117.935904962465	80.7163649573853	94.7792322510891	85.5705580580753	79.9888356495831	84.8974514546757	80.1906435070827
103.556112777552	49.5241352646013	90.4409731159699	98.3399915642969	103.656337917933	97.6623144067376	87.4820499814648	111.608976959779	103.342684111784	113.581966005811	172.251990728334	117.810464353008	102.605881806613	81.6815062836128	92.4806218152395	89.3583458529349	89.3391085958173	88.5907545129486	77.9177048216063	86.2765119200952	95.9187324046924	94.3603252364483	68.3444932120403	29.5379032965068	27.5625399370046	134.809759182975	91.0804040651603	54.2992991109739	101.666502983885	92.0171758217845	86.9848561482147	91.3263276498631	87.6212797133512	81.3524244595109	75.9167340288185	102.896028088073	90.4176074268262	80.3291968782088	100.629392605183	117.266627474252	122.93307594026	92.0137172417886	130.978864273278	133.381666119779	90.2212850610672	103.366510174261	97.7547793976656	89.5940982153357	94.9375558041578	89.6413572396182
34.9339607862569	86.7979764100868	56.4928674099761	18.8105877736002	34.3723146472105	33.0129039724857	40.6366045098885	0	119.393300307119	0	0	0	62.7420801855687	35.9287513969038	54.8546325735033	60.3811580109125	56.4297445252202	47.878441605295	55.6650300300366	59.9934699139221	74.3333546159876	77.320793167548	66.8183276878067	85.0801086425781	121.507701486558	115.344835443705	66.3442214906726	91.0786308415253	76.2085912860745	51.8958517611233	25.8532361674776	62.0619939178799	38.4979463004199	42.3285770935385	44.9128092610607	0	147.58415222168	104.093412331051	0	0	0	80.6793218217177	101.574008303087	0	76.2788986733195	83.715985276278	132.913678075205	85.398581275288	75.9824892347132	63.0776631211766
63.9059721108549	62.7857873624623	73.6589833432114	56.7724241175046	51.7269936447637	47.8972355840836	35.010419889929	105.026812604876	111.841095937402	109.681029507988	0	143.828872680664	83.2042985750917	58.9945845414365	74.1861847543816	83.3266669044526	76.4668057979535	21.5659156010097	80.3081092622216	52.8495348909675	59.8194845264056	57.7115268863444	68.1622661229801	110.66438293457	76.2151773800271	122.765777903508	71.8035523401969	70.3120233879779	83.9667823833494	68.1728189176553	61.3758010660471	68.3850074947009	56.2262696374672	51.1529419857463	53.8101715338293	116.978937417916	98.6312491428113	64.4037265272493	100.411680125042	85.5009611219403	81.6532516479492	83.1056372953678	117.45790551974	164.64178639111	79.425525246354	80.0916052527275	90.9069235787433	69.7205516436502	71.8501251987064	64.4602467221674
116.389691637956	59.2905482534739	99.5408420204815	112.746714179262	104.919681463797	96.6669766036191	82.4932014949068	123.023061706189	100.453846918114	117.089064360619	113.131383732079	107.70437702306	103.393262120873	87.3328245492048	97.0463700708964	91.5180520962168	90.8630689392898	88.7531926568606	81.3161364039513	92.0642976524572	96.8502730287325	93.3242898902678	75.1105162652481	28.8092820557639	66.2790641068899	135.921546600342	93.3233649444664	70.9562161489888	108.153089738694	93.820126882302	93.6160123132801	82.0010048732534	92.1786092587357	89.4981198573882	81.0191028304035	97.0855617031064	97.1942562433623	82.5469477462973	98.2548087231037	84.7208023071289	115.876693725586	94.8158049734001	137.123565541421	133.057421636795	95.1851255888534	107.196288834326	101.437975444013	95.5494047762207	101.428528607798	88.6748779995786
88.1712432019549	36.7326248272659	81.9549284686996	87.9598168057812	78.6220557340071	75.1868461135547	69.1833270307233	88.3951818228858	90.4516312711094	106.69276113852	104.272854008247	94.926431324945	83.1598872678516	66.306183259137	78.0926263419065	77.2476876625687	72.0746750268645	79.2453709199032	62.8221397864733	67.5812257431075	70.4156997030607	71.7180348366955	51.8713038699981	35.3704944173058	19.984415596995	129.487146810162	75.5453693230012	26.5908943658733	86.8180716346212	77.332744444889	67.5520992520963	74.9111337545306	70.4002870126187	63.6563274851366	58.8569264911068	88.5442758851483	76.3836424313565	65.3337257856467	86.855856459009	96.7478327612889	101.666251138065	77.1207351294406	116.049849639441	119.450475805478	73.763240510063	84.8504360602347	83.5688122610465	71.8705758730999	79.0815744537314	73.8407780133457
92.2364160201062	41.083820285719	84.0387305070255	88.8637655988221	84.5577247150752	78.7932739888468	66.4690432684625	92.4314245088682	101.150389607825	102.892246416961	112.493345557036	123.168180499146	89.3184726155622	76.7742001294274	86.7711014570072	74.5399771811536	81.1230265669663	69.5155489103997	70.0691970072823	72.0311131732678	74.9174447625398	71.4671266060617	56.2978660546906	49.1316277360047	40.763757053358	142.614638871489	83.5649519918553	37.7341689208067	95.8511100449744	83.4752366794626	77.4113771974389	97.3674771427839	80.0529707139569	71.6196846313344	70.6092338425452	98.3191375450526	88.1829042241773	74.5021282125539	99.9734871833928	97.9487878839028	113.692444547221	87.4878774620821	120.978344515053	129.019684664146	85.9193810830883	95.0711357475634	90.3060263311741	81.9728206428839	89.1032704018047	83.9981515483648
124.97831763103	77.6404064709129	116.846974723415	119.887727078919	114.348016453621	108.978693728014	87.8871145616327	104.220395555925	107.077104074415	112.466959076231	107.453125394203	122.469360233335	125.956542533649	104.605607844514	121.815266190074	120.832358775731	120.938066131989	77.3734657839575	104.012890015921	101.365636995033	107.214738626681	102.436324434638	89.2484119130945	82.884848553486	94.6927593037036	130.831246552808	111.049237693013	96.4735564878927	126.495956414939	120.732614706664	104.593760062422	109.639442653077	109.200614316895	106.797111514999	95.0174278031232	110.493898021076	106.822431472487	101.852075020374	119.269979968761	123.730428687939	0	113.704342002648	120.4936224777	124.153139384846	113.871113085915	128.73710840182	117.48565085688	112.100979727368	123.204240774367	112.223156327567
119.312590333347	65.2345093402198	114.232180467834	110.62356635178	106.551667386858	100.013316257215	80.9993964084464	117.553135947377	115.794687088225	111.651491676763	135.802719116211	135.199861968852	115.03051036482	97.8644041067597	109.940680248402	115.834469984895	112.185781583712	76.7503268254385	95.66375914477	92.7214071105657	96.9524204191772	93.2813362895134	78.9828188467922	59.7289616283534	74.101600022581	156.974536378884	106.41024898425	76.4190667635201	117.815834655763	107.373165208452	99.3156869838162	107.127177401038	103.732787661573	96.3445779355104	87.5974253444678	169.764747723393	127.376513180917	97.8117164132827	120.73008514289	113.574734750643	142.019195556641	110.518895537898	134.79004313067	155.122930760288	110.927183972637	120.618486481945	119.494222888258	107.559306908802	113.468089985924	106.940674344335
84.6332510200681	35.7972064895949	84.6065266534105	80.7919162116883	75.4454806275782	68.3743579345781	49.056036790186	98.7248005667057	104.972558741494	108.654507654426	117.391674423228	104.966979887385	86.9392346050863	72.5820862223179	83.4302695824275	81.027273370637	83.0958794803061	52.6762217845634	70.4076367302276	62.6453163649394	64.2848703536829	58.6866918228983	48.3955996862589	76.445267469362	51.7581638484136	141.681496547985	93.161911286751	47.6849507758675	95.0893626427761	81.4834185425886	69.5664429507383	89.9371458960933	72.8616230019682	70.2145284667482	76.5375481449249	115.142988165569	110.896295020003	83.6488145584837	108.279953692662	109.897060129613	151.908085895723	97.4583772135809	133.574959300654	135.742445714029	88.2357595284415	94.9855227423999	97.5540714165495	86.660328213565	90.8002624935424	80.2268646902151
103.221629121169	58.7884680012404	106.8413380973	99.4399716442331	94.9503116910566	87.5772421107928	65.905783695221	118.351150223656	122.269715354816	123.045088271936	129.582914682293	132.928396355652	108.591215567306	86.007924888314	104.092918208904	103.10903155521	99.7349450044793	58.1377342091292	91.7344867106845	83.0943893512331	84.5456120900689	78.5259476226303	70.0045290217573	68.4867977464555	75.9159111057131	153.600932057251	99.5375924454308	73.6870457186474	109.87158137161	100.387398479847	88.2839869958148	101.109348079355	90.8580330333663	84.8753800687207	79.4517690948733	128.281552005417	110.570906310432	90.3321264569954	125.318063844421	128.738035005706	118.759165238116	105.053464486926	142.056825611612	134.837927370619	101.927557671622	110.758164812491	113.606717409675	101.943710743053	106.761896304901	97.3605131085259
81.0227865615454	67.639268583462	95.6629734406457	73.4570134802943	70.8395078947881	67.5181469405006	47.5748472090291	97.9392006624503	104.959716076219	114.345893128254	98.6431127579634	115.753339831989	95.5724959137535	79.4325054737876	96.5229210740495	96.7737994908714	98.8419922867834	16.7149078578525	88.6937084082543	73.5551905006643	76.0639506775309	68.7896363007805	71.1667435296052	72.7584522820964	91.5513739173918	138.8499391656	90.3760117136123	86.9028361212221	101.815686023493	95.037506613157	83.0432188192438	89.7911992989309	84.7523721334942	76.6566012161158	70.3277058084259	110.503005385304	105.780859245804	80.3530010660305	113.29667213307	132.710419597588	130.812020487948	98.6578947936772	134.841985076339	126.914640370495	94.5475329339918	105.223385339801	109.636781094513	95.1150698792345	99.9106567287246	91.6632815126953
79.0439169816405	47.1276391912802	92.6455165107633	75.2361504115212	69.1387608114987	64.3060843740004	41.0275562195612	113.768572954323	132.612291383736	113.030226866453	123.813997115789	129.741385629227	92.5787892010399	73.330871275204	88.4813408560272	88.5931888165609	87.1784972148207	19.7372832478274	82.7345127742149	63.4998175084471	63.426709294831	55.3506400352007	50.9320047856754	94.8831237472793	81.7598177034035	146.772338633061	91.1213933745903	73.8036368915799	98.7483869072708	84.0195713242037	70.6550983331064	90.2302623561384	74.6241914658095	71.8263293192149	70.6886077652494	121.130281686231	111.417789050174	87.9913099515362	116.988742109069	160.06105395398	111.928849847766	97.5928061642744	140.890204298604	138.644834356515	91.456815221219	98.0396663880129	112.409653387456	92.0658606330844	92.6464794881355	82.5006963823081
76.5118627363234	25.1437057926728	73.3417311564383	72.1893457538429	67.7918454713696	60.5903153012493	42.2840989756963	85.8232354360538	86.7900013251109	96.5294870455564	96.592576757844	94.6700168999737	76.7729234773827	65.5713484670878	73.8638758153294	69.7143317163793	78.9059619072031	41.2337710614898	62.3703103825609	54.4151769857749	57.6883783980893	51.5532780361426	39.2859462686965	69.3014391571291	48.0810551054174	131.039440563638	84.6010348191757	38.475070922106	91.389009302042	75.7350044462665	59.6580002815203	92.5247935744108	63.375804869796	66.0926379860979	75.7132098188328	125.439985564458	85.8585398040853	87.600736069557	97.6100128529011	117.233703768708	106.94626592093	83.5135694563942	122.911224242152	125.250943883368	84.4427939507898	90.5479183997389	81.7301543537181	76.3282309524596	84.8624250324894	74.7446125833321
74.2958223432155	22.3463377906335	76.4531910450499	70.0567964832246	63.8705269017533	56.6889994436186	29.7790230034643	99.9738968100993	96.7698828502821	104.422585750977	97.5322671693788	107.371117262838	80.1775170994249	65.7716822862578	70.4633173457909	73.917252183327	69.7810050479216	17.348117432518	64.7665675506744	51.0600396744539	43.8615289125696	28.2119774756151	26.9663902599943	87.6078824226689	97.911383329269	147.344517347784	109.618771656015	90.0017821760175	101.648194888544	72.1455594310424	53.7565087163175	102.220954881401	66.8773138499568	74.212218312783	89.3706232426056	161.086672541531	116.036109710795	103.696170566083	112.174504731571	0	134.074020385742	105.202497673678	138.660613198544	129.675820013555	102.321753975049	95.2620697272137	96.3431303102786	92.4040771692053	90.3834784685075	77.224151902542
80.1517773636464	27.265776738093	66.0854257720259	75.7611120437864	72.9459249842717	68.6981265358422	49.1527601201956	83.8488536230343	84.586087514124	110.917480276389	96.7054589812535	97.6040545031492	68.0388929591721	55.5955518629269	69.1216119497933	59.3671610971477	67.193220013647	61.824432150084	50.8375189675481	51.3376492402068	70.3543572768982	63.6655895177175	39.3335092472245	57.6962129735025	24.1559081692381	124.61123780487	72.6749564980473	13.9308839025053	80.0245003269888	65.1986967975916	52.1857068431967	77.034219448438	56.1954399000412	52.6648027873403	51.8231046632772	104.033323017973	85.3596318122106	69.5269571587393	85.8270077364864	87.7424480061065	87.2759506333929	76.0486754897327	110.462347610283	123.635285148817	71.2702365634648	77.4740319675342	81.6473643017392	69.8590209226443	69.8604910409211	64.6503721985185
77.9855290692248	13.5798475792532	69.836065890071	68.6167994941779	67.5425186078757	59.2713837710695	47.2278453318676	75.7497605584637	73.3001021525861	92.640778878507	84.25545795723	83.9465371586678	65.9173654250395	54.6891919537063	59.0374546331245	55.4906863630356	56.4813111165207	50.6742409231139	50.2456603224279	47.3575321646535	57.0691366751135	53.2827026192555	33.5385636601836	54.1903724521197	65.6904067876098	120.25798854981	72.6637929836694	39.7407515414641	79.641182315032	59.9951568464806	45.1904776577305	87.0708050909731	58.8003911575229	59.8111064656443	64.3260404327976	70.5186233520508	65.3991891125679	84.1421918729518	94.6941252804387	96.4510940953178	0	71.091350442176	114.619788351428	115.922729679725	71.2369258696789	79.3417919847032	72.0735729000202	68.8635483085121	75.3761175433191	68.2052654792955
67.2147706263342	15.3823060274257	33.7181092981257	54.7451565824195	50.6022616573893	44.4656147011144	41.0048601060851	85.4472262070583	116.72101052916	76.0204871206315	110.036476135254	89.3856961291452	39.7363448315063	56.5677691129462	53.5493521182733	29.0876798223197	30.5787157283426	39.3880163308705	20.3134161695165	39.5568115058643	46.5409708369549	40.8517585531827	11.501921196631	56.3317970943258	67.5039911147331	120.964048414635	85.6932764475363	60.2026531686268	67.3201549396838	54.8339099418964	45.3435184555489	70.864857031634	56.2131287152142	72.4767847959635	92.8881812002026	93.8895795572885	96.5114845703462	86.2551621159146	124.061575807702	115.945686340332	80.2982177734375	77.7723806341003	128.015423838581	134.948512924109	68.5174594724341	69.5782166835841	73.0806834393605	66.5201360116529	64.6919491567027	46.3710324775219
41.2551063034406	65.9761470973766	18.2419786461281	30.3052033519201	36.3854891005309	43.8981384303152	48.0863258512005	74.7670352805692	93.2037850461673	98.966198052037	102.776464561104	94.8956605254267	27.8565615195189	39.5062884352966	22.4879969203753	21.2818760022636	16.0897334200155	59.6976084606859	22.1228835594955	47.0971402565404	61.1804783017738	60.526812647861	53.4735654361625	76.4133354484049	81.4251358890451	101.344196313367	48.5656722975398	78.5061977700406	42.8367791259574	34.3697779873132	20.439542099768	67.4173859272446	38.4857262641556	53.8020647012801	50.4891282035863	64.5931594238155	63.1601403862724	48.0878310489277	70.3743954616367	72.5986263192106	74.057005079997	41.7509602370695	92.980057407647	95.101688361954	29.2297979825963	27.9712667199206	57.3885281042529	41.384676370649	40.1421135885188	20.2490369578223
69.9184162998071	34.2345573229472	42.5650138226014	54.391442994509	49.3762296226734	40.7654497598661	35.5598017703412	112.944893358417	147.586114282911	124.669499670435	142.471000624537	115.026500490482	42.948959133516	55.7047061785331	55.0029395139663	34.6678095198463	35.1113454427559	43.4667412444993	20.217288906185	26.9485842722587	40.3342299566916	43.793628744931	22.2152690852242	76.4238420406771	90.2792549306369	150.981278398772	108.25014553619	81.927486582548	84.1201489595	60.8557216053504	37.6926755592058	101.396903680023	58.7060507232899	96.6595406890763	96.418338400544	136.228151706086	95.0289342049383	111.019063584261	124.622318554791	0	90.8094177246094	96.0817773770607	136.415847898021	151.564727065712	75.6779363011197	67.8908344519191	100.029123518279	69.5528465492833	67.6933568608186	46.507929128832
124.480668870416	37.4404880131258	54.5528938487161	120.180422116812	125.337943803894	117.278742288982	92.7090626542555	62.4246005248085	59.3715452299096	67.1308622224473	75.1985216471419	70.3409569639505	73.4662062440275	51.2916169988101	57.5559976902208	53.5498748252939	47.2276970903169	97.6671700225479	72.79308755597	76.6558240265405	150.680228139358	93.7961211056562	75.2178271719629	53.9570944669416	35.2965253155003	105.314920222976	63.6434199533065	37.5457702520307	62.8740918626734	57.7392954468046	51.0143608406148	68.4399475051709	48.9014443986136	52.8005503202895	47.0389133448135	89.5402469931644	58.0269454129358	61.166791829808	75.1672647752147	86.722778081094	87.430364071376	51.738297296612	93.6498327870477	95.9486529945956	50.9592333377325	56.8436259425355	49.8481759118303	29.3774451044157	45.0431554611774	28.9677699419586
86.2685697444426	43.1875549920915	41.4805213248538	85.2720858475897	86.5844238226365	83.2839508433767	55.090579282893	79.8700214559667	81.962661004717	79.1778486691568	85.0642176106806	85.2658681574704	55.0629999764978	46.3285114204143	43.6588208981118	39.0232038671284	31.9732060911442	61.066909583674	42.4455738079128	60.6432826778338	73.3598919582087	62.3323672945616	39.4262742628068	68.1738480855465	65.3516851486147	109.393686767132	59.3137739992132	66.9095398828267	53.4611867683132	46.9423970838124	40.0335633448452	83.1263071675403	43.9642976838493	48.93097181649	56.372490179959	76.2036897721971	76.5492676580563	66.4608363581955	77.6187264183938	83.8626026854262	77.9974400579633	52.5747457447908	97.7198839391162	105.592678330672	46.4670210981039	48.8027236443543	57.3139163359327	29.834403082326	42.7651795609984	21.1765592964068
59.481211514854	36.8457073904671	30.1572312077501	44.0789804841668	41.1517686539136	30.7503079720259	38.4379155871074	85.9848974596797	114.889097770575	95.8782360265661	0	129.811139892209	34.3489730939926	43.3901804651804	36.4986190168774	24.6993893947459	16.2368379994214	45.1382149059264	13.0056269205039	24.4319901117105	39.5358464505951	43.5202194355297	24.9238538291029	62.9206549030954	88.8178491078295	111.554769263265	54.6346981218077	75.0570979447697	49.3373383080699	38.7489274894333	28.3458087206006	71.664655228215	37.4598645543164	64.7232379644834	70.6958590510217	0	87.0922894808739	78.4803004036312	80.0794167295673	64.1120830934043	0	59.8509817646533	102.286844700442	141.669769287109	39.0391490562677	42.8642147672169	69.8287822624423	40.9594131225548	41.0937560214583	23.2869873224022
0	73.0293409349862	118.612954018873	171.528204340738	147.244675410106	222.994766235352	0	51.2025880398139	23.0235322260215	72.4656684375237	62.2150144737593	62.2162348299993	0	86.8762655999273	98.6377191925297	0	104.183539015385	0	101.547562948544	107.804756164551	173.553085327148	170.381885158012	117.136428829101	52.4149089350259	63.7443997640553	101.957331897237	95.6069335952083	71.3771908069371	113.53818908636	93.8326270465595	104.082027459266	72.9088998344901	108.718719482422	91.3290264967747	84.4587585391139	76.3793843680759	67.5640582427918	89.8655901320739	88.8413027996825	83.1936230516956	90.5203792840083	82.407692941254	93.0954927967132	91.3520511040711	93.7522424662629	99.1757675389932	68.9527369730331	77.9024538548504	85.4066478395913	85.8840292699527
135.54587002395	69.9873233303334	89.0789732661522	134.36667959931	132.415723176283	142.041065421802	123.70413201523	67.2499714017415	66.2099886618452	79.4753628353977	81.0431000962494	78.3431077787438	103.029353494185	67.9270258044693	82.5569504775457	86.995713728465	82.2547952224362	130.864723895263	96.8614455026963	135.387031227361	128.281190271052	130.531997086436	105.770942352614	52.0731785584574	25.9088561757128	116.274922632343	74.9986212459171	31.06463857237	83.2160290605851	78.5594804318959	83.2839268383535	77.0160574229208	81.1271638500794	72.9122029960114	63.0312200958008	84.175546423062	72.6777822362211	67.1272927287291	82.874754431273	99.6551391155224	96.1577141636208	73.5687341725158	104.465314772327	106.899523779219	73.2416710350712	84.9875069708413	62.5467012917258	66.6380209027135	75.3410021848295	71.3671743993217
130.338034046719	43.2025059343542	65.5980216277933	113.783368314023	118.802645572937	121.82226422125	103.202597765681	77.4906366948461	74.3025506353212	80.2282692522409	87.157260590005	85.3044545164887	79.6844226015312	59.2569779954413	66.0858149340619	61.3428903328341	57.2401742833456	85.5543958881897	76.2195349091204	102.76835923903	111.074483558778	113.825526822111	69.8178444548439	68.5992303019351	17.8153612025473	117.515532085171	71.605754311025	31.3249045786327	75.9824484190286	66.8529484669206	62.7719561390977	76.0164181244269	62.160451476641	59.1727522160356	55.8929009961177	95.5030824700423	78.8612689193584	66.8237584418204	84.6674081993317	100.161551280907	92.5617070318998	66.1111416054585	105.678393329273	106.136053094428	64.3908785225585	71.8644180126198	67.0508923154184	55.727952786906	64.406966405641	45.7915996418764
102.458137661705	21.9838946489586	60.6144080692496	79.2230188014437	76.3628248267745	71.546159272285	56.2072040591896	72.0785862577999	71.3674345281343	76.4189876252841	81.0076409890663	78.5168707567797	70.3656319431995	55.7398534272832	65.2894483294503	51.893811960348	49.717300066955	53.9132017747277	51.0664802236657	58.0404020031004	65.2770340801072	56.9122159163134	34.7117763195623	56.5003424568295	25.0459116136372	113.393374289678	70.2115921489757	22.5940431680872	74.7475944905322	63.8357641007226	52.7542554810628	74.6770034726573	56.7516780883349	52.7224860510439	50.3306931752894	101.119026097117	66.2736756946297	61.9486106359198	85.1905678347952	99.227887674513	93.3560005577546	67.6157937389798	103.418068420405	106.347001220448	66.7061670791481	73.4530270094354	64.543391010882	55.1891886687021	64.1756971550023	54.2580205001462
86.7041353713936	33.1871815323685	49.3010698708786	81.2538718704831	77.4676150062399	74.5509965094498	54.8089405475742	79.138176246582	76.7317036917339	81.5957689100308	85.5609162898019	87.8242256924586	62.5539455798478	53.3983804105754	51.7226759541197	46.8479144491123	40.5004432772028	60.4055207503976	47.8623847474696	59.5112159030216	69.0697454328309	62.9607726138386	36.6212446059399	74.3612750001068	77.8366706800168	119.331514266985	68.676388848806	78.6094040831501	64.4066208293326	53.0118610497842	44.4357112264939	77.3106738984573	49.6084948488237	53.9785680206365	56.4509128338255	61.0720691706111	73.2502622377111	75.5504382914917	87.3609290289679	118.008136602321	89.3359562535193	64.1471600918088	103.748511866643	105.670600518591	57.2237698229061	58.8143118954834	66.4662287152072	47.6811003287267	54.5803843847925	33.2596427425765
55.405416743424	75.9007675065429	13.8462486087139	43.1115899628334	55.471988068492	58.037476110659	57.2972510042212	98.2792969621388	135.966781616211	96.7928466796875	0	126.218338012695	34.6926328708538	52.9978607794741	34.8068654917105	12.4403980842804	18.1285893900618	69.94127053896	22.1124224411792	54.4453619326089	68.0056951926627	66.4962715030802	56.8517866614647	75.7790756225586	82.5105251292801	104.598545217656	56.764062283284	78.7199513608143	54.3848122728404	48.3414275452716	33.7177741412594	73.358688562528	47.6129225139723	55.6288186029578	66.2833013048625	0	58.1117286682129	56.5197526496059	71.8746658251515	0	0	50.7887409307826	94.7552063065265	84.0027618408203	45.1404830533014	47.5127109385262	71.8063090353681	50.1353036451824	50.9320818415838	27.5524793442393
14.9039599448445	102.431793212891	38.4029911531835	10.0751051796235	13.1830478752802	24.6847337762958	26.9299730104914	0	0	0	0	0	46.4611651619461	42.9374133559516	92.6173768400207	45.144838719749	71.4207374445816	41.1387637920588	40.5931614201222	33.425054660952	51.0619756749453	44.9793510357044	65.1892933272042	167.213134765625	0	0	111.746102870144	137.687805175781	0	54.4233506690489	28.0959240935869	60.8068885803223	51.3009138590181	54.0176944835071	83.2246943836178	0	0	0	0	0	0	0	0	0	0	127.543906498487	0	122.097854614258	159.212724903007	0
47.9809357396778	54.8841097082303	66.1832144373236	42.5288430639827	34.4651775641629	24.9913869398576	14.1043087004273	0	0	179.316375732422	0	0	60.8505606171537	63.0903260954033	70.7479504796794	57.6371914344479	47.1073882681445	33.8470795594751	45.9615789021927	35.2594748109416	38.0693859817654	35.9929189391527	54.7476571428818	0	0	0	112.122905185768	77.9213333129883	81.5481872558594	87.1454134435411	38.3708786841837	0	105.027087354326	98.9549341120212	100.593034206095	0	0	108.885602219857	0	0	0	138.865975663509	0	0	124.296566861684	85.1460215469312	0	0	133.697830200195	128.898154519945
69.965621130752	72.7101241119014	77.4307213670474	62.9665112529577	58.9365643698324	53.6725287528981	41.7872842174884	112.824650150435	103.475849949777	99.3825247825641	106.902522501352	133.664703369141	94.5589903015089	49.0012679972123	72.3428525609649	72.4597566187706	70.7068650924483	19.9979712631308	104.681282844982	51.8893626713466	64.641150911369	61.3304167371993	70.4582360582043	101.81039592846	66.6949429655698	114.875740297728	61.8876660724199	60.7836298287884	75.5610181255386	70.5357506207445	57.3134631240909	60.7960273159948	57.8232402859439	46.9145938665038	41.629348779921	128.651795098189	73.7375190407328	54.5952734779258	79.4353999654585	0	80.2849502563477	71.0902709130277	100.797009063876	102.132217407227	69.0206944037133	79.3085626381107	89.0047322706278	68.685485436303	72.6166188481138	63.8443485927926
61.4628917390892	11.4875578508795	61.9695667236489	56.5722859519723	47.2190529218781	38.2328453107168	20.8908291302913	119.436422409458	140.353718810735	0	0	122.493892658882	68.0909856319075	57.0677053045886	60.1591669883247	61.3818794864566	55.5940057846667	21.8920896626324	27.1853182845632	22.2795705496355	15.5716958793416	9.8130860621656	11.4603586845344	95.4690617597733	119.046512848882	171.464030465793	105.801072822603	90.9760537809387	108.849561022035	62.6279744911325	41.2666947976679	155.258448225664	61.8856636752942	102.438529096084	104.532654608912	0	137.340560913086	0	105.968635559082	0	0	113.305741611461	145.382869667922	0	108.980465732304	95.724758367254	121.121093638477	97.6131939765636	86.5619483069331	66.5845801712971
73.367131197474	10.4549378060752	72.8237282083882	69.5437741442794	64.6820506528368	58.1802264573648	42.6868499685586	82.710913398812	82.7997778704353	97.3801289775077	98.5203926311035	95.6623424461157	74.9262529508036	65.7099001328437	67.2715490280311	64.351976434011	73.0129336706031	35.9739106735821	59.5360875621331	49.8436180720266	49.1852506252645	41.828086063762	29.2703306565731	66.7558324963186	52.8450395656761	131.401876916796	91.1841495445939	43.5508974187941	94.7273418188196	71.103622367479	52.385334953481	100.465678345936	70.214328123657	77.516732742835	81.5300023066105	88.0240152226651	86.6806039554847	90.4214610973911	95.0486571031781	92.8951000776375	100.913867086249	81.68362807911	119.56907636894	115.393181589704	82.7519085970766	92.8562098824219	78.9215116385851	75.8283841413191	86.5838248756526	77.0127084796422
51.8289878644116	41.3289866628033	48.1128636066062	39.9669583498749	31.8370584229543	17.313657650451	45.0740701321895	143.759011540624	188.944266349958	190.870751747956	153.841262817383	0	24.5389172737131	53.8010792801735	56.2700446177345	41.2936027227652	40.7239521453846	57.111299770789	11.9075628875976	20.9218734884813	38.5173441311538	41.335608650907	31.0522601464131	87.9248128851503	93.2519365331077	156.598771077248	111.385363198413	90.6667829684349	107.630923797488	59.7005356702464	38.4293937114124	149.735816876159	60.985246214824	111.168820705861	130.59374017477	153.475915551841	150.125664761979	111.069312831679	173.015663950922	0	0	122.122111788538	0	160.896124025604	115.401152069373	76.4930082501166	127.370547228219	118.897823121204	95.8560533061336	63.6709302481084
66.8684023613131	32.1907027982955	52.1841419843636	52.7228458304001	39.3467370159826	26.7368590616948	33.4331129346498	163.944362203361	153.020607976297	146.639877319336	0	149.63002244143	37.6746471880682	56.0673657819817	59.6539317597177	46.9695253921388	42.7773258734534	42.1443996397791	20.7891425802297	9.82004026630042	29.2823778275052	34.8338864173709	21.531138949346	74.1431004033717	89.9209261725509	154.674284964982	119.6519210361	93.0763546255292	106.48146452454	65.107645350879	40.128923710314	140.76749128839	71.6850866419132	121.036134137543	121.062411496936	0	95.2772216796875	119.419050622647	124.363337980881	0	180.966339111328	108.883033008509	153.445816040039	168.518447875977	103.175572985765	78.9676466302384	124.552181018965	84.2918728543021	84.7790683079163	55.5677457388759
34.9114432272241	49.6466027849288	43.4212613149638	28.6884309703229	23.3308853549394	22.3849020102338	13.4258141138585	0	198.750915527344	0	0	116.125480651855	47.9311487181227	49.2748815513894	51.4329326073474	44.6711629812475	44.8696083271874	25.0583761730676	46.2889501018913	22.8707323030379	33.1492142160127	33.8441004791603	35.6865203366335	0	87.8169555664062	114.665672302246	75.9993388483876	112.617870826296	80.7186226339566	54.6937153215791	30.3378066159921	114.278364682986	42.2253605095507	38.9816843324691	66.8376769807837	0	89.1537407446876	155.061379145332	169.389398733641	0	0	94.0376955775078	0	0	82.7907524304016	64.5333584505613	135.496526660975	67.3315218140365	57.3653029595208	52.8663764336169
95.3803004001135	77.5251574489586	41.1569828435567	74.2327645859928	77.5893003767909	113.531434004019	72.8045895979792	65.4906445293232	72.2838799645027	87.6176850169307	0	0	61.0454772755537	27.931657827086	21.8639199962201	44.3416093130175	37.0774933440475	72.2673637957393	49.4978492007295	104.604593869693	108.023499177996	92.3590499768654	98.4356417942671	65.3605059181387	65.9990177906486	91.4806311198195	13.9284323983596	66.6761878601254	32.346262312746	15.3203006014534	19.845435410082	34.5473826356162	25.1082564912283	22.9410847536937	12.7543031789718	47.0754791525669	22.4531916733914	18.7963798053143	34.4014726567305	46.6452072707645	51.2248584599298	42.8166295514795	76.9011521956737	95.0133472555833	28.8248183658296	48.2987016909881	69.6325712065787	71.5261199072054	64.2758325497453	50.4953269444713
132.93047076266	88.7982317383636	56.5871933813445	124.44210370348	108.05518416264	130.392295096415	131.229773242465	51.4909125636397	53.5484281690905	85.3536894515981	102.677647356959	87.487411265823	94.5554245728032	27.2878433267352	50.1464026066836	42.9152779155041	62.0212352094915	103.28221634792	86.4850257172902	121.843891233469	142.034195125024	123.048947295516	106.463443301	70.9281937403427	64.8800892932393	79.4953457908622	29.8719744649855	67.8335653703792	53.1625215475701	43.7035695921272	38.6436980185913	19.5370318025435	35.704942759329	15.8681849106763	13.2333833316831	43.252072272533	31.2760935514113	15.8496539452561	49.9958950146283	50.2814813215597	44.3078727726922	48.6766915781898	63.7159916737757	85.3259555722381	44.2058392432976	64.3216321504828	59.7016412181251	54.7415431112812	60.7878106775349	59.320419254943
51.8581294275337	52.1132945049513	66.361060499429	46.2763033680541	40.0309307744782	35.3483431421573	16.5780001082198	0	121.076148986816	0	0	166.213241577148	58.5479358785396	61.2991492193125	60.0447375886566	55.6875256231075	51.1960721322381	12.65980091693	52.0860202342058	36.4728415602467	40.0770626575498	32.6679579921532	25.6244926374235	72.5435943603516	103.452399857905	0	103.137942871906	108.50174715354	95.8115111969854	59.4041753531617	37.8368933233678	122.63599395752	63.9275903213854	66.2984252299821	69.5906335323841	219.652221679688	0	77.6138675874846	104.790496826172	0	0	99.8484597978891	120.646957397461	0	92.9190006875539	90.1383290350133	108.999307685898	83.137745498833	85.2623938798814	69.2705226582
0	92.4505590856907	0	0	0	134.409372712748	0	110.506872869648	122.907163076236	0	0	154.031326293945	0	77.7701821855135	143.538433703344	0	135.07194519043	0	0	114.817756652832	0	131.57206587861	141.363555908203	0	107.184120178223	80.431325462151	120.957604118107	106.293150418965	141.673936072256	0	121.480407714844	78.6240801881224	114.863067296654	100.202539458475	101.245025081059	127.627206967175	107.72463902378	100.058903930109	132.907239548197	98.3890014842549	80.5754038493805	127.81075258753	80.7075885369404	0	131.777718297046	0	0	134.932987324713	0	126.713073730469
0	96.052116394043	0	0	145.070510864258	131.867935112312	0	123.383979797363	129.951978621809	0	0	0	0	73.6291663958285	0	0	0	0	0	0	0	129.867736816406	114.852241663199	79.3790893554688	0	104.663939421811	117.527108895058	0	0	117.423377990723	0	76.9543372670657	123.008446142269	113.784715293938	95.6620516834183	0	83.4523339296436	89.0325751896154	120.780715942383	0	72.6710739135742	128.99550832433	90.7724154113904	0	126.194069425483	0	0	0	0	128.116317749023
142.51093542215	87.5506263780123	139.603225708008	133.148448512628	121.967635363749	118.206026776369	88.1992170338628	122.096736162678	138.770101349269	0	100.988906860352	0	0	83.0897153172064	121.750284985413	0	0	0	0	106.623564358556	117.134861403968	106.35718448398	105.127644602623	0	0	87.4521177853615	121.470406391317	112.774360471968	143.008284800626	118.093475341797	114.750403617569	86.3424050386263	120.551394399627	102.939957464546	110.105618001551	135.374643378826	114.421156395226	107.145482054537	133.569519715461	102.621949985192	91.1762675453711	144.154515480851	92.5217659562677	102.044898986816	134.070251683888	136.795968834304	141.733779907227	118.386932373047	0	116.652328491211
101.09175801391	50.1354460005358	87.9559678925951	102.780998729813	95.4417980459267	90.8092034823179	72.9558290653742	58.3291586518016	61.7911070764156	69.303872196032	74.7114331545089	73.5871696512401	91.2384854346434	68.0948811077983	85.773321558627	83.5361681139434	80.4784040178023	68.0977695784758	73.0722070612636	78.447872397645	86.6671244662008	81.3852153626001	62.7795641065031	27.4387904398411	57.9105168651934	104.406695751728	81.1340944042451	63.2638078894184	89.5505519778029	84.9654432401242	82.8350794190632	65.1651130295424	79.4882381279173	73.7096507480434	71.2982520374135	70.2541813035399	65.1145046976252	67.8573018482106	75.4176386678141	69.8980547258589	80.8348316044571	72.9959982664706	88.9915447690395	89.6539785204341	80.2266040066604	90.2908481082071	70.8885337205532	71.0902736783222	79.465280930807	76.0540197292176
156.72639465332	63.7859262928338	73.1084353491316	109.916270925332	111.446748839224	120.158208055446	120.000312805176	43.9673028707379	50.9630235318257	43.3627807849542	44.7547539947982	48.584897545045	110.50459271067	52.8296057641103	82.4499916344005	80.2444023421861	81.4431645720929	111.613098768842	64.5805580252961	151.420986227093	109.232681709636	132.924658790591	78.4476166388227	26.5391299409469	57.5774706482539	70.0612342450121	69.7603721624328	61.4553582036247	79.9533563794492	79.0294023952221	84.6399764774252	57.935218445695	93.5595426320891	67.4761915500238	76.8739112808646	58.1198548261557	52.894243119709	65.4198002488094	69.2860945280895	56.2977068263223	57.4534424184729	66.3030049425469	62.1262339376032	62.93012121825	70.1593089209328	79.5603100185236	62.9256297085022	64.4354820684617	71.9428732157385	68.336929288983
163.946120000955	108.161067423083	0	0	143.708291615224	141.233007655189	112.005609147654	66.0035653710176	78.0494681912137	69.7027154094514	63.46426906279	61.4853740678651	156.107620239258	102.368272881949	135.756868887559	0	0	108.939012970863	129.389220491176	125.633779940622	136.97733602691	130.978029953824	114.13068524159	81.3192804296996	94.3255494756575	70.8044670473188	128.078130989645	104.599155045692	124.483497222956	149.94315043294	115.85704820033	130.370803833008	134.116877151723	117.221811059072	125.644255510101	98.2780754726362	87.3958295436279	132.160659415806	147.354568481445	83.1649756603184	71.1965147188631	137.628018256445	75.6506144723311	75.3568330715088	141.266536528738	142.995533929452	106.917763804125	106.786237036632	120.680455469744	137.62822774021
181.009697190504	126.242186933022	0	169.971038991308	168.266847977672	156.018423672387	151.380202293118	115.785939581487	140.499346883513	89.9233492407857	94.5163629498111	94.725439810787	170.152939920037	94.3040569254972	160.451913296378	0	184.38525390625	146.990885707174	149.289261067624	152.857639567788	162.256127095449	153.165003811855	140.66584088825	112.104736328125	137.022262573242	110.249452044974	136.524692844582	141.133679378862	157.201642825281	155.062134217245	153.232532671452	100.225744383569	133.42053451051	117.093466773437	119.584082877239	128.369582634298	114.212272538077	104.540183316411	140.211284284351	113.461684260748	90.7852020263672	150.798171483734	135.684460837446	108.542878593119	152.696819797342	0	150.287585018603	153.33361852509	181.884301321602	167.216196491726
178.02218246122	130.31917947753	160.786514282227	163.405886759759	161.106605683555	150.134944295688	174.511702746294	91.1679067375054	103.537909205384	82.0608887394721	85.6142884644271	81.858415129541	167.769927978516	97.4576920743633	175.144738033601	0	0	124.875841353651	144.369032439154	142.980489906925	162.834778405862	144.0260610151	131.231935339399	112.751675940005	132.808230992294	91.3030636382172	138.94581749013	139.722761879474	157.727596195573	133.83994262663	142.119388201389	100.808483816783	143.815890878606	124.262363077892	117.41427620637	148.263210731895	120.993920284099	111.863410962439	155.016853197238	116.677055729374	93.0548116666732	141.577976305111	108.158384399666	99.1145235453732	145.731095420096	146.143637740576	142.658840405596	140.721377661255	137.881434232667	199.5799700336
116.100390589197	79.0113328865087	123.514026462547	112.309831115164	109.093353604718	105.811532844352	81.6998510400441	101.224621969282	108.179306528497	114.241501506087	125.222872900334	99.6790443913711	116.831178591368	97.6847192972461	115.643067599853	111.052480008031	113.317629198333	66.7549370929687	104.644350278944	96.2394691362249	101.032908637712	95.2637446116951	85.2204097526776	75.6014630039419	97.0074301428536	140.165896524765	104.873417117287	96.1196248500542	122.055970335701	113.60889557069	104.571270383434	101.9146602946	103.356240806816	99.6490876993678	87.4015434412582	107.622689007225	116.802454585187	101.15716426193	115.30717217223	111.788528216761	102.729110717773	109.703754956919	115.491078290371	122.494947042624	110.943280471839	125.243314160748	115.447481605315	110.64659805538	116.381587625312	109.683673385587
117.527400062035	54.0298833741653	82.0706299106345	97.0187987838285	102.7219766851	91.8142726593947	99.3631128567751	90.2953270000013	71.6632572002978	84.965902353342	122.152303543357	121.139763118277	103.102708482658	72.925521509896	84.1629075543841	81.1727937039884	76.6225411536476	92.1720774480507	72.9909985676255	90.1058599905024	107.247070515387	92.5654975436717	68.6070083464265	13.9061529791949	57.6526382035546	127.186020834773	78.1701441576733	63.164680160733	89.2792512969366	84.2993203522097	78.8054068919543	70.0387099326471	78.5868980222856	71.7800063066059	76.9757382315359	72.0559414447433	71.7311499048731	69.8051494766541	78.727324153422	103.061569507968	123.814453125	75.0979378983979	107.004123556882	111.080275068623	80.4959982386878	88.8384929193238	72.018998220455	71.9599910954993	83.0786335924354	79.6970677173587
110.580836115816	45.9563808999688	74.4106644252022	97.6289540443418	106.460099552168	90.919111472562	91.8745504576994	84.5492708939431	70.5606494653621	88.264424363774	84.5363416716517	94.2623240947132	75.6849884890874	62.7545150476469	70.4654493555005	64.117977740536	61.5085461264125	96.2190133261697	61.5501797555044	78.0474249856827	90.3255959562538	88.7274880482309	60.8079067204141	10.384268113513	36.4423727200516	112.836497450182	69.613532355825	44.747850614675	78.8321682383401	68.6815752800379	66.0979162730817	59.6545199891579	65.6379914588404	61.9950228946992	60.115759017341	74.9788786832123	62.0757264034347	59.0562209774017	69.0292767674626	92.8791251718028	78.8859517322949	65.8286495682633	101.310146755617	106.273787159518	69.7876776258388	78.132493422138	66.2824377463786	63.4202457646029	71.5871351006645	65.9339755314732
120.220264168902	52.7271105835141	96.1591196854848	110.343274933172	102.18165583327	97.5488407921681	99.1385294989489	107.104489860333	104.178878093311	121.765771256431	123.913601432764	123.593407840048	99.6506744757903	81.8587229449317	95.4457819223998	90.0886546492853	85.7044812832582	99.3361252888151	80.3170599956614	90.3446137278377	96.1381075750576	98.233950508846	71.3244658926777	28.6044721602446	12.8951743874887	138.363805744705	89.6407386301506	43.1434072156156	103.350694660235	93.7004648454041	88.1735621017535	87.3516305239069	87.0561333988506	81.7426332016882	73.5913473626399	106.830370737119	87.4634934770396	78.2333918770664	97.4472679857296	113.841232299805	0	91.34403227327	138.460897534016	136.466595946978	90.3630761054922	104.35290336252	99.198900949743	88.0923638037438	94.2430654575137	87.2774337548215
110.128539149155	55.3208815784943	99.2278428010204	105.469182297603	101.271405087162	93.3563109879167	76.6516884725118	119.754921415907	111.136411421506	111.141863042456	0	128.690137894871	104.448495052957	87.9727101014098	98.9474339320963	93.3548688718905	89.7752428464669	80.2614211925278	82.6388542450586	85.6881264057693	90.0210669926797	87.2098432314373	70.1167543813412	39.4666809797051	63.7773249355957	145.417123056994	94.2798400778207	66.5676712515018	106.786207118375	95.6434125117424	86.5708193618276	90.7338519865324	90.9388356438696	87.2573342270561	83.0415290422196	93.8460868711115	91.3507795424676	78.1612679478439	106.368371630778	109.021836770417	0	96.0205378993559	128.448117920811	142.012969577929	97.2708020838779	105.708390037376	101.440201033916	93.0861487045983	100.310415751763	93.4206739156374
103.241513758226	53.2937583324333	100.083465056519	99.8158265738834	95.0062088105061	87.5295702269451	68.1033602091414	123.796446419742	118.354368388036	135.857677713979	127.114362819891	117.737702477777	104.776064916141	85.5831555158338	101.092010420518	100.741485969257	101.902011598069	64.9704113904363	84.556749024476	79.8138583331419	83.922650178262	78.4175087557124	65.6391897805377	73.6524463240295	63.372181578219	161.468047127012	97.5736912682356	61.5606292925624	108.396663912416	98.7591865112699	87.6412082455962	98.9010699774181	89.075234968352	85.2436458208477	78.9074121282648	188.931763684999	106.348438141948	87.4799893050699	118.789037257166	121.916715917494	120.461129586803	103.265657733827	143.126061679255	142.149325666018	99.2842084549131	108.056990203105	113.945426493888	98.7309576577155	104.564190007916	93.5985792494691
109.921576678408	52.8332203306562	89.6272847481287	103.001698633199	96.4927275437866	92.4658642908871	78.2125660405518	112.385945304083	101.90628899792	120.68149228586	120.795684814453	120.009498230149	98.8835956434095	84.6513330688357	90.3920716163854	91.379256802325	84.5568071469265	80.9998794731196	76.7639004916329	83.7408396204651	88.4742062382965	84.5895518192667	68.1790083667003	34.7403823598546	62.7811613551972	130.365048251331	94.9939141621185	65.0220141433876	102.16110353981	93.6907557614044	83.0031069197834	95.2172267941735	86.183027682056	80.8295186322328	76.3488237628625	96.4480228631542	105.600211567031	80.6068539881353	94.7677873948598	90.112922668457	112.982711074173	92.5976809744892	141.328577253212	126.707887162068	92.4736966950321	105.328081486578	94.4215631317262	89.6215092096896	93.5579068808107	92.6534612487132
0	123.855455157809	135.617065429688	149.576861029601	136.820325551294	154.373708527795	0	77.6151790731767	99.3985787700429	104.396375715411	111.608355808499	116.380993958986	0	57.3678526977773	101.673708906226	0	106.615021617653	0	0	163.402084350586	0	0	0	0	114.031052375386	34.5583045497787	87.2382778603126	138.864230282974	106.26385694872	94.8754542539549	84.7583958741451	50.4189636310021	84.9599337937906	68.4775209797416	65.5740570659301	92.3144261862788	73.4960735326996	61.2589896357538	99.9331343673944	65.0391353771153	34.3655150967764	95.1436488982619	27.1864139378466	77.6307515688446	94.2153768186192	106.585705547968	101.192534863981	96.6256654184068	99.88469122838	101.156087648647
115.199715614865	125.114328411458	109.939229761444	104.209665295107	140.883649615386	234.958602905273	0	83.6251686060799	103.800934385453	85.8161536024828	86.691764831543	117.175841350681	119.13126373291	49.3430766725154	102.294526169722	110.805053710938	132.199170746877	149.872268676758	110.458251953125	170.218644583556	156.016616821289	149.024826049805	0	122.429012830127	108.535202026367	58.2915030549535	88.0574560002548	117.878112111729	105.39239566586	94.6907833044845	85.4367472574042	48.0278377657691	83.385313467737	66.0161824242397	64.8864905853467	92.8834820177524	76.3650162318847	63.1819240613505	101.001173737558	69.0064568034343	49.1250967181959	98.1981713409119	52.8704171104123	74.9432072944349	96.9535291170275	117.343188515485	113.983793086044	112.146449782409	106.075001103294	110.823433676575
140.086002833578	139.320507303211	134.690618289999	112.403424973196	143.53158399476	135.84155018369	128.575019552502	140.275039770648	161.488700873972	0	0	0	141.697270467872	95.6263325630388	130.895536369042	132.562428487171	126.755144739517	140.53961546004	125.090291215192	132.211320840002	147.145357593555	145.053783603103	136.396021704273	0	201.755756121792	144.015014648438	151.850990800026	157.345306154199	148.807561988927	129.923257512615	107.315826351057	103.433140202355	8.58770641648849	123.853568370029	123.618399889527	139.946296245618	135.99784019811	124.661514181527	173.270131076547	139.852228366512	0	157.157359433952	0	0	155.560610235187	148.876227999847	176.981035333891	164.076665317901	153.580576736696	137.757868310361
144.902274335859	135.51758351284	139.889736456182	143.241054856336	143.302061311568	137.049982887117	129.165412969384	238.59731665193	186.640914916992	0	0	0	145.505402074056	119.199213299579	137.517965245186	131.175310944154	127.673304431831	139.227819312767	125.221909272752	129.108707453735	146.463251812072	146.777944847657	138.205946793191	0	194.246978759766	196.244094848633	148.000486771697	185.670873279618	162.238353984918	136.946595605147	111.030354265175	0	154.50225980051	102.324148828463	141.626893460372	0	148.205902433125	126.777213882114	161.349973204133	0	0	166.055807719431	0	0	161.504340787998	163.476955364614	174.768301138148	192.498530307018	162.994908284903	146.986022407164
131.402651242519	134.831976036158	126.826668657922	104.834803545102	134.701387984707	128.655238363185	124.517507507973	134.186953519345	140.903282608974	147.422881241912	0	0	131.176979440192	83.2772773497365	122.261304965605	121.043508682932	117.088834180874	131.983870994717	115.027017293151	124.354182997648	133.646111386466	131.045891626642	123.431164072092	146.809188842773	0	0	132.098400651658	158.973308389795	130.79028887136	110.136973009963	95.1884915850213	60.8448371887207	74.4423513681577	137.265335222095	134.094020142309	137.931586029981	127.001001629432	116.887225655335	147.577159403323	158.239791870117	0	141.037579568033	146.4970703125	0	139.342244743421	145.917803273974	133.011413574219	133.11021726722	137.324414438035	119.547607761614
110.155154334882	145.496887780215	132.100259525679	112.117901224889	124.244728627275	133.858478869189	128.469973728442	151.257960684302	157.755534645904	244.69514465332	0	0	138.692233234831	97.5911219049847	130.755533185019	129.786153632417	127.16907091677	139.890251895329	124.593932023988	131.609975164783	147.301616779757	143.86940808897	137.64642609054	167.531464269658	149.858320956332	234.304937343881	154.852572383861	172.910747880468	150.046049559542	127.503832259551	106.275807119549	101.246844385093	89.2366753518804	122.287342464141	127.921205691979	146.677288361204	134.006641747792	139.110462825423	147.413042617609	152.937861874066	179.37255859375	160.286446510612	182.043869018555	0	159.400078418351	149.546644948265	171.349048376167	152.176793356315	156.100738745418	138.779037097018
137.722944980118	142.396183680514	130.079352447835	136.415890459869	140.12923958083	133.389770178396	125.7758910137	188.33547753987	156.021553558771	0	0	0	137.727652617778	96.3994698604926	127.763295678251	127.852618182213	123.462421986815	137.689763385989	122.323528131485	128.197820608916	142.366613328191	140.727147080414	134.773826266366	0	156.737582161293	220.524642944336	144.061981867043	155.186510053264	145.362292523538	122.805435781043	104.745530090262	135.443870878324	121.147300638223	150.912504460946	144.977557306539	143.829419069363	156.966457659454	137.761075570406	159.803528745125	193.178202211219	0	160.033555728575	161.499861500382	0	151.825787569507	145.34004321442	181.195158870534	151.131609937427	147.253981033102	131.326128187931
133.732687406405	135.758608450092	125.740655168896	134.826640304077	136.052601272828	129.454558741041	121.831349364382	152.384610809698	149.874189265553	0	0	162.955688476562	133.415209898032	93.4635179727999	123.149887002866	124.935245963371	121.678008910259	132.835325342386	118.192990084153	123.771517570925	137.927604128441	136.921188501736	124.074882561168	156.07389831543	137.727478027344	0	142.204867603087	193.605654494627	143.528579019477	126.159362729754	99.9954416499758	110.337016964871	114.005496317836	114.469442968028	131.763679998562	149.135795893959	147.951991875716	144.252747929437	161.414590720917	0	0	159.256887464508	0	210.832458496094	145.570901245092	142.616829265662	163.947566434184	144.0896689233	136.315081920598	129.532333619396
130.950058188153	135.066990539694	124.204685729211	131.960152076854	132.102001118915	125.402072827719	118.011277819105	179.971072405419	118.957229614258	0	0	0	130.912784838833	98.6146417428459	120.343355260427	119.38088179125	113.931578051615	128.799226539998	114.578677849055	120.757245007101	133.31532938308	133.324521229091	130.387662163067	0	221.848007202148	0	141.487736512791	204.806137084961	131.112890951097	122.768498787697	98.823328538387	0	128.210534108055	114.854706598023	138.410972545047	0	179.521179199219	118.530100984054	183.487217346456	0	0	170.308205574953	0	0	147.431085236662	152.519597329589	133.671585083008	137.636445575121	146.634043931633	120.366002551739
0	158.721370473994	134.269667478181	235.597030639648	178.017700195312	178.716585622118	0	109.18860231613	124.585104697024	120.249296419746	138.100929150481	135.347367684853	155.584631445657	86.7200566821032	136.168192236071	159.027786254883	138.335006280589	186.089165756102	153.229266772442	234.535598754883	0	157.113571166992	228.752700805664	120.287248010056	148.394179076239	132.503230011822	119.357855941034	171.257879787931	135.748988817636	139.078373907945	149.548247974951	77.7636792002264	126.502565183084	121.213507659078	119.975218533266	116.645227848706	95.6898942832464	94.3574834317209	128.165409323432	101.553165191182	101.082039602583	125.799165721933	114.803418140914	120.384660717506	125.021987152867	141.277945834806	133.000446884076	128.349920213197	133.839311568793	134.799900982305
0	129.27968598952	137.756003854267	0	142.420593261719	186.316058359256	144.925663102111	114.668449183367	122.473880319756	134.150730097247	134.779670485011	137.587325026103	0	94.2190435551415	128.896829897707	0	149.375906331057	0	0	200.595413208008	195.264620746656	162.876907348633	148.868001627299	131.579912659043	129.713425651963	142.379020666454	114.350184442172	157.147608547654	132.401698573222	122.47973286431	114.627942006693	76.6044575118039	127.363816670229	118.51204906656	101.489456172991	114.686422963714	98.3378999457021	93.0471169018098	122.735310812051	107.202764214204	121.58431151957	121.953779285338	131.507402154863	131.753623005133	121.531366173617	137.956797623432	127.674974695303	123.856862437059	125.652191931653	129.419425538339
208.381561279297	153.388122558594	0	0	0	0	0	108.816056769091	129.225133079331	106.485203974149	113.474523237361	111.201933712088	0	82.710302369492	158.741653421907	0	0	177.436050415039	145.518020629883	180.121994018555	0	0	0	162.205917358398	0	101.708616128614	133.586937417842	148.247959562785	134.602712207995	134.259887695312	143.963684082031	96.3341388900847	214.760650634766	131.227285936613	127.145065101267	128.511085311261	108.590588386324	133.173601228807	137.61336950917	94.2210866571373	82.3470957867674	131.102254261341	95.4221595195658	101.553632360646	134.49892652577	160.454726623671	142.086537267982	124.504289280399	141.164550270005	139.497803707573
0	0	0	0	0	0	0	121.816977553851	135.65804847074	108.00089126491	112.995621031108	113.101077330943	0	103.945901630202	162.371544641934	0	151.631044798263	0	0	0	0	0	0	0	0	103.560377192654	163.718387845341	0	178.767397455033	184.245407104492	0	173.445908573596	0	144.583655934784	161.14616394043	137.224824975037	126.245835719227	95.1022415161133	153.349603672387	99.9633961102609	85.093057863835	143.767559078126	98.56124915962	105.25116412218	147.072189830655	167.949590132881	167.667886550095	130.889408634071	137.871960051523	122.836778522034
0	150.54606628418	145.15592956543	0	0	0	0	120.61390401772	139.257898819076	110.223386702949	120.031753902945	112.638144275457	0	87.5265592340324	162.748823566397	0	0	0	170.126724243164	0	212.998229980469	0	153.658905029297	0	183.174942016602	101.998291683221	140.132206099447	170.803431966696	153.473364643499	154.155142698366	161.694610595703	119.002606945578	0	141.402954101562	151.236876872722	130.186767393717	125.428097040082	131.991191401651	144.989818240604	100.437241802169	88.9742464387512	145.238877934876	99.0369310449578	106.331864490813	149.885289195915	174.313387286086	142.961130497208	146.319945383548	157.975163149435	136.501853406935
136.61928168967	133.862167408909	128.762299371975	132.517035695215	139.127689608424	131.092723658104	123.403575247345	148.578463941669	159.791673525162	238.029693603516	0	0	135.934021393042	90.4829357473891	122.585660664394	124.289702896294	120.510026890496	134.000213753474	118.85686437335	126.174725228232	139.717858596512	137.426565027716	130.191714433863	0	0	192.009160476447	141.381655255821	160.751593129633	143.13963598328	119.802427699003	103.121447158526	122.966884778492	118.050497253025	111.374059836192	140.755116730505	147.912557995131	139.922556208563	142.300385096794	153.943249750468	166.037002563477	0	154.594704444607	185.730616271876	169.792984008789	143.218294467946	142.984013556034	194.788612392806	145.89887953602	143.457705175174	130.246887953979
98.8957867740356	110.84483958834	87.0651182117762	96.7911254563666	103.466505534338	102.086334429503	105.299823072048	77.1782922090648	90.2837838305408	87.1847229740361	118.290328283989	101.482440589884	93.6806264844948	37.2752223586641	78.8929249390258	80.1976035049414	85.5591130878954	109.393776118419	79.9190478617302	108.055723810517	133.296309696258	106.434625754257	107.223648863938	80.000114050729	93.0200805848871	115.979615361125	62.036765879837	90.8060969523677	81.1788076598192	71.5880987081206	63.9177639996335	37.6982417366254	63.8428451435293	57.0505595066026	50.4484828613007	78.5157640319752	63.9681639330756	54.8639694798665	81.5749946564169	61.3087897453189	58.8417864717369	82.1573759709016	86.3857534191264	90.7334327308622	75.9775158121071	89.7015140618676	90.3941523414626	82.2689032677593	87.6522745740273	83.9059501214371
133.485599128677	132.871249355421	112.46755729169	125.950623199528	129.461095080049	127.734161230398	120.005863223556	115.67450943572	121.442020247854	151.891587394076	187.212259159027	181.966250623534	124.237359760993	75.410253733832	108.702071886837	111.429614960104	107.813737136164	121.094101339198	106.322563255506	117.815580614035	140.70935453664	133.489885689715	129.621077651483	129.793692597534	124.747870030127	163.790863252695	101.945765686984	126.176984164712	116.416618367422	103.520706609907	89.2196751720013	75.8520212710614	93.193323406044	95.8793731854372	91.9222995178397	112.112137038414	98.5160468747364	94.2277111055648	115.579891949324	111.703137302112	116.922086125676	113.520255332711	137.718728212472	138.358421327367	109.057066185799	121.649095528608	120.484694680221	115.9133843021	120.192263780138	110.686981206698
141.350868769925	132.707291261827	129.509357933104	138.882419837211	141.467256654377	134.636506015465	126.208485986075	156.372818980608	153.9906671805	0	0	0	137.03505995395	96.5297943810542	121.931459976982	126.975921537021	122.439574724913	135.213751542348	121.030483695627	129.779921785766	146.031045938475	141.729101167605	129.135924816174	157.215000541608	163.115621073076	0	144.059157270849	157.90933769112	137.216417873269	117.223843849713	103.19312492332	168.265380859375	106.972576765253	131.489761577323	127.490921413469	152.712296830793	0	162.994756439051	179.899261165115	150.294586181641	0	158.183861937746	0	197.541894368247	135.831869148191	144.601682946514	158.252871577857	158.56619187364	139.846669737683	126.340026125443
136.985963937593	125.267071285223	117.781758046455	127.238090430942	130.06904227542	126.188390499016	118.889519942381	126.798339198999	137.891486811004	0	0	162.155197143555	128.476381816295	87.9375785140254	111.165883251703	115.979702927068	109.651861024607	124.515600544422	109.901481904906	118.628662853955	133.201119304326	129.097773127679	120.386802870781	136.019823775753	141.798203021322	195.351444677884	118.556253227937	137.972546730338	136.879784392377	105.534204785189	91.232141361649	145.632268510443	100.290479928827	105.212232742414	105.705226101883	124.393141957525	108.654316448907	108.29738525234	128.421554976413	119.572771711869	127.013771057129	127.695330122833	151.801920223457	167.738067626953	124.358129459969	124.333112672548	143.596463509205	129.382464520808	124.2665241103	110.016357404104
133.866037744616	137.873835632327	125.220340820947	133.172807209224	133.252518656829	129.028003100789	118.544247637889	167.783061530899	0	0	0	0	129.444683557033	101.285789154464	120.611935343994	123.820862922638	120.860717796184	128.702713925364	112.567364954729	121.798625447612	136.704513563972	135.739029473205	128.198375238548	0	140.509172431387	0	132.282947882107	146.272622390747	130.674117273015	117.882592060433	103.734606381021	0	123.481521950623	121.294389164683	137.131225526054	143.884011273108	130.371688842773	180.146896362305	147.497680664062	0	0	151.353229514422	176.783964895278	0	136.609660389714	137.98123545128	165.567375773477	149.364157304031	140.385175416732	120.141288649769
123.970651711443	121.071070035239	113.44559040441	121.419880096361	123.860562027538	118.864024827648	110.294493168776	139.154019369545	138.240593979045	0	0	0	121.022977818323	90.6119820125821	107.54061298652	110.659331645014	108.062483169268	119.64560244029	104.701284207965	112.009974127667	125.268500239641	124.542376195639	117.185785801621	137.183853149414	146.433059946507	168.676971435547	138.474890502597	151.164076381902	136.619196484208	104.528612390308	87.9440883973784	109.644189706573	101.337140021418	102.756606310254	141.394167431626	183.230888686214	118.615585327148	126.47341805931	151.712642885341	163.316772460938	0	158.448061782687	202.083768612433	0	132.758213240548	128.394119892141	142.946049568847	133.569702155863	128.712870564559	115.388261962272
130.007963674704	122.827304356758	122.144592334113	130.067081142906	132.21222239073	124.433703848884	116.410844671716	0	186.820809891706	0	0	0	129.12838343952	90.0556387087906	118.279174170234	119.714293225489	116.64236117402	127.019702065421	112.883543351689	119.125480883227	133.537002918268	131.145666860893	121.75194126979	207.753768920898	156.873730292486	182.064178466797	139.655528942772	162.017477475678	143.365022543382	117.531176820437	96.9620456312574	0	117.848679336381	130.557113290109	158.733408703349	0	164.011947631836	157.952899861564	170.565335575894	0	164.180847167969	165.224545659828	155.678024291992	229.92707824707	135.497218600148	136.190948723698	151.368682861328	160.774375702367	141.930931186554	118.898570022071
140.565941052723	130.509580129288	130.600040961535	141.080951404412	140.67456243917	133.133707053037	124.850594755519	0	0	0	0	0	139.742331057982	96.9651046774062	126.788636166015	129.912561762578	128.569143400697	136.816704786196	121.83650910965	128.739632676672	143.282660021917	140.009444592924	131.280276808288	233.695785522461	179.983306884766	170.372451782227	142.50947019428	151.978488926014	152.139191835857	130.192198683938	103.493056579424	0	135.580300058207	125.776323531478	132.855577189934	0	0	0	192.422714233398	0	0	191.78822235615	184.946166992188	0	144.1177502133	153.098560118746	154.108434029754	135.921576104449	151.773367396791	138.357413385099
137.461956583342	135.073290996365	130.16677622341	138.374407145709	139.071438113606	132.529602250732	123.344565025935	194.7666015625	158.694608164118	0	0	0	137.332341458296	103.01417401514	124.512565472922	126.674977084884	120.458375090324	135.612784908556	122.413567998323	126.857458906922	141.00361207935	138.834167815882	132.149262188094	0	0	0	170.853185376483	173.420918933823	140.295597301828	122.590977908739	105.217714567782	236.98908996582	121.709354016949	129.945669876167	124.572591336555	0	0	192.901021864654	166.382567968035	0	0	174.571829551314	0	0	157.699620591752	148.144982616223	177.807972298639	197.605048256454	147.107782740085	130.050574609005
136.636132345352	133.132730638816	125.050648367539	134.255087960207	135.260903288298	130.107242081441	118.964437927469	0	0	0	0	0	133.509325401949	115.068498788299	126.498048430837	120.410465395049	120.699771631738	130.949455529348	119.000949625637	121.137653479089	137.803962602439	134.63446061166	119.678939075158	0	0	0	152.727103799119	198.413370173521	137.366349073286	120.463265486992	103.336777850266	159.454012459236	119.686100686094	174.771009805614	192.824955033402	0	145.136361415464	154.025864962424	177.228973388672	0	0	179.418443493225	0	0	150.7298733829	142.406750366236	177.959052482206	139.202429224609	159.868713040601	120.105566206658
0	208.179275512695	0	151.245406005192	158.324984914968	143.372367447133	132.283782958984	121.330700575445	128.696714008865	124.364799499512	164.036605834961	0	0	87.0052182387172	146.223250826279	0	105.579750061035	152.367414252067	0	173.712550903926	143.033645629883	0	168.993054103827	0	0	0	118.580952082231	149.382260816562	147.346202681601	124.566771017365	158.18845206656	87.8922859632469	107.693343893417	88.5352742748152	107.938479486321	119.326842569642	103.205854009852	102.792888193335	127.66135225616	107.101132553956	0	123.187133863548	204.163238525391	156.076712480008	122.610186979479	147.878127911024	133.144942821993	125.196209363678	135.525835202807	131.419494338542
181.473937988281	165.120335406124	156.266832346783	151.743500120235	189.068038447761	217.661967734356	203.245956561089	124.963094970257	133.553387373845	151.612369384709	0	0	176.626449584961	99.8994690080477	144.316452931925	0	148.763380554192	185.867186250471	173.08479309082	176.935042732123	199.51663757958	199.22833563579	210.543903807317	137.916932994881	140.715310899158	187.812400864024	121.443285395401	142.89196886604	141.958547753256	139.251109817807	121.974534546174	97.7683868354806	158.004479729289	112.35643660632	110.336232965278	132.299338477689	115.882524937897	116.532002062938	134.453132630172	125.744631751538	113.773091029351	130.741250964362	150.478901404058	159.230761388466	131.731209823493	144.598243404665	140.457210734839	129.785909125332	142.904616592258	140.729092311077
0	239.171478271484	0	0	0	0	0	117.078546334803	132.693122994602	106.984350610093	110.938354344754	107.513665405362	0	101.003363631379	154.500583889486	0	146.216869410917	0	0	0	0	0	198.11865234375	174.363734840067	155.454727172852	96.4945640815793	149.769152833909	161.138656616211	167.758724710102	147.411436339357	160.525161743164	107.434777123418	149.656770238159	129.035688571042	132.755314871248	138.164582731074	129.606427626035	123.431053938391	146.412499473871	97.0541718570363	81.0507356380609	144.319115391387	88.3388662520505	100.141002460288	149.845291280356	151.973065559566	135.529021599613	141.621182301838	146.511723136618	134.808025977583
172.340266280438	134.633669916594	126.407818591455	178.902851429112	159.439869088604	174.673705639519	172.181182924414	110.89374473556	116.290175483572	129.365968869311	146.96426353198	146.708275184465	152.43922557009	71.9969163393579	114.599670058826	127.512008240068	122.698191250568	142.805178100178	146.946914550605	170.207163399585	188.146769800722	177.097477817647	149.767813410883	114.760159490136	119.531599444892	147.471481942057	98.9302678640421	123.556140804536	116.202517950285	107.011757955924	105.183491388955	68.7048239053928	103.341897099349	89.3875607856239	85.2233241024143	108.816968754421	92.9924172479617	88.3742215398617	112.999509289312	106.982398864564	113.53837895066	109.750134651804	126.910109808667	132.457977427294	106.916666629814	121.794823397993	116.230751017066	110.132881228337	116.800027608085	112.761425309606
194.388096745368	165.803271985391	148.258389669784	166.763281244545	168.738921086066	167.029603612943	179.216020801156	134.738248845241	130.853011412464	172.035806495894	0	180.479187777781	159.653932777216	91.1656713461101	131.247635742714	145.445541701991	136.552666672798	150.05310253817	145.416563182991	161.598866726212	175.804509378674	180.954967160741	150.547690667153	132.726456104366	139.291028982013	167.829941116473	118.408366004947	138.959086613656	133.092159470974	122.964867868921	127.559623371586	91.8937871899335	125.987744651247	113.268890015706	110.530520920581	125.422688635558	112.018924117244	111.907322823141	128.895447491373	122.948387238927	154.851461433046	125.960550122318	154.136151113587	152.872096159638	124.627440456684	138.787122537847	132.875037590843	131.421280865273	137.811398905471	131.124923166066
153.53809381585	157.386566234903	131.938478258126	143.927259024049	154.337302359346	150.404053367936	141.744802941713	122.528360741029	124.923978377703	130.557364865031	0	131.15497806265	140.258798379532	80.9705878288383	115.921632544411	136.297271525456	118.70154212787	135.650934405529	130.45626415685	141.175569171031	175.362526587714	143.656639455135	162.167557084209	132.693928877069	145.279340960027	162.279344930173	106.842502262197	130.327823906269	120.938659796467	110.593389853973	107.773994412294	95.6295229940913	106.458352631134	99.7854085842463	93.6220562103743	120.701637713954	103.286394476925	99.2884273332558	124.104602776081	118.535541189841	150.984107063941	120.709023443453	141.195881851137	174.827957827752	114.868050449143	125.099635386947	124.792591213418	119.584229686699	124.96379911736	118.432455827536
142.220013821622	136.455262221852	116.36814918496	137.492823662207	133.009229101215	143.373983272077	125.78856231288	117.147181955963	123.117535961143	131.16681518208	159.560747828936	143.190139770508	132.269210791661	67.8459164427051	108.100044354308	120.63399642153	111.513566089334	128.753160236205	114.108950491017	125.462919630363	147.810472741188	136.008637475696	144.997697333255	128.679879024844	126.302122151176	159.201057162993	101.453564885995	125.152113929664	115.507209403408	100.88099244165	97.9249029127562	77.6836724837126	94.1134636588594	87.2888718802262	80.7369636972364	114.050852630229	98.4567540734441	92.4047043238792	117.074826312445	114.887714115932	117.516308349047	111.254210335737	140.139291119627	148.24129182454	107.908284570564	118.555740805929	119.544842554393	113.315386137664	115.131430869652	110.113989704112
113.443463197026	110.109813852456	97.8800107421329	109.472571489837	114.168198054321	108.138049858115	102.981699583266	108.388294680442	117.197574476037	128.199356079102	0	115.804572528818	107.73174612881	62.6219298529767	94.9909090810237	96.1704062128558	91.8817212318571	108.584315584538	92.8216970844567	101.460398694505	120.417285947801	114.581645410697	104.233548404314	105.482010624495	130.563865708336	159.886516965765	106.772202371024	115.526225962813	109.549158946091	91.2159287380027	72.0518078968925	54.6466777119664	83.0562464739231	87.4903181326821	84.3002359155018	104.72874227299	90.1103360096869	87.2249255052757	109.748882911497	97.2711497442523	156.219329833984	110.88333479863	129.3083137218	145.275736497842	108.472931812721	111.24711548758	122.348306982742	105.887852881832	113.731872983817	99.2660298107785
144.521896032975	89.157676474855	99.0156478881836	148.203323364258	106.097065831471	108.303973466868	0	57.7043420475015	70.7358965394899	73.3828300758027	74.575839621396	80.0048796124204	0	26.0162354010971	78.8266418615668	80.230094909668	81.1178437514821	0	108.62336730957	0	0	0	0	67.4187734239901	81.6065401255912	81.804273495684	61.3341076800708	90.6163843923232	79.2882100945808	69.7692208941892	57.4792043488984	13.1431459133381	50.5933257425564	50.6391372534346	48.2088630260693	61.5559574696236	43.9589283923543	40.009702696548	71.5951887259025	48.5501790683646	62.2793279980953	69.4229221953378	68.5172882837761	70.1742277720408	69.1052618927066	88.8316659434798	78.8224491228992	73.8225889264261	79.6234270501602	70.6013382436327
129.240304222078	121.609206666867	127.704779318922	140.880739170918	127.767373253523	135.819346705942	120.035263115341	103.680197827708	112.811737859465	0	0	152.247901605209	121.037987534756	66.7788294616758	109.855205976472	110.071584480758	104.231380128024	129.294600614341	137.924444055812	133.265210010394	137.763922111671	144.898503687274	138.705490478423	101.40316472678	119.473826676263	152.029370882821	98.3120342812337	131.593867693216	120.221093648591	103.072127052956	89.0086729037757	53.9515398941546	97.4184816970811	74.3333596865099	85.3219180319897	101.776856043659	88.1049355938424	80.738761618789	110.947819650146	100.524061991025	96.3457565307617	109.862559296116	127.221320064414	135.37864723379	106.505820009452	123.686866053433	115.964268803527	115.876308294042	111.238643569665	106.053676639476
184.082656860352	0	0	94.3009973441687	134.649294517422	96.4635713448854	0	90.8969364565234	88.2315379602561	125.675193282147	0	0	67.0406036376953	29.2840925111776	66.5516192619901	106.733956889533	0	0	0	138.225642222486	164.093414306641	120.005943221402	140.497958494172	76.5424835093325	98.7512965414412	126.210152715558	54.4175659114885	78.0281324274098	68.6188666116063	60.9753340842852	62.2062910324955	23.4832496988706	48.6750616494178	46.230495728622	42.5965415677953	79.9973293110318	60.4349510365927	50.0707674793658	77.8644067754248	86.6625647240563	77.1989898681641	79.2384704758877	112.678254853738	131.130582692824	70.3103759995872	87.0232718489179	75.5497376472327	95.323179358168	90.5876331448482	76.8472339020178
160.846353695801	137.58780896005	108.841606140137	118.657994439819	143.418413516722	131.706215074242	130.546721297028	93.5680797194839	99.0504971499178	106.782334148808	0	134.178968134942	122.157912217825	56.6011146218405	97.1853297786929	86.7143936157227	113.739097579725	110.174400815813	87.7268473288993	139.403104745458	126.524849537746	136.582552062824	137.903886253469	91.9867834817805	106.607478363848	131.524487308081	86.0712089008349	110.235078859465	108.0866159517	88.905573190701	126.469954837023	44.0509287367349	80.8121932707409	82.1965981234092	64.6638218321688	94.3799896596925	82.1776329892993	67.8335903478746	98.6171592982827	92.0572799602326	106.36641206889	97.2214141362814	114.42252172029	117.316396541736	91.8426609834302	106.830246411309	106.385675391821	90.8002154926215	113.584993457746	99.6880802890222
0	137.618377515049	123.694717407227	213.722015380859	166.438888549805	0	0	112.092206350491	123.146826350681	127.614862484727	154.025143901949	130.782090607766	0	85.8541706722713	133.358578507828	0	137.9396704121	233.461682446045	0	0	178.694468786493	212.336959838867	208.722089594546	113.044567467187	131.586798132938	147.376663794211	117.409483484007	147.443503739337	134.009226581245	126.516789391235	100.961654663086	66.3649253309377	121.549567542059	109.844321115437	124.13065038186	115.361950337248	96.6588256241299	92.087753926874	124.545406985992	105.833334336424	115.533670657498	121.892246351615	124.061839217851	125.366133663615	123.9144076457	136.459412078433	127.173037140296	122.940356734524	130.964501552649	131.811591648682
144.669552725413	127.719281562592	137.83904350991	136.212692260742	135.264139556252	169.05746735796	193.400379635587	104.692261505152	114.996485626902	120.863077295242	142.252337098979	136.692428088838	171.214736938477	74.89166943741	122.637565698038	139.473813066085	128.785426728073	121.431597271063	0	156.601876612764	164.018150160604	0	186.37760925293	116.671033025569	131.88336128478	137.230931222937	106.044419081699	134.70001679891	121.107511090613	115.426546950707	93.1705049009243	61.1657266084334	107.833849222191	103.560509775059	97.9797953850191	106.769255053761	90.0859276333261	84.8822695346345	115.277369463302	100.035576955077	101.175803293579	111.93342188397	116.942941235094	121.182712475609	112.629981323626	130.740570609333	117.957210313102	118.172776190702	119.941402161454	115.558836847553
215.306915283203	194.018966674805	146.960205078125	0	196.219955444336	143.749374389648	212.24345215519	91.5040048633293	101.978436556586	104.2599999713	126.175258130653	113.93926237327	108.740051269531	55.413065715124	111.083300294569	141.312469482422	118.485316619697	0	121.733111180924	157.634562160309	150.018829345703	136.669575662933	0	99.5766604109766	112.002504976619	117.670505184186	93.2837813475044	118.566675876839	109.999384995441	109.652438912923	101.85050676497	43.1657109050947	102.557785713367	94.4387628534427	75.5383961876166	94.0516986327902	77.5009082948178	72.1827959975674	102.773144312704	84.8655147030049	88.118013591896	100.229892090944	100.015159029348	107.471773767006	99.6534075204916	119.011091310416	106.276565538814	100.029369125669	107.279488830974	107.832172975188
229.466659545898	150.957114250288	135.956558227539	0	165.108383178711	0	0	121.154389499605	127.11416338483	133.499915437991	139.044281005859	143.151250652127	139.057739257812	89.5450626480898	134.815901722897	137.251823818746	144.405282739288	188.56344391624	0	0	0	194.415557861328	125.649161651541	124.340964827641	131.463137083548	146.786221865906	115.813209017393	145.213575729287	135.024492571785	129.917755928615	140.473524488396	75.932905422302	112.375976541788	114.350643629875	128.06673162076	119.597063642423	102.849823940259	99.3232531310341	125.570336632946	114.799644604755	122.210001501578	123.160280817255	133.855536090648	138.863868319716	123.949147736495	138.142338796684	131.119468399886	123.380159699386	130.291633312739	128.682421384342
135.606323242188	0	0	122.10865020752	0	0	0	92.495914814825	110.737526603112	97.5240787151649	114.786337544472	110.339243646616	130.931398372196	62.8280348492199	121.915701382407	130.811574625806	131.290625641328	133.552368164062	0	0	0	0	0	154.771224975586	126.90584564209	106.933545553843	105.341254626419	148.330612631862	118.331926851714	118.710685332271	145.139535856575	55.9342612657154	117.427074201853	103.070283020238	127.267372365684	102.638201349656	80.250668343513	80.2995595997621	113.493002769655	83.3950247825309	77.5270107756686	108.816128881409	92.9161808184738	97.5594960453206	110.878112893852	124.306389173075	114.660043785923	113.748043959041	119.766781547578	116.51639811169
0	0	0	0	0	0	0	93.2392165629352	112.321881885646	94.8015787760745	104.631579691876	98.4052803555988	0	59.939657423065	131.518579870151	0	0	0	0	0	0	0	0	0	0	91.4189101733268	106.976625201976	0	128.631069401345	129.05187989743	0	61.0590257468259	0	0	0	111.704524252334	86.9767079898652	91.2342347439987	112.959161361973	79.556068533739	68.2578332257674	112.763758563876	82.7537349232712	89.4374582564544	112.133924656864	137.401763276031	117.912490914685	118.825814902529	111.213735328931	110.788970947266
167.702513784978	157.225520956604	150.524260344652	181.286779879127	193.250376587702	185.481478472571	172.844759952634	117.3678903354	121.835239451753	140.230413533273	153.013275146484	150.785443743519	171.828878147735	87.3088971573473	124.245228976216	147.331376742028	133.046236695482	168.577591758225	162.065715584259	166.256358767902	188.494430311941	186.624023728801	178.603810491071	123.790212456367	129.576865701833	159.247822393855	106.09509762335	134.049287578336	124.636333888209	118.991789207177	128.753496279961	83.0649785554812	110.066704165633	101.867412180419	93.3397201480846	113.157658205109	97.9660852172826	95.515285869672	119.060549988865	114.392946991241	119.967534186714	116.707799846922	135.409745477316	139.335781630783	115.051704346896	131.145201615341	122.28642060716	120.285497690061	124.408977951913	126.319741181839
0	132.69986067573	130.134921552546	0	0	0	0	105.097315043557	124.909436496697	101.111234417115	105.361951857145	104.422771067134	0	75.028907847447	140.38546018715	0	143.964948966109	0	0	146.843109130859	0	0	187.091506958008	138.247114576992	144.398182290984	92.9263819859934	131.986195400482	160.917322817778	136.379622474787	132.552658882946	148.397480084164	99.943650491675	133.389671874268	136.431783086026	123.856547100249	125.936204807947	105.906549320566	107.443495085808	131.859897470661	88.9092903187602	74.5296412880729	128.576059555565	86.2484628730739	94.3271623492	131.141183191603	137.713635127675	136.286160970507	129.930483110135	131.667012571091	137.671581416839
0	158.628585591512	150.778305053711	200.365140707988	0	0	0	109.466564524036	129.431809604508	105.366711874095	110.414514487163	108.527562383928	139.454620361328	94.284387164854	152.677709899298	168.261657714844	127.40354235475	0	157.995697021484	0	213.208602905273	0	0	117.807703859917	165.645152825623	96.6614704544073	141.945423746444	160.924495243168	156.085892666235	146.77592977097	0	105.128067163886	128.351032117296	119.103068499142	123.813452103537	131.931549513228	109.161293875564	112.75883849285	137.164030237095	92.809999398293	79.6079893013316	132.668734736034	91.0944278397495	100.817245322311	134.795970688596	157.490583912317	139.220033923508	141.23224653371	138.869090314329	137.594644268458
175.681535845386	146.106602807076	138.709505547052	165.256801692958	172.322075599959	172.030326447364	160.181466820607	122.605581835871	127.132732407824	143.815420300717	163.870320071725	152.482347780584	152.744716197321	91.0110742759335	122.052267570486	133.188398111156	132.70957629589	144.669607896444	150.046898141779	170.994228342503	180.055504665395	169.552677281428	171.558463863758	128.500751490162	130.151735267148	160.990319166294	108.096708776979	131.69117619711	124.23334505933	114.194746471719	106.00293648079	87.6810958749162	112.752087937836	99.753391035827	97.6814857205794	119.750114231016	103.657744385019	98.2932429626616	122.51416488386	120.238105539449	124.635106154765	119.008786394833	137.798840108167	141.923628678842	116.121599709212	130.072355263601	125.602827816505	120.544970710267	127.799689313304	121.26854268238
157.311953671349	151.146456046526	130.016913287697	154.624393391238	146.401807362977	147.379189190531	139.56902885249	137.611789219166	137.949628211843	152.808959175631	0	148.703544841252	147.742975440891	87.4203508628253	125.265315686438	132.643936959387	126.024819852943	138.160731149723	122.382680287275	140.74405682552	155.886324283303	151.795032563866	140.528917560654	149.176363628638	142.148030271904	170.67015071668	117.261076893738	140.69893774594	130.065872960966	117.267896479771	108.684426050301	100.578494832744	118.02963538728	106.112856592525	99.4366413702694	129.097681722405	119.345959757254	111.738403659887	132.2502251188	129.554742104648	156.731090499834	126.564801770696	149.88492070185	178.580677525367	123.510479419768	134.47680752221	138.521209481254	128.486003750478	133.691822914821	125.542486175261
193.770726871101	143.729862397851	156.984210436338	175.106363381442	178.480255862959	175.604491168491	150.839739698167	125.754825526983	126.841770698695	150.142435197004	173.178207397461	179.796995978892	173.828371982165	95.784796037423	129.976792293008	143.257014910382	135.784315894649	163.855700278319	159.38511434675	156.970661534366	187.909781516879	183.302752320254	186.208456522013	127.803267964611	129.109385165593	171.28534062421	110.68302376561	135.623695550964	129.890764307574	122.993119900832	117.408278534789	96.0546715267545	121.663102594463	109.117987877006	101.97592978592	119.857316696499	106.448368028271	103.944357276777	122.346643476082	119.852992929324	133.481439681571	120.978018566743	153.098235658955	178.814541475901	118.672276587662	134.532234165232	129.731191240872	122.207624771183	133.095420406643	129.099945398848
139.091816887361	147.604549403455	122.35737451219	136.427437778164	138.6408665077	136.808930983597	128.286026433757	126.160237455966	123.655561121942	135.186079035186	164.377613333186	148.091357508796	124.32779471245	84.6660263570555	111.620962997092	114.46330734818	111.567818714234	124.486201784381	122.555955228803	141.524134465561	150.391844543744	151.564324886884	147.321382568659	132.442495508577	127.23503884588	165.399208171237	103.780951353569	130.043639342383	116.441257977514	103.969120548311	103.119696441498	109.640740567508	101.065852190048	94.6223228841342	92.2506962339229	120.999133438711	102.319558466227	97.4417439703179	118.3352658311	118.5511681377	132.450203637849	112.294977596013	141.747475915468	165.342471267338	111.398912208967	122.004655124532	122.508412332225	119.107814244454	123.713810231368	112.107584836358
158.976835341507	143.576009595722	123.765127667829	167.362078818595	153.185351707214	165.765618432919	152.052022825722	131.53972769227	136.626786305463	153.866537707414	0	205.207419838647	149.757330401808	90.4049751936365	124.573801114162	152.339470251017	131.244814308235	138.834362868901	151.941361734817	153.476886981654	180.586722865233	151.069330304145	160.580713461332	129.203852536883	140.593703786487	164.94770184298	113.390461613331	136.127838486954	127.77715650764	116.898940802891	115.890926116677	105.842426237547	109.984730877122	103.8773655762	100.592663346037	125.451596899084	111.562633028954	105.335623455891	126.837720986763	125.528926538486	131.948870366885	123.50451369793	149.283613329939	160.5409418733	120.825998187856	132.102149645345	129.559069572014	127.358295690261	131.409468076419	123.340078542891
143.377451695528	134.062974191187	124.033895602109	138.697569234739	140.89806679023	139.276987046174	126.328287025353	128.917213182078	138.280799843671	131.515838623047	168.21484375	0	133.845420629459	93.5951709731788	117.305100898017	120.237314330455	118.588153046941	131.845956544474	123.548142649636	131.974502883133	146.988068620472	134.842544989195	130.107327941072	147.888376716506	147.59849288398	188.859592960011	116.118328748313	138.100659648503	128.995910673992	114.716667816142	99.5622518017791	126.707204957466	112.492323691139	114.125206199455	114.115390746301	128.644103072197	119.985073458847	112.579804530406	133.00327382045	127.447203961494	138.059384089649	126.164775106871	165.396014320671	147.075571392411	124.067231558404	132.635396511131	140.899619290624	132.859286365958	130.738171944484	118.070297801021
195.489547729492	157.895746424697	142.134680450023	179.567184209267	166.952984153681	229.806655883789	0	123.844195557126	129.455393903181	150.71553213381	167.201476317515	142.279251929366	171.028396606445	99.136373067812	145.226642301572	0	154.271244037736	165.671642456972	157.431899123434	125.840171813965	0	206.591236189077	165.474884033203	122.276434689587	139.877944904497	153.335092607929	119.121531637725	141.528357833118	145.917311590315	133.528540977989	137.490717202537	84.9291169628695	128.749597983541	121.214464786421	125.69484593905	123.068018584525	106.125383748618	100.113020524697	129.888441020779	118.096468994051	134.507404408813	130.327392900891	137.455503169444	143.247179922181	128.953496716518	148.63921146264	136.669827690795	135.148753162725	143.201941099807	135.267692143441
202.223755820584	141.85917466712	135.796394652156	161.386094695409	180.907632356824	181.71249058928	174.980523622287	108.856578336694	115.408255944024	150.396142527606	144.053691593692	150.498466164563	178.890465043699	85.702645760437	119.699488620002	135.859363281122	121.304094448881	159.071185663661	150.601086668238	160.436034327108	189.877666058515	186.433795956676	155.328360634514	113.771471178281	125.957907615736	151.438100501922	99.7990101210063	127.07212950575	119.578657183528	116.258908898548	104.821817393137	75.6147110448433	96.8581081489394	91.5837032648131	89.2923039584455	108.513773593583	91.3140621084651	87.6370010265186	111.863629669045	105.708170579068	119.495013317636	110.126163604717	132.27706412751	135.268373601309	108.922639915182	128.075486287099	116.607644366766	114.544061926761	120.901749545585	122.675377937606
0	153.451664349219	188.064559936523	222.286499023438	172.558589693223	166.388614806406	0	111.648903944725	122.944126310067	124.371226183151	129.261798267757	135.860218855958	182.870590209961	91.0914875277707	139.718852479159	153.465951593055	141.060502419814	0	0	182.007470713289	0	0	187.13644078864	111.591332264676	127.237553382477	133.119492176522	117.034913733922	140.544120029514	131.181836531003	122.99021855996	108.677897738072	73.1955660715714	123.607483989813	120.957850787953	108.138030868206	113.432664495682	95.9832030024558	92.8050292167257	124.985764831622	104.041565142288	96.5749517855525	122.015944068473	121.590803426717	128.955533847387	123.492688660869	140.409660061277	126.82918212873	121.459666810449	131.63592502209	135.97021480244
0	0	0	0	0	209.925430297852	0	108.301447738219	125.862709958876	109.769971356699	117.612759818114	123.783138303327	0	87.8181828950453	155.754430558474	0	155.851374046375	0	0	0	200.606918334961	0	0	0	0	120.047459539799	120.637356968556	0	147.695453182911	0	232.132888793945	108.80250026614	184.304534912109	128.649141699644	132.955927949213	123.811212218658	109.275559054963	108.311607328054	133.28748588093	96.4143534775123	89.0340778614929	127.476517953462	103.983548821728	108.456830236072	134.182542438109	141.277443194815	157.668891209341	141.060405466176	138.365913804001	161.027384191647
0	0	0	0	136.47248840332	0	0	103.784194290351	122.854035071677	110.513176310175	123.861724059841	120.010013774413	0	94.0776302031915	132.193826654098	127.877433776855	134.641813197895	0	207.890689157103	0	0	0	197.375640869141	116.277531709294	150.218230064983	118.656771254149	120.688990423664	149.7140995486	135.501776028464	132.90426068149	0	100.313077936396	150.999209190267	118.710965525465	125.336092475636	115.308439495534	95.8287672990542	97.8836899382648	126.305550594814	93.6169977388058	88.7954367347006	122.631545330697	104.202816031736	108.628669693845	124.632427771801	140.533635827766	131.108836345082	126.722097204817	136.211243185248	130.325718388343
0	0	0	0	0	0	188.30973815918	127.89075577261	149.592963391568	121.924101099924	129.653611813498	123.441197221743	246.753524780273	106.63174644365	162.484537357487	184.808059692383	184.486206054688	0	0	190.3330078125	221.579040527344	0	0	146.856771358538	0	121.579734493223	141.965074774581	194.044444516682	163.863605166306	159.161646388193	181.418075561523	130.382244076901	198.104426624271	144.144938068357	124.397116631142	138.454333851192	126.716912928928	128.988680812653	152.150121161243	109.858266853224	97.3333667584589	149.012227187174	111.583738649427	117.228615105687	159.207491816683	168.674986834333	155.232135217377	170.728233246868	173.065790784829	148.474237607007
0	0	0	150.113510131836	0	0	0	87.1790288784597	102.120292677118	68.127704068158	75.3204623753273	83.5389021524442	0	54.4833186838307	161.401137202767	0	0	0	0	0	148.006927490234	0	0	0	161.220397949219	88.5375398861095	119.993434144295	0	120.646288646233	0	82.8917541503906	56.946782557237	0	39.0793342590332	89.7172103752162	104.876819029459	97.0001026810857	74.9226086747058	135.687307154399	54.7353418389773	33.4578149100457	103.328105952477	58.9565725471359	82.435212611959	113.577121858778	121.027155665758	125.72700904438	95.8294692372766	133.714826426036	104.734550476074
154.200698852539	196.832626342773	125.684501647949	0	133.836303710938	122.179374694824	0	81.010131110754	109.969602931961	75.6007197679448	85.7059271547662	82.7334060700696	0	68.2110715829241	130.34110107451	0	86.02001953125	129.819839477539	0	0	0	0	0	0	122.252010202515	62.4829277922961	88.6446610960324	107.271423339844	102.135358932634	111.261055767327	133.39206330853	85.3816601386762	78.4907672510248	86.0466861312614	100.839763095913	94.0650973332467	88.3268619827211	81.9456447266135	107.25160333339	52.9166136053511	39.9615726643957	101.577168461428	49.4150046145631	72.3260769045503	114.028841169207	123.547472913193	108.142338888919	93.0778872722937	97.010661038261	92.7830344400553
0	0	0	0	0	0	0	118.757778288861	150.876988343812	97.740515703091	93.2651477741392	93.5408007016819	0	100.836018602028	154.310492192821	0	0	0	0	0	0	0	0	0	0	85.0577734451554	149.402320356169	0	160.520751953125	0	0	92.3553565601972	0	0	168.211334228516	130.396231383448	120.263670308259	119.136192097039	146.739610125933	106.634888126578	85.8563031249431	142.008908860909	76.1222884923869	89.6136930748605	148.817371915761	197.116683959961	0	150.621337890625	185.401702880859	0
0	0	0	0	0	222.531845092773	0	115.030791969214	124.146213415205	87.4555502798343	91.7611868487918	92.1476071160376	0	67.2788903955454	144.402703734473	0	137.304794311523	0	0	0	0	0	0	0	0	79.6748037218179	133.424005597764	144.430389404297	145.14599609375	0	101.070198059082	89.0357229005357	0	90.8032760620117	117.379400328588	104.753370062984	108.244815968349	108.560108249941	145.898600137256	81.0446062641624	61.8309490132918	121.647400277834	71.363686567854	81.3647585616509	132.625381803311	0	138.094176950155	0	0	136.05683544284
0	0	0	0	0	0	0	163.101760864258	192.641693115234	104.673286437988	0	112.167633056641	0	124.638852981291	155.420593261719	0	0	154.590591430664	0	0	0	0	0	0	0	97.4045036055106	0	0	0	0	0	0	0	0	0	0	93.5026092529297	148.920364379883	180.591003417969	0	0	0	88.0001854888474	126.876930765281	160.462468488495	0	0	0	0	0
0	0	0	0	0	0	0	148.888256682132	158.914263285676	134.540443357937	111.959421184272	111.484386336105	0	129.160618714656	0	0	0	0	0	208.271453857422	0	0	0	0	0	97.5822016506063	0	0	240.827972412109	0	0	115.26212310791	0	144.553300151226	102.830131530762	0	171.042928591141	142.02492523487	156.017700195312	107.964222397855	88.3072438606863	0	90.2369143119631	97.9539674569361	164.964111143924	0	145.847778320312	0	0	0
0	0	0	0	0	204.418273925781	0	128.471264742711	147.947162114493	104.94057501486	106.037308551557	104.853898459741	0	115.447276712773	176.466673652887	0	0	0	0	149.498596191406	0	0	0	0	167.855344985244	91.1100411675362	151.899770236511	160.579866347442	167.982350164119	141.915425351785	123.327972412109	107.724488230549	143.65253471352	123.738172467968	132.46056756536	159.78850275304	138.587069478299	116.830557122085	151.920835401587	107.066847960193	78.6368570749437	143.771358227543	80.1542234558128	95.6547543615866	165.260996851307	219.959228515625	153.903942932652	140.703198555151	144.541344350332	138.142379760742
183.944885253906	0	0	0	0	0	0	0	150.407165527344	175.72998046875	114.157010787592	0	0	122.710197135463	185.981597900391	0	0	0	0	0	0	0	0	0	0	117.853447910828	0	0	198.136688232422	0	161.989044189453	114.136858919021	147.690702569235	146.105970822484	157.112362988969	0	0	159.286987829553	194.350296020508	129.688247680664	0	200.195297241211	132.510397070507	117.579772949219	185.053412314155	0	0	0	0	0
0	0	0	0	176.697235107422	0	173.98642414673	152.939404627857	176.43717956543	0	0	0	0	123.734939467534	0	0	0	0	0	169.609420776367	0	0	0	0	0	141.826243499331	149.061157226562	186.958938598633	0	0	0	130.558181762695	0	150.719744315932	0	0	166.591149418718	174.725880904284	0	134.027110132224	0	200.522933955163	131.017239189776	131.932423479695	153.692596435547	0	0	0	0	0
0	0	0	0	0	0	0	0	0	0	0	0	0	0	183.024047851562	0	0	0	0	0	0	0	0	0	0	0	0	0	0	0	0	0	0	0	0	0	0	0	0	0	0	0	0	0	194.786575317383	0	0	0	0	0
0	162.545104980469	0	0	0	0	0	134.416540095792	146.48994361981	105.924335205064	107.910918580228	102.020413824353	0	116.571186439971	165.276404488675	0	0	0	0	0	0	0	0	0	160.858795166016	94.124993973557	174.379928173316	171.98391296538	166.189496132877	179.822631835938	0	114.850141514766	182.728149414062	156.338482877076	116.550401019161	184.015243886074	138.098370456842	131.820932739748	156.665131960632	116.100684303397	86.8546222781755	147.598070378404	84.3818779984289	99.5501204498929	157.977309148741	182.548310135195	154.371075437624	131.103308938669	146.526251215593	196.484756469727
0	144.154998779297	0	0	0	0	0	135.997735118837	149.20660801363	121.167275125956	123.52372586521	112.316123712205	0	122.358314540709	171.588279221752	156.414520263672	0	0	0	0	0	0	0	121.722900390625	0	95.3896272810064	146.377466671631	154.163268532194	147.032257080078	0	0	150.320686620919	162.474369765257	143.669584054483	136.700887972029	141.618708295987	139.460704605838	129.526848376957	168.405004896531	121.316148984092	92.8054658407791	155.906081156243	85.9181782165171	109.313787113159	164.121106007804	170.021650754071	166.411038139592	161.388259845572	163.907267495323	174.727784420056
232.427412366036	170.079680663233	0	242.076507568359	0	198.130327969369	173.804684280372	159.942274797606	172.206052037295	136.479942361801	143.508923545585	130.677274242544	0	148.036954785771	211.973753203847	0	0	0	201.102828979492	203.857005148911	211.026870727539	173.821655273438	186.253089310089	170.890319824219	183.562316894531	113.60648983055	196.369304431005	193.178469849108	217.749256434904	190.924926757812	185.939590454102	135.194388011089	200.128971145619	170.148279940407	186.093886131946	180.568664547608	167.57019744747	146.142596692351	199.55641053704	156.880169389636	106.030007857143	197.895710443431	109.614053292982	123.822835922034	190.150316801229	230.748076753301	187.709655493554	179.615791034402	0	0
155.895477294922	152.693801879883	0	0	0	0	0	143.418010607911	153.408303121534	121.878777030465	129.223600274437	118.179879109653	0	140.678703506723	179.608151795813	0	193.320327409273	0	0	230.703964233398	0	0	0	0	212.788162231445	101.549852090979	170.85036699119	157.414413452148	191.46980416922	0	142.573852539062	137.000189660273	173.70200399089	163.304869981784	141.549070025163	178.948644171015	140.296323117638	131.21902203212	175.55124709805	123.332893978497	95.8101104924247	173.665194284823	92.2625258286904	113.207852058099	161.990477064066	170.155396503082	181.684899586604	0	150.099748525429	148.281565569492
0	0	0	0	199.551040649414	206.360961914062	0	148.77440995574	144.646153262277	118.635598005942	127.28755148793	126.881929749163	0	138.553799646898	0	0	0	0	0	203.463024874425	0	0	0	0	0	109.89744871261	174.437348782583	198.784264281789	178.205651244755	0	0	103.915348538048	174.961481916172	153.236800807354	133.816061184841	173.369918823242	169.589149984938	140.146945122319	166.185052967298	137.366721891351	101.743641780683	187.566976234627	101.427666870314	121.699062927278	186.43109650004	0	187.75268923083	205.136627197266	0	0
0	172.281992935905	0	0	0	213.121860769158	180.307824071768	169.099461254399	211.657897583336	163.652557373047	0	181.741726091087	0	142.979918422669	200.731221469649	0	0	169.130020141602	188.508239746094	195.40087890625	206.441986083984	210.539700250168	167.736114501953	0	0	146.287702171451	181.094421729216	0	0	209.289505004883	172.714950561523	146.330767960574	207.434533272954	161.774433757104	165.172667880464	178.937508520552	169.129308364767	167.636799872068	0	182.612091064453	150.851150512695	198.908018086386	130.966634109356	149.165235329648	205.280801668437	223.857147216797	220.774673461914	0	217.670928955078	0
0	0	0	0	0	193.24609375	0	136.821159913005	143.58377520927	103.695205293169	106.780838604712	99.8613102749474	0	135.714847531794	0	0	132.651702880859	186.067901611328	0	0	0	0	0	0	0	92.5757165653498	163.55613127774	0	169.564882119089	0	0	144.317908026379	161.658671841624	146.714830623162	136.820469295539	161.952651977539	161.581850762857	124.697591541718	151.523148695453	103.400569758133	86.6142673485484	149.784757415028	87.0393466937233	101.202050321978	163.366458732471	211.564331054688	163.083435058594	145.439801003055	0	0
0	0	0	0	0	0	0	141.613468072589	146.523078563023	132.636246736538	148.090958704833	143.176361997263	0	127.169555006229	208.775283813477	0	0	0	0	0	0	0	0	0	0	125.102105618905	166.095365403665	192.291412353516	156.195129394531	0	0	0	0	227.732284545898	0	194.701521907926	154.069030761719	0	0	131.224539300366	101.044850109129	173.983297522562	116.071509959367	123.338389734752	174.032577242395	0	173.434860229492	0	182.200973510742	0
0	180.820571899414	0	243.710067749023	0	0	0	165.419032594135	197.243507667319	161.578079472404	0	143.746977598939	231.550384521484	184.874184606842	0	0	0	0	0	0	0	0	0	0	0	138.211815195821	199.089416503906	0	0	225.233749389648	195.505508422852	185.902679443359	186.179443359375	0	157.798538966754	196.505172729492	164.232513427734	188.046127319336	0	154.078429079837	112.304151879694	177.386328213799	126.676436028507	133.647396333662	188.206761878871	0	193.091051588257	145.857467651367	0	0
0	0	0	224.678741455078	0	0	0	176.257656470751	187.437591552734	158.151947021484	169.706497192383	0	0	172.029282384501	190.554759214853	0	0	0	0	0	0	0	0	0	0	149.028541014434	0	0	215.378143310547	211.352767944336	0	0	204.087936401367	0	0	0	166.448921286593	0	0	0	0	0	153.226547115563	154.746612548828	207.465692505184	0	0	0	0	0
0	200.968807799388	0	0	228.588760375977	0	0	192.667291369431	189.729725895877	182.204447045408	0	153.499008178711	0	142.132764623559	203.586859976126	0	0	0	198.356170654297	218.388755382994	0	0	198.191833496094	0	0	156.480029031813	199.904233438602	0	213.191706952419	189.659622192383	216.849015830272	194.502334594727	188.804382324219	0	196.218586432828	0	0	149.314655074585	0	131.326370239258	146.677215576172	203.281527271816	157.105697203368	153.903916207445	199.145401000977	201.129531860352	0	0	0	0
0	0	0	0	0	0	0	129.05399811315	143.792666262437	115.863640207682	120.864280991866	120.645123590555	0	108.529347561447	163.468625593843	0	0	0	0	0	0	0	0	0	184.369262695312	115.261562523836	153.223333302106	212.42790222168	191.32129583641	190.843566894531	0	96.4618911743164	112.29679107666	0	146.084381103516	146.206133094691	148.011295892006	140.572391051126	155.856469576902	105.199011848006	94.6665101184156	151.694810280685	105.818037749885	113.562147512358	163.556212963943	164.979720259076	188.69588099988	154.857658672911	150.773539180752	161.252405393745
0	0	0	0	0	0	0	137.652085395887	137.474392338165	130.269125021624	145.535696462074	120.418012042461	0	93.4984040726225	168.308654785156	0	0	0	0	0	0	0	0	152.543228149414	0	113.907177877988	140.801467895508	0	0	0	0	116.67204284668	0	0	0	0	119.565498352051	136.890449533961	0	102.115656238847	94.9300617056499	144.057850138223	104.61356353184	113.221165357062	165.314941960922	0	0	0	0	0
0	0	0	0	0	218.346252441406	0	118.495569082616	125.997527375449	98.4843713600327	105.477986313581	93.5483083739832	0	111.991028931766	150.749298095703	0	0	170.157165527344	0	0	0	0	191.865478515625	0	184.817092895508	86.778825321881	147.236222827013	0	161.723663330078	139.866492869249	0	137.279037475586	114.718246459961	149.196975708008	0	148.659944199294	125.193825832933	96.4419996969313	129.350956698092	83.7212206518553	70.9688790461979	131.923677117921	80.9029569664047	90.7581128577631	160.977302219665	125.636360168457	149.528125316228	168.235076904297	176.944502381353	0
0	188.577453613281	0	240.793579101562	0	0	0	152.631844807472	157.687756771012	134.48980009695	135.92242080877	139.336703097114	0	136.88796574748	170.930287903481	0	0	0	0	0	224.05354309082	0	0	0	0	124.119349864415	165.826614379883	0	0	167.247146606445	0	135.074813184439	175.199829101562	144.884815032532	166.991470285043	183.41628603312	169.835947407307	174.65418565212	175.104042986722	162.497697541196	110.851072532114	185.483757660526	116.216580234356	125.591498841306	180.455924680819	0	171.264405063089	175.435791015625	182.96545134398	0
0	169.228622436523	228.454879760742	0	0	0	194.944900512695	171.58070313012	214.53063261455	157.820859418594	141.375621862182	134.345426301163	0	153.179263029114	216.655654907227	224.988677978516	0	0	228.025924682617	0	195.028045654297	0	0	0	0	142.030280658171	0	226.618408203125	0	0	198.027862548828	0	0	141.200256347656	155.500778198242	198.634328749855	0	169.801753089585	0	137.476787859655	140.550107635988	208.551834106445	139.49887510463	145.217405865135	198.53032110707	0	0	0	184.26425084222	0
0	170.069702148438	0	0	0	0	0	150.19446702643	180.707790533476	133.225488031009	134.373198784506	126.102432873864	0	141.415449887459	172.780730054053	0	0	0	0	197.366409301758	0	0	181.779176203482	137.056259155273	193.420104980469	120.704420074607	175.55451794883	190.628420574444	196.493687069085	190.012023925781	177.719573974609	153.264489535695	153.376290228267	166.280827885759	158.613953718926	190.466677021885	156.114276658921	148.73941086146	187.384563958998	144.210800195907	119.793929886066	173.249254797087	117.676911875428	133.835801992797	200.016832654156	0	178.517387544189	177.611694335938	0	0
0	164.120559692383	0	0	0	0	189.71760559082	155.210295259306	176.135967659647	139.055295918164	148.851036955175	141.35300165151	0	145.217091675891	170.088851928711	0	0	0	0	201.555694580078	0	0	215.990676879883	0	0	120.189672078754	179.513482144437	0	0	0	232.141799926758	164.738565986496	187.815773762648	154.295966649848	153.638869469311	186.87801873866	169.683913334329	149.985740689765	180.489432303256	157.995929853075	117.060124931333	182.9046225537	113.165567697549	128.170156565675	189.712761917511	0	187.824722290039	195.662307739258	169.374374389648	0
0	172.182773988445	0	0	0	0	181.716461181641	129.981811523438	0	0	0	0	0	148.654864161814	0	0	0	202.53385925293	0	0	0	0	0	0	0	155.268122810907	0	0	0	0	0	164.188583374023	166.544692993164	0	0	0	0	0	0	148.26933127569	115.548873901367	0	136.009156925906	142.364114165118	194.356696687272	0	0	0	0	0
232.742630004883	171.273681640625	0	0	198.943969726562	0	0	178.520435696983	207.259307497201	136.786142851446	124.252334594727	153.070620641264	0	152.538654212797	201.360153198242	0	0	0	0	206.675263041321	203.415258360922	0	173.60481262207	0	195.022323608398	119.313821052776	207.875354968398	177.013610839844	0	0	240.794509887695	139.573735838804	189.18522644043	174.55979494645	142.05155926106	0	174.1965445094	150.080783445772	203.215219946415	156.628267283131	111.845702139958	182.70866394043	104.044147213621	127.417945544674	197.491067518841	0	0	0	0	0
0	179.556026761597	0	237.558013916016	225.045555860362	217.336912960944	200.401901245117	185.712740933608	209.346059842973	174.136461067559	0	154.174089650349	0	161.505078888509	184.20149230957	0	0	0	0	214.033296438615	218.423614501953	0	209.44868343908	195.582059858484	185.951324462891	129.96229464725	199.259864324903	186.602633664076	240.170196533203	209.624311130417	0	166.638921666062	0	166.80227211206	162.910411348474	207.787551879883	172.844754392749	164.144561609692	200.524453526613	181.307884360415	147.466213905988	212.736862565423	121.24413551939	136.593870903155	205.623902724088	0	0	206.051574707031	229.55110168457	0
0	0	0	0	0	0	0	171.594351599993	0	0	0	0	0	125.390842811709	173.314315795898	0	0	0	0	216.741409301758	0	0	0	0	0	135.533841374856	179.494937119855	0	188.530731201172	0	0	130.209638520852	0	0	167.099725595102	0	156.522356907333	155.615203857422	193.522739800765	0	0	0	0	155.119837012321	199.568330093947	0	0	0	218.044021606445	0
0	0	0	0	0	0	0	212.684967041016	0	198.168167114258	0	232.293487548828	0	146.029410341236	0	0	0	227.18083190918	0	0	0	0	0	0	0	164.320567226624	0	0	232.38720703125	0	0	0	0	0	0	0	0	143.353713989258	0	0	0	0	140.986587524414	0	0	0	0	0	0	0
0	0	0	0	240.125473022461	217.987769254227	233.072372436523	162.952524282921	0	0	0	144.035736083984	0	142.883205793073	196.270233211909	0	0	173.040650892773	221.558685302734	214.32148335437	214.00134585231	218.744856652096	162.562606811523	0	0	172.55935378032	188.296124628718	0	231.367038355596	235.023849487305	194.880849535193	151.658190153473	188.131434861446	151.590560620763	149.514505353652	178.05746456553	165.416617083079	147.838464038711	0	0	156.406651845888	0	135.294865630118	158.292570895286	192.822059675128	199.262680053711	0	189.514065515549	0	0
0	0	203.676452636719	0	0	0	0	156.174641301216	0	0	0	0	0	127.649170632183	210.799535482443	207.340789794922	0	0	0	210.56884765625	0	0	0	0	0	183.59154198702	182.641874528567	0	207.421020507812	198.210088662258	216.458463145181	116.937926879868	0	148.389862060547	144.955870719848	0	148.214248657227	0	0	0	0	207.084570864994	128.490824993691	0	184.477575828569	219.163952823102	0	0	0	200.632354736328
0	0	0	0	220.169723510742	0	187.637435913086	0	0	0	0	0	0	150.764747175044	203.607478511087	0	0	0	178.521087646484	0	0	0	0	0	0	228.385192871094	0	0	0	0	188.607559204102	110.844352722168	0	132.393859863281	0	0	0	0	0	0	0	180.760345458984	0	138.059997558594	184.837997436523	0	0	0	0	0
0	0	0	0	0	163.874414047542	0	139.488406296994	176.154418945312	167.727082689056	0	0	0	115.502434634979	0	0	0	0	0	209.616937395911	126.125091552734	207.96809387207	0	0	178.270523071289	120.790903659159	0	0	194.767227172852	0	0	0	0	139.57928065174	0	161.850845336914	198.388297379925	0	173.593383789062	0	0	170.29641882277	0	134.749262135373	172.457203476933	132.002395629883	0	0	0	0
0	0	0	0	218.901443481445	0	0	0	0	0	0	0	0	235.096694946289	196.337448120117	0	208.231674194336	0	0	0	0	0	0	0	0	0	180.472702026367	0	0	0	0	0	0	0	0	0	0	0	0	0	0	0	0	0	182.809112548828	0	0	0	0	0
137.781998642418	137.12153261518	110.024302105678	133.399028048033	134.554450012857	141.729431741856	139.216658308057	115.801736250371	134.841423997041	0	0	166.944812399749	119.005703724647	76.3428044087261	106.945801822204	112.182249425016	115.592682897182	123.815888330117	113.810753520819	137.588128050741	141.16966590954	129.527223350394	146.400226174374	126.388724236197	117.629757294422	151.661977562053	100.245235519483	119.613408647775	114.523285898356	98.4025712591625	108.725280066612	133.520746008568	103.706477002631	88.3212016119723	89.2476676365177	114.868986196188	102.59432296749	100.447579559367	123.711882135804	112.578755303433	142.803176879883	112.558893574848	149.465647991309	134.318942129463	110.38602273158	121.646500075548	119.35259294795	122.621608769218	126.964173643136	110.741700252103
0	0	0	0	0	0	168.069305419922	103.048243148466	114.351170381062	92.6508665522696	94.3901190426173	95.0114856917358	0	91.4924826572847	142.807071677394	0	129.440002441406	0	0	0	0	230.18586730957	0	152.049179077148	133.832122802734	85.3025761278272	132.677157495826	149.600912001482	130.699970353552	170.379820787076	189.740936279297	104.391123649707	162.099513788839	0	123.96970956109	123.214660464804	107.929943004922	111.504901580741	125.059334452853	83.3950597967239	67.243809512404	122.965443715069	78.7001621324502	88.4330307745909	128.269717334623	139.282151272713	128.648562383727	126.947168370001	121.82879852706	135.359840014501
0	0	0	0	0	0	0	127.822611279334	138.542442840952	100.067110505368	106.606654748996	100.628599472395	0	95.4941736926241	187.793075561523	0	0	0	0	0	0	0	0	0	0	92.2416469054386	129.72660125458	182.740875244141	0	0	173.221099853516	121.189849714448	0	151.395858764648	232.808319091797	135.285145841603	139.70329284668	117.375601279119	166.578840717193	116.540110658607	81.1072865789444	145.703820926646	83.2284260205727	94.8394852069763	145.14179291896	0	147.272260294091	156.056732463126	137.665843823455	0
0	0	190.385437011719	0	0	0	0	130.554044780968	142.730806931253	104.428398906387	104.576592276731	102.125963418292	0	115.319227713545	168.736909272571	0	0	0	0	0	0	0	0	0	192.126556396484	90.5861654900526	155.268360936671	0	182.870425446185	185.669130508256	0	104.613792672351	145.005130542033	151.606348586972	112.43630654768	139.793071255196	131.084570878778	114.489936469075	150.13636410693	115.302882868523	82.910128929342	152.931958710237	79.3261266263858	97.1609904385574	155.873267864936	184.642822265625	146.362626721264	156.860350289964	0	169.503387451172
0	206.296478271484	0	0	0	0	0	128.26696861949	146.431457774891	122.397340959041	126.669521422967	128.401994518943	0	100.386458415367	176.500953473623	0	157.95344543457	0	0	0	220.382247924805	0	0	0	0	122.906469717882	169.907149843388	180.603904359515	166.131404247223	198.444556693756	178.791625976562	130.390112148969	0	146.94856262207	0	144.692736073674	127.32085986393	140.659965283903	152.78283176144	112.372202976064	99.6709567322753	154.652184046681	114.477624048187	118.685610133822	167.485263101999	203.41231484681	159.470365666154	181.216934618463	159.248443228237	150.301034013498
0	152.377871307935	0	0	0	188.909744262695	0	131.637030331927	144.636395050993	131.073987470099	0	182.098342895508	0	106.277181552259	159.940038236632	0	172.340596628878	0	0	0	0	0	189.48486328125	178.788673123635	168.194139708372	156.121389939281	144.193400472767	172.608767981777	184.95902696975	158.612598567238	165.800201416016	102.884277494474	176.20085144043	111.362915039062	147.495375050897	131.436493961217	123.09304223044	119.823827402456	144.042123372916	132.203604204323	106.765279586108	148.149896849096	140.734346594347	137.364534129725	145.615994631911	172.66991990725	153.602283889791	170.52641460727	166.935147568088	159.283291389945
0	0	0	0	191.980865478516	0	0	129.544646902766	135.669553617759	0	143.944488525391	0	0	84.173776552857	140.665171749157	0	170.806884765625	156.997030660543	0	0	0	0	0	0	131.882034301758	0	120.269593341899	0	155.316345214844	0	0	58.3051595321233	157.40251159668	0	91.2450681906094	127.77115995534	89.2803072088587	90.4178566151619	137.97344840024	141.074203491211	0	139.912436530114	158.930017091585	118.804100036621	142.339625472832	171.458723035547	139.109358762484	142.801481635212	0	132.419281005859
165.693496704102	155.93053422922	0	197.968566894531	173.610382080078	0	0	112.948540482406	129.144633211112	122.353904724121	0	102.629730224609	0	75.8010193546331	128.459274323654	0	0	0	0	235.875076293945	0	156.952087402344	0	0	155.084848757285	146.907818486324	115.127839770298	166.466494920102	124.7211391995	145.206069946289	0	54.7491871242193	0	96.2222462590062	109.367244151674	106.715737955842	93.3966581115532	87.3121177962271	118.857866284344	123.938754503464	174.721466064453	124.025231057014	114.168251589256	110.317014029697	120.656003344577	134.995545470557	122.75641449958	107.303786602634	127.832848704597	132.885792210306
0	151.958902829097	138.651445713683	149.287670655214	169.428703440014	173.956253905587	140.979541026164	125.936508266852	120.57426696398	0	0	149.986740112305	209.712814331055	88.4118302241644	129.39146064005	129.061089483791	147.286640163961	160.914563943461	132.174944614547	168.237747387807	186.803680886629	180.501289359959	183.498710589233	123.230781555176	133.895893353495	155.211868286133	116.460121934457	142.830302107314	133.994293526739	122.820778964606	124.878537909407	97.7267624391496	143.088212049916	100.562986287312	101.9190745882	119.602693109129	105.861555049404	103.519012091265	124.973317738601	120.098385713866	0	124.923301252623	180.195987680428	213.801422119141	121.88928344399	146.341885872293	126.447020515305	126.141293856	140.69278290373	138.453064659904
163.607744785327	138.648170967104	199.19542423096	168.387066794191	177.473466653057	213.82569996137	248.717361450195	106.427680459771	113.132510140846	161.359869693011	143.700546264648	0	164.304153442383	88.1268946045231	122.557923629992	0	146.903299298523	176.134472479138	0	149.481857299805	201.382117156577	0	155.458831500228	0	119.526750821355	150.513083377508	102.929813858161	126.190474953389	130.953628680308	115.061080497602	129.223352180387	64.6850080173371	108.201486714705	77.4327173138558	108.090933844758	108.913867632822	95.6459818387622	85.9708866976456	114.480798258626	103.946579151348	128.841391715304	113.826829486916	141.498958382131	146.953237952528	114.200038978597	129.151136814015	121.780835584823	128.673011419063	117.181973222948	126.580491787089
0	0	0	145.357772827148	0	199.376849926597	0	109.828798127227	125.491724648906	0	0	189.019897460938	0	89.3295252130503	170.749103477455	0	0	0	0	0	168.544647216797	0	0	0	123.971822042091	0	120.43468909837	177.360015869141	142.519665344927	186.12084296341	0	70.9884251083085	0	203.099319458008	106.040623290215	114.392571953274	104.859935837269	87.2246223203667	128.586823756571	120.049348408976	127.821807861328	116.543583015137	144.574872568519	0	126.190425491024	138.192549132863	140.393115538393	159.338113827957	162.819793701172	145.254690287365
178.881851196289	236.972457885742	0	181.79245437913	200.026163617926	172.325166383069	180.478739171075	119.348577584352	131.727288995045	110.547723693147	136.68807622112	116.392037938603	180.422927856445	92.9141044356878	163.64969145955	192.486659271581	193.511693166125	171.429533179327	177.314552822404	190.032261068288	0	181.21989440918	185.233764648438	0	140.041839599609	110.99075987579	133.188678586046	191.942940150195	156.553670329557	151.794627290008	130.051422122682	87.8560816779169	142.47795222636	149.940902709961	123.027443301248	134.426546334394	106.586109595347	110.510102810101	138.679949681035	99.6830906089774	84.9882688401685	138.911906476235	99.1221268447084	105.083381828969	146.811822349289	166.232422749145	143.699839105215	164.862051611337	160.453979443556	146.42744217058
191.476059358356	172.029377557873	153.417640677807	177.823639071111	184.486655346961	174.355771044204	143.872533115327	148.973464884289	157.465252015137	0	0	0	179.070612680818	124.408772498245	158.331785097605	181.088876639221	150.941190574264	165.789727048605	162.38210480062	166.588706227245	188.712802440468	185.470956157682	164.966049433464	146.688712975449	159.448561394932	177.207855224609	140.538732757593	162.821964625185	166.122500235004	149.91273894758	143.669757397164	128.307403564453	142.414140818009	146.11774277642	127.30247453659	143.077112154912	133.690798929142	131.668185838065	157.391092077609	0	0	149.10184316618	185.823184860098	0	146.15479805568	165.675402778315	161.628689524541	154.54803842253	159.543824618643	156.7397908429
0	191.75373840332	0	0	0	0	0	130.605210717948	171.768239895024	114.077102239278	122.439110358343	124.646243090581	187.545225793661	136.872517426866	232.495986938477	0	0	0	0	0	0	0	0	0	165.285308837891	116.869612040719	171.09440388924	0	0	174.720824721704	0	149.687698364258	155.951812744141	0	0	140.905848840016	123.215629071385	140.763004350028	144.508612193194	104.767781688805	96.194860576939	167.721856099284	106.534500947201	111.471127131306	166.742897052658	0	200.105128275191	172.493410327928	185.949673628016	181.535164127729
0	160.959228515625	0	197.418655395508	0	185.583335087326	183.730847885285	129.783587570049	149.954215730282	106.162037512737	100.939949797249	111.278849375589	0	121.641774925111	174.029057933524	190.742431640625	0	180.668032882622	0	172.431030273438	210.704055786133	0	232.655639648438	0	0	108.186656043622	159.841918945312	165.961196899414	174.767830442835	164.426708681789	158.848495483398	100.690355937501	0	147.724744027278	0	0	158.93602435973	0	148.006207429176	98.4985734841953	85.1269455291491	157.552417814012	98.6740694852333	106.342966991407	159.538860086739	174.941578594116	166.088146283885	126.747737794507	150.4695065194	162.613775888023
158.914277201711	203.860667249114	166.620188709249	182.465123923272	173.576837066521	172.669461192669	157.031294103884	163.641005245611	0	176.828643798828	0	0	176.558569332709	130.089158946631	160.736363507555	163.888416746277	166.974118190456	172.117076717407	158.355733952522	171.924188408205	184.31988297403	173.702007845886	188.561854629134	191.016994442085	155.077482020085	123.26342010498	151.854260770808	165.88960939556	167.230209362426	153.359324889095	156.249810550149	0	142.720536224271	129.42559318661	137.870743822557	200.449188232422	152.825729370117	162.71196618386	153.748507627376	0	0	150.540471639943	0	0	154.981566007351	167.699608522254	166.838288924998	166.868521482773	160.867900932483	160.506540948117
193.737482996538	0	0	0	0	0	0	137.523574829102	189.445739746094	0	0	0	0	125.178566956897	195.966506958008	0	171.153523797116	191.173972359445	0	179.770690917969	0	0	0	0	0	127.469306165266	0	0	207.060653686523	0	177.652893066406	125.804647258472	0	150.74723799101	0	0	0	0	177.76496887207	0	0	0	131.054199121461	128.850531914259	149.511840820312	0	0	0	168.111925909356	168.975036621094
203.789247367349	184.682692341409	174.66614731195	195.847506514359	191.455916751668	181.780759510342	164.902118679371	161.084801668272	167.858215332031	180.670318603516	196.326278686523	0	184.33908607678	138.082009447642	166.334339827002	169.524978637695	177.384384026013	179.022636324276	174.409314665855	174.14901411114	191.17427284926	187.756648576712	155.764205587764	0	0	120.95143896374	161.376394873519	181.934480987562	170.394062923965	165.800948755482	162.287745170532	195.865921020508	153.664835848041	168.882341070917	136.001017392438	0	160.558714705417	142.551838166859	0	211.842666625977	0	165.165610154574	175.067722249748	154.374359130859	163.233831215641	186.409358734883	168.415458120627	163.967538948135	176.442543257498	170.763509400692
0	0	0	0	0	0	0	129.011221243756	167.765969193064	122.808043494166	118.02841044551	133.624081130589	0	180.706818401916	0	0	0	0	0	0	0	0	0	0	0	126.273978218632	147.129806518555	0	163.833648681641	0	0	0	0	0	0	161.24967956543	0	0	175.514003396546	110.721602963665	118.04423413927	165.184914238916	111.902126612941	116.103090023664	172.283546547295	0	0	155.345581054688	0	0
0	0	0	0	0	0	0	111.197854141921	130.096233931963	110.310667239429	129.380565738885	115.069552572268	0	80.5470289870124	153.523529052734	0	0	0	0	0	0	0	0	0	0	114.332409161811	157.536164191217	225.238571166992	0	0	168.706481933594	84.9570250255698	0	0	190.312133789062	134.736158657641	123.211644779266	79.102165222168	158.786382478676	124.090924967539	78.9788548561262	143.2615771852	98.2338816421736	112.451870936132	150.726387423806	0	129.717597789046	134.700164794922	155.813322884888	0
0	0	0	0	0	0	0	110.024081117046	132.934829692369	100.866454139439	104.19809258765	113.971707860287	0	98.4939606332318	156.890933165366	0	0	192.839630126953	0	0	0	0	0	100.950248718262	0	105.972200395997	139.195819707183	0	0	0	0	104.25191173969	0	115.741113569133	129.671075431386	135.829860306616	105.559216661402	91.4144956410155	158.578985749261	89.2812594093323	82.0739797034064	134.741047182926	95.7102854456844	106.537110692824	137.135590943532	155.855407714844	126.536852640158	122.717322291373	0	141.174209594727
218.929550170898	157.574002546306	125.598269766998	132.667083740234	192.208578375585	186.292286105101	160.204116821289	107.337107297716	115.702322137406	136.107522197683	132.590682948157	0	228.570831298828	95.9408085656964	139.587340465681	161.486660450656	133.901630089666	202.539886474609	0	187.369262695312	0	245.929962158203	147.096591014198	107.414537978723	134.433529252378	142.446489623151	109.96324425374	137.637575594373	138.503483253432	125.404515938531	101.708122752251	70.7883962419377	102.977904418005	108.015103238395	117.940069768051	106.730118679027	89.6756473255035	89.0356224590906	118.172018723693	104.726527387558	119.866732854106	118.154559799894	130.438215074674	140.42745365542	118.179765352633	134.491012600633	124.860964086223	119.952646499636	127.769064117923	130.956965272556
139.050379088576	157.142075950605	143.840856292316	161.004332528295	169.643940977888	173.977595964281	133.229445295519	111.608930422511	122.242289346326	136.898204693912	128.326968569335	142.582434639076	131.831487470137	84.6531942435094	117.03156281954	0	133.210263953075	131.017507453022	149.243979578992	178.157575560114	196.670837514211	189.483471230107	151.502299735717	130.985981337087	124.317924392551	140.259175879919	101.100299210041	129.594454220736	122.169798233151	112.035948714223	117.707358252902	81.1056600755174	133.419902051662	95.6183800954661	89.4742215210453	106.569206709879	93.8192291636092	92.0422479732934	111.652702070104	108.676153289159	124.9075227506	113.782880032036	131.038637820833	139.758324955623	110.652897497048	127.390098543541	117.340316093605	117.443802907783	118.953296209254	125.193118969622
128.532759864287	0	0	128.829285758698	126.542562915615	124.318225998209	133.834396362305	135.783502435187	144.28108919023	0	0	0	130.66169950469	108.089698186305	146.056677102144	112.940467834473	122.794448852539	121.885445447179	102.224378075531	108.302221664018	0	174.774398803711	193.561157226562	143.132369995117	0	0	125.356937932424	0	141.586513472765	115.35065016174	108.953727851167	81.603343323538	138.140579223633	0	109.535645362913	129.195037841797	121.783559139498	117.155435790358	144.022668608957	114.01097869873	0	138.146175195238	0	0	137.05392829344	150.077448374634	142.33032712313	213.217683385252	130.2925134512	185.673554074126
88.6900774535777	150.923749376891	92.9006551775331	98.1629892114592	101.092221968968	94.147586593207	93.8210801539619	114.984246984769	118.911688103548	0	0	144.883834838867	89.6973563729231	65.9690790809264	107.185499032044	117.517381531793	113.206012872923	126.564556886286	80.0113521675571	100.933035319975	128.785744717661	140.115122957403	128.99301190123	0	152.815218418227	0	108.655187528286	126.922228477047	123.661080609968	102.679066036931	76.8981470980666	59.7956214568516	88.0080918129731	97.7686762570442	90.1575516457048	113.853626483119	97.1997285833512	89.0723322245432	119.829812075044	110.640399307138	121.548606872559	115.388804759183	161.16961254904	109.424244157139	111.738097238185	136.820464508128	123.533897879372	116.420905098901	116.693837577308	118.307571462177
107.497276306152	87.4253921508789	89.1125639923517	84.6074383386725	86.9714902843253	124.755011726458	113.288908844074	108.442306528859	114.345803394569	0	0	0	87.1866753957659	59.2220443722795	101.254279884712	89.5666122436523	122.830022637674	159.128294496563	0	111.667756447402	127.220963311712	0	103.474227565729	90.6668243408203	0	0	96.3727352120401	94.5983200073242	105.853607322924	83.4309552823608	101.783884280391	56.9573386567664	73.7021892810844	70.9691496393431	72.3375420480248	110.59079084283	91.4891127343125	82.4690475210474	112.802075163398	103.591939858834	0	108.81526771492	161.941978508215	0	108.049247980406	113.51575048459	113.616506837536	106.072805543284	116.615252833348	106.446009867774
101.391369048251	107.340313156662	91.7204823659456	96.672241403372	103.675440287468	95.842753295807	93.5270103847144	126.231122372885	124.990540515697	0	0	0	96.7556798087178	57.2968838634333	108.086798565657	89.118014254126	91.2460975884689	110.223348569103	88.2282613794576	89.1945248485215	104.084316262011	111.415658307148	108.80115884285	192.418060302734	0	0	113.787900308721	143.646087646484	105.970669206064	96.1789021670955	74.4370687422303	68.3002006650657	42.5760526729057	68.546875	0	113.936937075342	98.8333517103499	93.823822650726	117.644180297852	111.487263046431	0	112.684722776376	0	0	121.311415948478	109.861289978027	124.667144775391	0	237.773681640625	112.707017360549
176.907678797796	147.153778076172	146.758460874686	177.378405131252	178.193352816361	173.582846308395	176.035697420952	155.079637782932	153.62118987644	0	233.879959106445	0	160.76006234545	120.941829836302	152.24643815984	163.00851009756	148.445849096287	158.420298890834	137.509600817926	158.434598532298	186.918966329097	180.816291346713	164.038484946184	169.951171875	142.519316120173	219.653671264648	140.368412116383	159.950241909538	153.438188464118	141.731309390169	129.533798933495	0	136.142966524424	157.758158260647	123.315163637507	151.66992989776	136.367380856212	134.515799250287	151.342352656932	128.040985107422	0	145.026072768505	134.789672851562	199.907480482984	142.488559589305	163.57254811189	156.325565938748	149.678879501151	157.475078815944	154.839381364177
195.969195318307	165.725504191852	170.407594044194	186.617259327405	182.748553424509	180.072747128412	185.921108353358	151.865784865984	164.765999975408	0	0	0	192.295104717882	127.200363290198	166.718972676551	164.098169946917	162.065171222945	172.233061998023	166.047979778004	171.289448567112	248.058639526367	191.972290979256	174.107516812165	178.467880249023	168.909896895658	0	148.767700527693	172.39023210107	172.818970331911	158.534387313697	136.850701836896	0	155.320423816849	161.855776098817	152.791492541786	167.854461669922	144.806937701807	178.885242115159	180.846845565662	142.0048828125	0	159.314425211128	168.728378295898	0	157.140579132149	171.713121508995	173.860492395951	173.93477390163	170.225187780704	160.419111017366
180.419833322435	159.097849857036	145.691281275204	172.103931090886	177.592280324112	183.624070568392	166.167657526243	135.069228947143	137.227856320527	162.04931640625	168.335250854492	207.586751085518	171.364082690174	109.182583513899	147.021198001727	157.089590787669	148.174615042374	164.539659403504	158.680775181184	168.728402386726	168.265109403436	173.024556540633	186.416943694946	128.601277447429	154.899962460503	166.71252117812	126.705355189858	161.6555174071	147.338994135618	136.196845267855	135.42686057415	130.529950660292	134.689415503906	120.448205512858	114.498899335338	132.755250773119	120.363413740137	121.757097511823	137.554408728231	132.384143966492	141.609677651819	136.452885081243	181.413421630859	192.028727980983	137.278176549035	150.683096553523	140.945399492499	136.042434396855	146.448467251109	140.271185761878
184.620596208573	166.749789340888	163.572046317952	193.069779805261	168.417254092315	164.737803119752	161.904093190092	143.993423101061	147.688265320159	138.903167724609	168.2353017791	0	163.710276419867	110.222714250384	149.123362449287	162.777583415869	151.040892134332	160.544334317934	167.73674353389	169.748113260096	194.168698484574	175.334308805631	165.47255078471	0	158.679756862177	178.309344045508	132.142503081381	153.584799691716	151.301465572725	138.243180657464	135.539166991198	109.746958532161	128.902936139815	120.22463674158	117.102710893327	139.211264299615	124.611835693142	119.345556410564	145.72121171817	134.135264307469	138.678161312847	140.86644023431	162.566627374216	209.898249741736	138.119761788705	155.149442573341	151.525302068674	141.811731957867	151.374882334395	148.359627523938
112.614925958165	106.074256896973	108.984941344567	111.998689351301	113.400589922501	107.221579802715	93.0715119327091	128.213134087796	136.987948240396	166.336837768555	0	0	118.343100162748	78.9106347902878	138.959106029883	103.235061645508	124.234211597335	108.969419576854	97.0711843754901	104.295267091564	115.196797859943	111.426204096365	120.045425808526	0	0	0	122.058966785535	0	139.399810881528	140.01803844295	100.143986442784	71.5061060760322	84.545642097434	77.9636314082693	80.2979081747684	125.342537824022	116.910291512046	101.973148432401	131.981732266763	118.640512556819	0	133.27543512243	170.11831532156	195.862365722656	131.184571517968	146.810694741391	136.1772853422	168.617450783483	151.503158569336	161.353851318359
138.367054210835	127.650767519199	123.525462429752	131.176161687645	133.116260149079	126.739630156482	116.412130926472	159.231445337109	123.52180480957	0	0	0	130.425284181349	92.203838399482	117.985107332571	125.103027529049	119.065188877355	124.287969136642	116.448700190344	121.288168350124	129.00079952259	130.898730860467	129.997188107142	0	137.545089971284	0	104.425544528954	148.192202260164	125.568512069952	113.157921284954	101.068953354574	94.3496551513672	100.226365537676	97.57720715958	115.089982308053	171.401473999023	141.419414649575	105.573502062537	152.732566072747	143.284363851629	0	130.944666781503	176.709684619159	0	119.885288451732	122.283667081616	143.545607075473	130.096982582981	126.843427645092	110.414064153701
186.020873201354	170.819085242961	165.177282071195	181.063603388847	180.941206062499	168.695913610019	166.135946490365	151.808689738613	163.874382107545	175.418045730483	224.408798217773	205.012535489117	178.22604565364	123.246550796136	157.637246520903	169.213033317497	164.815157158338	173.190377942484	160.682904927809	166.885806750736	192.666050291834	181.117764469333	185.161377129782	183.154869127412	164.167581284964	192.278196762425	144.972967846718	167.719450378535	160.897227219558	153.306216881807	144.298029525834	136.999967710843	148.203896066354	136.731203348639	126.940087704964	145.385293865361	139.45601281132	141.187735324966	156.488392374828	158.428307797833	201.675415039062	153.003676167301	187.263679778308	163.747034000092	152.648612081756	165.427185233128	159.491987726039	154.585658867975	164.298256752756	153.515231727899
159.435077368368	160.607376871627	144.328492946995	164.602744964255	158.222528100081	155.746863028176	144.138260740699	137.252672186888	136.814504640956	166.286269721097	0	172.205347296211	150.415186749533	100.984518892703	130.634200925106	140.196307788619	137.463442774048	144.653735372482	135.611964124995	147.989325514608	167.374965499503	147.789136875138	161.808014713416	167.696894132387	143.055318283156	174.805046984342	119.70376260113	142.048864077139	134.342018038469	124.943322902709	117.87332753999	114.652659962168	123.609184370085	111.904827058238	111.702213151542	130.265789151061	118.847706605875	111.050373211764	135.460842857318	136.413117709214	131.577613503331	131.843270232125	167.979530570163	175.424171155427	125.971777530893	139.35254402092	132.777219038199	132.881878770598	137.88358775569	130.915603619352
166.002611615777	155.221906679112	147.812477005885	167.059070744411	166.984834438795	159.594686751982	152.302278759741	165.434233935028	152.558399174186	210.162139711987	0	0	160.005103557968	108.800444496158	140.337997256336	138.922874827188	146.589351755038	153.091512450845	149.1915148948	151.176234148145	184.814429700991	158.113782649903	180.941224010862	179.101990527818	154.985400093334	199.474229419645	133.772709023565	154.789653794587	147.395913916976	132.185899312324	126.989188354998	136.411464880464	130.090033172844	122.216765315332	117.658405392537	162.361743254273	126.700329384712	125.693959676589	145.172109048531	134.315120388116	0	141.599228176197	187.124425821381	180.37692709608	139.826517909186	149.213831328689	150.312289777829	147.22687700086	145.434486338871	137.6919125396
188.448056755054	178.45021930123	177.341777226941	186.396424013655	188.533625833074	184.510937057779	178.266001227518	158.989536073899	177.554403023846	166.318649291992	0	0	186.396982725628	129.176142521682	166.823691237578	176.565141773618	170.527767990748	181.398592576232	168.808424012591	176.842146429788	189.212395463377	184.62755906353	172.409328610264	0	165.188036113287	193.15266418457	155.086437444977	177.108608967608	170.069889662002	161.811025633799	147.439421180577	119.183936781084	149.052171312571	147.21162115986	142.707259318601	179.1702412755	155.389515822736	146.264586062042	167.677707843161	161.363075341483	183.148361206055	161.745683139571	144.493679767975	0	162.975286292255	174.872555236583	172.309729065248	167.147364698183	170.478979374988	166.778392531996
183.057020089668	164.707891705556	164.210668104258	183.994785103487	181.654093947858	179.910062028232	162.805706262038	169.181874162505	167.869512517812	185.004862962905	183.095153808594	212.848083496094	178.151317839813	124.038836757475	160.749763262822	162.94236396273	156.96311103099	171.904810690059	167.768086843813	174.027027487467	193.183114308304	183.354728847064	182.792909460315	174.095890704868	173.706027061124	186.356903076172	151.291417976214	172.378460213276	163.467838098555	156.358678615355	148.207287093145	143.225940577733	148.791482481237	138.945703285507	138.769644247788	163.292012653829	141.959403125989	142.011121360812	173.555762755257	0	0	159.288203857343	196.830193913082	194.802046673709	154.561997530008	168.80598836624	166.19819528692	159.006279369427	168.635182439129	158.650121620548
157.227702351653	146.449876837121	138.820713102028	154.667048717935	152.808607046762	151.402379365581	142.63641559603	161.089771788388	158.602525784499	202.615636886544	0	212.905934419618	149.930744197798	118.645040751627	134.562122863725	136.312853211717	135.72538947033	145.661565930081	136.810476030924	145.200274688316	156.664443338019	153.280084497902	150.291570390911	166.28370497622	163.481655537078	197.050160470569	136.825955114679	156.949965809103	147.734119353536	129.064601294476	121.092538648825	162.857744915425	125.58835927648	127.351404392297	125.784689747977	163.918114762918	142.931086543818	141.301483803006	160.81741702048	164.014663396047	177.660827636719	151.369249820304	189.351294713106	174.944748515381	144.758334116121	148.400348912642	164.147893837306	150.850013785699	147.610629146103	136.84988161413
174.476221806571	168.417583205776	159.467567232486	171.855808016151	171.516875646057	168.114420127758	157.391984619788	158.424862666086	169.097622030989	0	194.826292496433	193.412797381174	171.955218895084	122.855769116919	151.940551971898	158.729126624141	155.396936387159	163.291614123659	154.180137345492	161.847359934328	177.544702251048	173.24011390894	171.634867923842	180.722293546991	167.986563571009	198.266697435532	143.848107872709	165.617024107683	157.887747888066	145.747920933393	136.305195030139	158.587059517648	143.682650173309	134.321903011527	131.803362411812	158.113138574722	145.596595012066	147.099492116255	159.99736855556	163.253299095569	201.393295288086	154.508146595678	199.824640665079	213.398806766647	149.803289188508	162.61091429778	165.343086592728	156.251187547999	159.559599307698	150.840704847884
164.519097378402	156.092131479867	149.331681989582	160.871949553497	160.606647209796	157.913719520649	146.564549427675	152.033724378585	162.324844549291	180.945331475606	0	183.980728149414	159.213083348676	109.565801957759	141.201932973943	148.571088372227	145.647463714772	152.969169202847	139.553572576015	148.706058286106	167.913367611311	159.06591830619	158.935600622242	163.307882647236	164.351277419499	216.88298050098	133.973897193322	153.873629916626	147.626679240922	133.744669949809	125.616130034996	138.180702072867	130.715868400628	121.691295290843	121.781392093236	142.573314030736	134.663840632244	132.202034039172	145.84649360163	122.858192443848	163.487716674805	145.75514983593	189.472326087147	189.979504743528	138.195539510248	152.95002650221	150.57949104959	145.261109503752	147.783689393265	140.424068730027
148.18147088206	145.632100678944	136.801481399174	148.641437948051	148.570928983464	145.433588786969	139.124024372239	163.284573859792	175.218600415628	173.781997680664	192.615773917174	195.447288391304	145.275280577311	110.632379045336	134.600604742809	135.119325351291	133.911864889121	143.443101739194	133.928200861769	138.567970565902	153.174291299393	149.859615521765	144.939368646696	187.703772557497	157.088341617852	192.918364866641	135.074494929333	156.637522750983	145.069421035474	129.548735371055	114.782241841194	141.238207482168	129.846510956781	126.374541198274	121.499486473013	146.913217524681	126.81460620602	127.799576348684	152.128039152981	151.477891142428	184.706283569336	147.474007972622	176.903231441951	192.565933227539	138.413162225944	148.325170409505	158.14085029896	142.375031733862	145.97320517243	134.410033398099
149.744810067144	142.161216831385	135.841530370202	146.027250465654	145.981366237213	142.585773203159	134.66795235923	159.109977902805	148.12422135519	0	0	205.79690307942	142.972349850501	107.78565199448	128.314091828463	128.06816842971	126.869012321298	139.250602783228	124.318476264254	135.818027486768	150.047745423506	139.786454938721	147.952476980955	146.646911929615	149.020061136888	186.171466541484	133.889275609772	160.763421503092	141.622067642164	121.189739315727	107.271631296709	129.665422188959	122.854646272989	134.070266224366	129.809411844115	151.021692247492	133.678243010848	138.495742806917	159.954392098834	144.103513194623	0	142.765571521359	177.660917026737	228.451950073242	139.065395819375	144.111874190016	159.789316348388	141.690768039506	141.491083296344	125.383260332751
143.193821504999	138.837589917634	134.989845348977	143.277539696178	144.77420972881	137.100033175086	131.262213811234	169.437354784058	173.606550933277	0	0	176.556884765625	141.008004797748	121.743327766471	131.417796869277	127.672867623589	131.472867857744	139.917880792374	127.898415041256	130.834653089506	146.26823076823	142.285603299421	138.67454292186	184.884262084961	177.034877543415	0	149.582480629617	194.773330582849	154.853078602404	125.159018238326	110.964438437715	139.362594604492	132.287610616067	142.433465469907	149.642914236521	205.616672241959	161.935152664277	144.196134796811	193.798060500747	134.524429321289	0	161.418054747391	181.717498779297	0	158.157694228618	151.476826123111	185.80198702127	167.081300292238	156.765943338456	136.116084346268
166.846883835629	157.485461234978	131.820129904382	157.566068387363	153.972636581096	164.888239689281	146.342685741998	140.900834717915	137.58508862642	153.668839500532	180.160005957907	167.929437722748	147.482101853488	91.6611256745941	128.347694631693	147.422524300483	132.68723287871	147.118197139047	129.651704898283	151.394330575297	175.980875598935	163.386793057854	162.729927523263	152.352132108735	144.90969363167	169.892042159573	120.542761214468	140.147428062406	134.203078063249	121.419606330463	116.711647709528	105.598522667988	117.797502192933	103.395697466922	109.587377483848	133.884309916862	119.539213322224	113.352020710004	134.856631015441	134.52941645571	165.085030866633	129.751253051208	151.966238882438	177.963534520988	127.965923505737	137.934755273614	135.402320925276	132.223228748287	135.32276196834	130.559648745985
141.645461268595	115.686008145488	137.328016738121	142.67685458537	139.699636620918	143.623299889946	125.802101347848	153.370825314415	143.058620609479	0	0	0	135.085380425937	101.8531885648	124.129513097161	123.312171381235	119.504458243952	136.419006595836	120.067820208769	130.376744110779	141.013706146218	141.096044064694	136.723473577035	0	141.370083649751	0	138.056347782243	145.141280019853	146.702391337852	123.919479042196	101.981591060533	108.333854228001	119.518949749904	87.3611451261047	113.504003661781	179.624618530273	123.753776427984	176.004715554289	142.201921627808	0	144.870071411133	150.914777716379	152.522790590979	0	129.830132347723	140.949656392163	152.296736224661	152.382877749989	140.137897847106	122.896830686935
155.052480646262	141.612544387729	125.416250775983	142.444909182031	143.337471057653	134.298821910029	139.303293132233	143.137703927973	179.406369417788	216.241012573242	0	0	150.489528888469	114.02135514062	146.420830433195	126.655414543929	129.483591290557	141.479621982153	139.119314165644	134.645173695823	138.672202039641	149.312297615991	134.523041551103	0	0	245.04216003418	142.168082107943	151.427855462521	148.293949312265	161.714454205618	104.056662272092	0	170.835660901427	148.104871435696	141.214502600139	129.485046386719	162.648423737097	160.395894698479	172.228134155273	156.679779052734	0	161.428080610183	0	215.052341206577	148.510781417708	157.622740845016	201.751196782519	150.811126823899	186.893368744884	153.118280502796
112.630164690806	114.621522796705	99.8967094771723	107.234121257781	111.498207997153	106.947318613091	101.991630388419	126.384111098536	129.488210108102	0	0	166.849746704102	107.384175891598	71.4372932905972	104.221082290962	95.7698699027383	96.318414793655	114.378239326771	93.1711582914233	103.375853363275	115.429034622387	114.51156435899	112.047695611189	130.36248585903	132.98754621138	161.235301801213	117.896638111944	137.448720527128	124.211730364718	97.1167309840813	75.7618613974054	82.9685606265719	105.557863348278	115.126410505729	95.9255921069867	112.120025996681	109.867405679307	107.905458850412	128.968062297298	117.057452727879	0	122.877720570864	146.212911470334	143.055014451852	120.827498833447	122.058890203771	129.682560224256	120.431080123926	122.937168556325	110.78358167273
137.473997714264	129.085382101501	124.655122414914	135.733165154887	137.40543430362	131.864585238578	123.238265763748	172.213043048868	169.622736131804	179.723922729492	0	207.50065612793	132.083103780574	99.1293767406801	121.398950168872	123.156558459619	115.790043281271	132.293685913949	116.926042599673	125.050848440479	139.193308777478	135.823842344912	124.36926971986	0	142.860811783578	188.12028503418	127.24870660246	147.010584457203	140.683340280639	115.439656299964	99.0326900951938	141.735346553833	116.472788714616	118.271125431625	134.355664449209	158.98059226175	127.48677410838	127.812859595009	162.530794352352	186.83257185182	142.839783081872	138.56716870331	173.818210482779	230.857055664062	135.445447365336	136.15788446718	150.295016539632	137.983279358704	142.156222575452	130.004116949152
153.237612535406	146.862289784173	126.959077372284	149.220525932522	153.241151503938	155.13011725869	136.423080222691	118.778648913325	125.853926099515	154.926405492435	137.073228523573	144.884371578429	138.82858836816	78.7639324730427	117.514112258847	112.322677087209	129.835063413921	132.993320503186	131.187920171268	155.517738360084	179.935472793094	147.705432634693	165.190035418423	130.696799580464	127.595402598103	167.929781089636	106.987652502287	129.383629289975	121.869744791635	108.659479290989	103.159471704226	83.4190737845025	105.458743775213	100.402530703682	92.0416874928807	120.477858649662	102.563690902113	98.9187365976914	118.882448114728	111.745346364066	121.912261936854	118.431735446914	150.815492576413	151.488741476772	113.826161693183	124.79742806794	126.624169942514	119.272365675658	122.834494453907	116.22315008771
143.170461930305	130.271170893587	118.169404818257	136.908449796502	136.990728206201	134.399760125602	123.548646202337	134.165401391016	140.886043510933	138.758098697583	168.716537475586	164.910368652878	130.610068756315	88.2963713546618	111.286985622317	113.981253558765	115.608717034976	126.190269382668	115.215575027241	125.433073346513	140.30494833856	136.495028449416	135.446341052219	154.912987028956	141.498295431556	178.819902686346	111.875447418177	136.540529695922	123.932964914437	105.218433973693	95.0975342022138	118.231655505286	99.554374764629	101.61369675319	104.115120391455	124.800125181857	120.492986331452	117.73832947754	130.476901927962	138.377621646578	153.004722082558	126.168663355165	163.453557433481	172.880939182817	120.227318244329	125.582286273095	135.331861645492	126.573907468479	124.908950364031	112.878524913211
131.806651166111	119.427769210183	110.419622293389	126.117489166709	126.557161031621	123.54679527592	119.26337830767	156.322955969377	143.996013508802	0	0	0	121.386355525441	96.7329891557078	106.877998771579	108.797089050885	107.170857685819	120.079029353155	106.097506571551	121.18966940246	131.64696473328	128.048028858895	120.73543438585	144.142594577177	133.41093068123	194.962600708008	109.007056019321	144.555782119708	123.497179558039	101.523823103391	91.3439580676527	67.4034950143339	109.238202991245	124.378550517994	99.6004520290658	125.844906621145	120.765062331043	121.39680060374	152.21279529868	216.909255981445	156.402053833008	135.019090160087	200.281994414092	229.773391723633	121.9716882749	125.951801560168	150.53271240262	130.705817133426	131.881386421838	114.110582467974
0	176.495971679688	143.182846069336	202.236222547542	202.25390625	0	181.604797363281	133.728170466786	141.596498801268	174.850952148438	0	0	0	114.730487228698	154.921345007455	0	137.611770629883	0	0	167.527008056641	159.330993652344	0	0	0	141.205239877878	152.73372885192	146.181118444484	148.816162109375	167.053839264854	238.838790893555	135.834243774414	80.2956780719354	155.872161865234	146.474413205441	118.003742091275	127.08333691623	112.750241019273	104.067925523793	144.401945051583	132.9487891842	120.166351318359	141.627217793863	139.472138031624	152.267718656725	146.218500762384	161.92127786655	147.925387377234	126.831925214603	153.885367878534	154.749087182904
161.220113387884	174.0724907047	0	143.157669067383	169.646125300527	195.479034423828	178.455522794801	119.881422886346	128.264783414645	148.378387347082	177.387283325195	241.007431030273	0	103.474945950966	143.457758041733	159.180322754863	135.410317054696	166.496185036241	140.694481889806	191.796538136023	167.556488037109	157.143356323242	173.596542358398	121.219458675074	133.762466806176	156.868419010344	119.03628716821	147.507808510837	142.332468688457	140.181876832799	116.289028013334	89.4286159723369	140.637350574796	119.205404909269	117.000046898086	119.830577192198	105.370095721271	102.11984769391	128.296936729003	116.917307679114	121.228142369604	127.179669890401	146.049533604075	153.391897566323	128.941608578967	146.089268666714	133.90687764115	126.642829935027	139.50338406743	151.234361237778
166.607467687954	157.888689272055	125.677126134642	158.141317173385	157.205061361898	165.036237909175	144.775278896245	123.217491314426	126.677249413645	151.743448987068	180.981217172364	149.170874246699	146.01277001569	88.2797530177178	124.545596872664	129.688274231373	132.801492485762	137.637559182103	141.043581270657	163.388196078243	164.059380180892	162.217168275115	164.137444843077	139.522933487022	135.065936019409	164.426371535405	111.824358734597	132.863647256396	127.543101381824	116.241896827182	117.47368686596	101.799465810738	116.238830954892	108.31818284704	101.321467852795	118.311682745279	107.079906517439	100.943351284966	124.388983046309	123.167007922273	133.890553001857	119.368868624281	145.570231145834	152.678450586961	118.626003317622	132.55752759737	128.501958423076	122.78999487602	129.924717415172	123.297996718044
144.114268904014	141.468688024214	119.817117418571	137.126561268975	138.294386381196	135.15837714369	133.555767315578	133.345530605274	137.795682489376	159.299908543836	165.737742413784	150.569832984073	132.043265815863	90.9860305615975	120.158902497729	116.830794828086	119.992044657276	128.732540327096	115.919151272985	133.323311582316	146.635173479727	135.512670605125	141.082327843145	127.543751227758	146.873997336655	157.484960575021	117.604551350908	135.412032664427	128.999543601798	114.368612844561	110.207381622722	114.220507068974	111.348560974096	101.523217495757	104.319032021234	127.363557064211	117.709555425665	107.038362654547	129.667067110538	129.592587624947	124.137030823348	126.365702361129	156.927683428062	150.013341031227	123.017249102928	134.302417414486	133.652409385498	127.278660360328	129.610370247651	122.480605821957
143.461705721421	133.377969467416	122.57732048248	136.695531874557	138.189989729611	137.501764201356	127.707847144369	137.152184394175	138.882256525497	160.385456050405	155.868255615234	182.909044082332	132.770717138953	95.804176327472	118.595520800232	120.182470596457	119.061263666326	131.019785940086	117.090322466375	125.610826988082	142.934892282902	137.764298840457	134.000243750306	145.251249978528	138.670453985772	170.867968457533	119.655418060363	139.985076721711	131.199833628867	113.917121291193	102.402173154338	120.680748220888	109.70197557732	110.836183674222	105.984859346784	141.623784936617	120.77705925375	115.124461904563	134.333343769319	136.586595375679	138.792307400927	129.974272238663	156.17348063988	165.011472631954	123.494534830797	133.678355506979	138.075983872561	128.42564141084	131.436742775612	119.786940760564
147.670638588926	120.555481356788	133.434554596617	140.420981847934	145.955011354298	138.880844435437	128.678015764287	146.207693515795	147.426186466098	0	0	0	141.613199483535	99.6384415995601	125.536599430791	129.187275018391	122.285180525642	138.818772307459	124.217013273963	134.68466927932	150.218350165293	147.714458021742	126.58155237235	0	163.170991905986	192.054626464844	121.033931396558	154.61728823675	147.27190043285	125.485801791615	106.642587247434	120.514699356789	126.163660226839	111.364991429977	151.498775155281	126.748605700969	117.618877155427	116.259671923434	136.172342083187	129.532374315858	0	133.875834905287	174.447215634819	154.000396728516	137.885613781132	141.524185825705	140.427465031107	136.787608202054	158.835553482253	132.590178240252
121.49295318907	125.095373314159	130.684358131393	126.409877700433	129.449013669097	122.84777120445	122.67347133413	110.595970153809	169.718590042887	0	0	0	130.03861759311	89.3415799013797	123.842029564344	126.12784576416	134.014748745731	135.299086185461	113.922537708403	122.981177890108	129.349786961199	139.693164316371	123.042065493288	0	0	167.487701416016	129.129364013672	0	163.695694920452	117.9607336088	101.500874906973	66.0924301147461	64.1639326520696	107.74324798584	0	131.282545836425	123.848437077678	137.794876098633	0	0	0	131.27878804343	0	0	157.282271800888	136.993987273922	133.252948433733	155.766128540039	113.032104492188	147.589721912617
118.49078912914	125.198104040995	119.394323690877	121.927840709447	123.674831972675	119.628056239822	109.785960115054	0	196.422409057617	0	0	0	124.932715350461	89.4746788822793	125.039223624053	109.843045103823	110.793011896603	124.560622728099	113.115508149747	114.122967571755	127.412127315319	122.131116477187	122.628060821361	0	0	0	128.519547531891	119.759239196777	148.527368396272	107.327403700915	91.8311724612885	0	115.864669799805	113.776748657227	142.880246055569	158.503540039062	0	0	0	0	0	138.216928496021	0	0	128.372219519805	151.096656225975	137.612823486328	116.607048034668	147.112111356166	119.66652109341
127.430574911591	125.698823873905	114.968170832616	124.692919753708	129.351466353727	124.001990856595	113.042511414835	133.565282159811	122.477980114006	169.956512451172	0	182.543182373047	119.800310810527	84.1115717307809	111.468432818326	112.556603160616	117.631294886887	122.299192800691	115.379783863719	122.656722274268	131.973922684137	130.76832757748	127.233422042522	130.242919921875	114.907811960009	164.635299682617	98.9055094767948	121.575429064897	113.837974817241	102.711291125611	105.419249839466	104.375595092773	89.8315037840037	89.9565811699876	91.6945582628453	112.94686656132	107.097162638984	102.368780801337	130.660316789678	125.734321594238	0	119.009461706969	150.269918828078	0	111.289159878513	122.35643653076	124.579472183789	119.171895112505	121.215953770508	109.125406364794
137.35552797333	128.97135009536	133.545054622444	135.768452723831	138.010091119119	132.250395123906	124.123947794137	0	200.874752640489	0	0	0	135.65716952965	107.517542806603	126.412904389312	123.224602021744	127.86570166375	134.915253297106	121.713951243241	126.224638658898	145.590956620957	139.552460109262	130.358870559405	0	139.161209106445	161.948654174805	147.50354456125	202.186255490371	158.760865266224	127.944279723743	103.664068839893	0	127.74183162551	136.918064961839	164.594111072855	0	130.117324829102	202.531890869141	189.178535375573	0	0	185.399509857294	0	0	165.284585986943	139.575412872114	183.916122436523	151.868898306591	153.889478168098	124.784439018557
150.52502619164	148.514990318451	131.53284553176	144.44919940476	145.191231260192	138.052490740948	131.002329803742	175.728435424336	193.097144943372	0	0	0	141.205434634614	121.870198043339	135.427302562979	125.59072991576	123.85407305128	139.369863510136	123.264207391928	132.64133524577	150.056825020634	145.925123110237	150.141511999703	0	0	0	142.018105454135	198.060026659535	154.325566261405	126.712412748383	111.437739608547	0	118.157394951521	146.145758227632	131.131195038544	0	159.085311889648	158.308427167002	152.121187792396	175.446090698242	0	165.454987687286	0	0	158.734002227625	150.68940941806	190.594505667849	144.085834280452	141.900111946684	144.475465935407
131.441180509671	123.752018038869	120.892142514577	130.148075007258	132.122991219074	125.266325954199	115.822264150216	241.50227355957	0	0	0	0	127.086374715833	93.486410824331	119.482753175358	124.032477740776	109.969197065835	125.341978738976	111.896928950477	117.548292347498	132.766149892087	131.504285916351	115.727499992386	0	0	0	120.680884011267	137.737670898438	145.935746328055	112.080424441359	92.6397421849741	0	112.226059645433	188.904175028432	96.4411288314341	0	114.703086853027	128.802251381243	137.248947143555	0	125.139472961426	145.35618623522	170.692184448242	0	129.751686081927	125.901188104441	151.783597435183	141.742372741786	145.165119396582	127.081108417299
134.485592095309	131.683459854663	124.287451333368	134.610993328002	134.090984094076	128.619525772752	121.146690799473	144.637435913086	134.647644042969	0	0	0	132.84299825589	99.6684449222727	123.611887588831	120.324263743014	114.264356798505	131.873272067609	114.69340468528	122.293207819428	134.699962524122	135.66538340219	127.998372359768	0	137.236724853516	163.415802001953	133.276280495272	148.439603594987	148.702284736425	115.430523862116	100.710850074267	0	121.684020783496	127.087138361858	137.80492728852	167.244750976562	0	216.369903564453	157.041168212891	0	0	149.007064256643	184.718708614335	163.805068969727	161.721668181907	137.957495278159	176.774382446951	151.384466480493	156.068367166409	117.648619211753
106.694241483733	119.256826804219	103.917479093271	110.22791274295	111.849956905548	106.639876040671	100.232558631301	127.890092204271	130.335280589491	135.786382074131	0	0	110.508575595481	84.2779668075636	107.283720900271	103.636619353276	102.436124919342	110.857392927182	96.7828048366255	101.405116757762	116.252341232725	115.898057004523	110.905982788849	171.773956298828	155.433747269777	146.279436562578	114.576913466424	128.334412709312	124.994268042336	95.8506065137448	83.1431834066938	94.8134144602133	96.920806831548	90.4346233175019	99.1299730623127	126.898964620845	109.480960114318	112.618705856353	132.868393194138	123.511266273452	0	132.680681531345	158.907090975951	202.294021606445	122.000197412181	121.280487850213	130.52024450784	117.426267363831	118.155264974641	104.677425274012
125.728575300143	130.746935379211	113.827598321457	119.175734383139	137.436118534548	122.992037441977	125.966007040909	105.611782212911	111.462991137328	124.74155785396	147.125595092773	133.475833301941	178.556532739122	59.0546981350252	101.905179573701	101.520466993359	109.078659063191	120.269102263194	109.392389260942	150.143572931894	189.174989647075	127.61953542752	164.62243342408	125.965523684339	110.956042412199	141.876035057378	90.2898174857362	110.557543926362	105.616524145506	93.7099306310429	89.1225543388411	60.2623754655162	94.2733276507073	76.2826240873794	73.6925607569687	101.447679560352	87.4881414988979	82.9223631915386	110.58109905076	101.410306826838	119.949967268523	101.465254284916	126.656056785994	122.323833573508	97.7090941359998	114.615622368838	110.239690088297	102.973638935401	105.900041257032	101.875014973255
0	140.014893067915	101.6109059606	0	178.339294433594	156.906260908696	186.991104125977	91.8671622797722	99.5254743531294	99.4747507426143	102.88500213623	124.331025850812	118.77001953125	55.4044104247843	105.239282488805	100.678814174556	100.804779052734	173.953002929688	0	0	165.200546264648	205.125396728516	0	96.2488708496094	100.16448848996	130.789142018229	87.2309087887756	106.207072807855	109.670157689356	93.5700527711297	99.852112121727	43.8130376585703	86.8085978174557	79.6321956371075	72.8047625003555	92.321304888335	74.2363835722887	68.6977443243046	99.0220575374942	87.7516251492775	91.1593666427894	96.3481456472324	108.731957587469	113.429551121316	95.6518337630688	112.532179434895	101.085151806153	99.1491287278969	102.112497852412	111.775476929833
139.175616749235	124.447583019427	128.219637416395	138.21923661965	137.688154420524	126.94448700085	119.542956309526	0	0	0	0	0	135.057463872573	98.728671533668	121.733839432466	128.205039909319	116.129381020056	132.838480989093	118.087134024138	124.689804866673	139.646071853795	135.704421318022	132.317199293159	0	164.74772644043	0	130.076235864634	150.241891245951	131.485539140429	123.775837356713	102.643395421599	233.095184326172	113.550325847969	139.681897624606	133.546714106328	0	158.612411499023	162.010297507572	187.317673998615	0	0	147.44190241373	0	0	132.250244789613	133.938022336625	140.146594493391	136.692441335063	139.196447809228	117.516137794935
0	0	0	0	0	0	0	149.867111206055	0	160.148727416992	0	0	0	107.520126506539	0	0	0	0	0	0	0	0	0	0	0	108.50700542521	168.712668538958	0	0	138.089630126953	0	128.266204833984	0	123.251350402832	106.943046465648	0	163.494613647461	123.709011377474	127.589736938477	116.060554504395	0	191.750900268555	87.6811587803683	105.787167480873	139.750595092773	0	0	0	0	0
0	0	0	0	0	0	0	0	0	0	0	0	0	146.560827532449	0	0	0	0	0	0	0	0	0	0	0	116.81380220274	0	0	0	0	0	132.340255737305	0	124.441007634527	0	0	0	175.273864746094	0	0	0	0	86.2792227033502	90.9508056640625	0	0	0	0	0	0
0	0	0	0	0	0	0	0	218.060958862305	0	0	0	0	101.89848265774	0	0	196.975952148438	179.099761962891	0	192.328216552734	0	191.295196533203	0	0	0	165.876326359548	0	0	0	173.842407226562	0	161.909515380859	0	0	0	0	0	0	0	0	0	0	0	0	0	0	0	0	0	0
171.194141319112	158.951961540582	153.083225711225	166.516843540658	169.65344582706	166.983121481617	153.423926771352	121.565607107845	129.54134325924	154.533871261827	0	183.390877334814	164.290526479531	107.512555941871	142.588511478013	151.304317121878	146.02202702927	156.864413126699	151.753229479955	159.394690764507	173.871296081389	170.617518157568	177.013115660104	151.011715504091	156.544076889659	170.530544780773	126.342046725792	152.413392655904	145.569496730142	135.812720271054	132.903721750679	102.01321534444	128.870984158116	111.463441211206	119.272186488038	122.428194221853	111.271689058263	109.299733446169	132.424276218679	127.870885629748	139.22077523688	130.631942846519	159.751190769905	174.452534097256	131.720022219636	153.091742941043	137.47799262735	147.628888512791	147.371782946189	141.078546696977
0	151.998676343362	0	176.56839205946	0	212.042728662797	0	116.131266724946	122.127258310044	97.1540679931641	0	107.123420715332	0	79.3817010607739	129.18814044293	0	134.527587890625	146.234100341797	153.975096419648	139.34521484375	0	0	177.497985839844	142.488879244454	148.76318359375	133.477418516991	116.911126179944	159.821596983375	135.562404147438	133.822422799157	184.003997802734	67.2292236547156	129.211181640625	124.952844316757	120.621048158824	112.337274471013	97.9865020009453	103.311113797732	126.016456372289	108.291379523752	102.352707202063	123.196935267674	118.990965132886	120.090897856435	125.515213010558	146.613094433103	138.596562033556	125.394428887	149.288668867507	138.363260397602
0	0	0	0	0	0	0	140.963674836875	157.117803157878	115.872259811144	136.992248535156	0	0	157.121094114923	202.912368774414	0	0	0	0	0	0	0	0	0	0	127.564155027428	0	0	180.264656270505	0	0	0	0	0	0	186.479999396956	0	0	0	125.049217224121	93.761487720724	208.801376342773	126.701969240681	132.754054106366	212.975952148438	0	192.636551965412	0	0	0
0	191.990908908649	0	0	217.370084717476	197.996810913086	236.935156799769	177.942353348549	173.531646728516	184.054585378703	0	0	0	137.843660677677	236.091201782227	0	0	0	199.778518676758	0	195.914993286133	0	0	0	0	150.902611973278	191.688034057617	0	203.927891593989	235.01953125	0	150.163049324071	0	146.63623706133	141.325304292049	0	143.871505737305	186.726404510312	179.698098265609	0	0	170.288619995117	150.83913233688	151.721170032908	193.042859560748	193.804000854492	0	0	0	0
0	172.944380509581	0	0	0	0	206.625595092773	170.610033452006	199.764659500091	191.418447848899	220.507400512695	0	0	150.126628373531	231.925360455574	0	0	0	0	0	0	0	0	0	0	153.809964371953	0	0	0	0	0	0	0	194.425735473633	181.722491040281	0	0	0	195.526978950075	175.588592529297	189.353286743164	0	141.600865568687	142.354713579574	178.300064086914	0	0	0	0	212.908477783203
176.348090495465	159.78450012207	175.691014004066	179.201994228646	193.171955304695	166.415729484325	163.174072792754	169.106414996412	193.724975585938	0	0	0	179.477644561252	133.756457357733	171.513125080675	192.291091918945	172.445179725656	177.456221441434	177.979317869499	180.229708867415	176.707992553711	199.528411865234	229.480361412897	0	0	0	162.312311723311	166.469757447425	176.999173060603	160.584246891403	155.030166991763	0	156.488651012781	155.953094482422	130.976091188632	156.641102300319	0	149.545824956679	164.579374782545	181.445846557617	0	159.097432225303	0	0	162.932708465584	175.214147817152	168.835676199636	156.512578086732	167.551469598698	157.919694066272
174.483596190207	157.025378171298	156.899617311658	167.693162217833	158.062029866418	171.626197731522	210.980382906621	122.278204025595	125.434332188281	132.96940612793	0	188.505607677162	143.013030285013	98.5109589896149	139.473514906596	127.89338684082	151.62663259712	149.468654400587	142.109833219376	178.924378404777	202.71352686101	187.397248919703	184.601841235886	139.887575116579	139.129829781413	177.234146118164	117.735614342311	149.081731767874	139.498009427545	132.491834529763	125.904391888917	71.8447742414909	115.5501298115	105.499781728766	113.6148709731	116.835663727436	107.467884080567	104.233226762842	129.595827208441	117.904909028293	128.669097900391	125.82894142124	141.118925043804	161.009594466858	124.206775678239	146.325658174685	132.42035452434	126.35919227994	138.706042081356	137.842486533121
179.019612087266	180.162016434916	148.846519544531	172.221456009644	177.095640693962	194.666908767323	202.600296164759	126.451508882142	132.291714089475	179.861404418945	0	0	181.73157297232	99.2479190163455	145.187213847787	140.278856233622	145.357738262947	155.21406545952	154.355653855403	176.870347818694	182.671968698104	167.319711622506	165.220949524818	146.260908046285	149.503775754268	190.472961425781	125.595476373948	150.664414924596	139.443526913936	134.798039104051	135.890747145198	108.42071005684	121.128670739422	125.916246650457	106.75012292016	126.610840674757	107.705197445788	106.757816840561	131.358027056882	115.67392510097	0	128.720070085841	159.818354184404	177.063026695274	129.539897528765	142.348895686346	135.144529650539	132.0016831353	133.661786670898	133.672749084625
174.527618391558	159.098225057409	154.708978560723	174.32209282997	182.292060845682	185.190610737168	181.536001786514	146.000840955965	149.792948243345	167.477185911205	0	186.294281005859	196.628884606701	114.702060664966	152.463069871953	151.988929364513	158.376118614278	170.763233664274	144.191421972144	184.497532742029	193.497991247136	178.674145028868	180.3251953125	147.107155904822	170.272623582492	198.432332085557	135.856512865988	159.107059760958	152.152319147847	146.615860246048	148.708142151662	95.567786671742	139.005822158548	126.000534916854	124.65960966918	144.181980518139	134.512269443726	121.310351360461	149.042835947309	135.972409048529	0	141.855886089774	180.635428724622	225.537506103516	142.447365911569	161.899762684815	150.588318370053	148.658253542813	159.150928345034	149.805575791891
176.573709160795	170.437229011579	163.323375492278	172.304710642729	175.840820715724	168.261076984883	165.704960843706	167.967075894837	159.895131368855	162.386976236377	0	177.784788055437	169.632862622109	120.756190840274	153.506426863658	157.599799353884	155.251626882885	163.967855197141	155.247541815329	158.518785210936	177.868095356858	172.671536560737	177.367391801976	149.365879354177	170.685851971745	184.979333766484	142.360784140024	164.065695036305	157.079149068969	146.58360868267	137.691890737404	119.863759696942	144.464315751907	133.006435706229	130.222185032296	153.073511451574	137.8949159462	145.228212092053	157.266754260505	166.740883206385	197.026794433594	150.3651482911	174.692400423573	158.917938232422	148.094244785207	164.511526738789	156.145886332856	148.217215228604	156.353128090062	151.95833904682
166.150521563821	167.034980764878	149.898385795869	168.324848234209	165.296761511269	165.667965081165	151.515064292645	153.85426742213	161.994491516767	177.897471941416	0	173.102314525022	160.215710753349	114.001615169074	143.541804420019	145.618175761381	145.51330056408	155.861194646829	147.880551211765	156.670973952349	165.370090478766	163.658500388469	169.683791854419	148.828973562935	160.923193449172	205.058926159474	136.067589722534	153.828637960372	149.802467346127	136.593192284215	133.054312339544	139.96862901199	134.622240924096	126.840221125175	122.46266094846	147.793033334365	143.533108201715	137.15637718952	155.834915106053	149.415595129908	169.841965044881	146.038304168799	190.361545550333	168.410079956055	142.811993766981	153.522381822216	156.310302618515	147.27487208167	152.104124163794	143.520022539233
181.08477462317	172.631385037211	137.118591308594	181.706906089405	165.494823547226	159.688425876355	168.236948371101	144.411811948314	156.639291399272	152.279296875	0	0	171.487824045715	108.479346132933	143.651999271593	147.079755034472	153.18545705111	162.120527588194	193.574472090671	157.278258141768	160.448312370209	165.806491315297	223.448303222656	174.66145324707	163.539701540187	0	131.133567999696	159.001160313045	147.932784596664	138.372338193265	133.854284792035	120.094703044273	125.287513063373	115.539045259858	123.856998301799	0	126.511776349979	121.546994700815	154.018474504566	0	0	144.50972129911	227.43977355957	165.335294118924	141.719051947197	154.958242781948	147.910610765551	150.964905630596	149.70060067951	140.9983782128
0	0	0	0	0	0	0	130.814386049971	143.14551980405	97.5915453416032	108.773776683339	105.104444115171	0	114.342182622017	0	0	0	0	0	0	190.07795715332	0	0	0	0	83.0859010142421	0	160.758255004883	0	0	0	0	143.878112792969	145.766105872886	0	0	109.557106830969	115.209482606809	184.589248657227	140.578956998825	79.5537246585941	152.647115639721	73.219322156726	95.9413116560918	164.211644225431	0	153.992279052734	0	0	0
0	0	0	0	0	0	156.492630004883	143.601902052686	173.542930528959	105.764537506707	106.501959691628	107.216502279501	0	135.067575453507	210.114990234375	0	0	0	0	0	0	166.83952331543	0	191.918441772461	0	90.5068680817316	156.780173504719	0	0	182.291839599609	0	110.616229244241	137.781749552778	169.91877746582	143.283238203327	186.325082055936	135.443565752615	132.219249336834	158.854760262253	122.794532362009	79.043703672361	140.809621666914	81.6573457891231	96.4922834217798	167.965941813419	149.182632446289	203.083206176758	0	0	0
177.88277608637	118.663931591754	155.443166177501	157.6240830034	128.49360549857	160.148424359786	130.316634755196	132.589269199865	137.557362070455	138.548420879444	141.150803375226	141.222942569381	166.278811853623	132.087259926277	148.074574326999	155.602759899863	149.148280412558	184.570004751577	146.659025354806	147.906600319659	151.588651277013	175.410327200833	121.828546672331	104.585964873977	127.74860844397	144.948390619778	149.079846189316	130.994573527796	147.857485187191	154.295386289667	138.631523287812	136.313046345414	143.41310020106	135.507928270667	138.278632700826	141.273851153912	144.893514955455	142.454178293689	143.73962648657	146.237883758502	144.013547059223	144.336427028298	145.778744891709	146.161574454477	149.630576151842	163.763465677689	139.528221444585	137.219559503829	142.606126388187	143.108657722724
56.709454385032	55.1411168135315	69.0324152403951	68.281422690348	69.0636202910304	65.8452351519383	63.6612109922207	60.4466490106741	68.1830663140076	63.8012132062185	69.0263421500836	69.3652573952991	78.146599270904	64.074714398794	81.5384599709013	80.5130624534664	79.8617219016644	65.3048278549584	71.8683307439522	72.0059218060242	82.8588433497145	81.351982988283	65.6541851644167	55.4069823897909	62.8299592951446	72.5368626881984	74.8332121662701	62.286492556307	88.3607512486851	78.2997293682322	73.2856750650414	63.4674219979289	76.666977397205	68.2616499167516	67.0769846531787	67.3567419023461	63.0633315101113	67.1372419702295	74.9423717699867	65.9832660181712	67.1475729197703	72.9141434405863	68.4074745613848	70.2590420367553	77.4578781002981	88.0249519794891	71.2718840532968	70.9336678154789	77.6505227692223	75.7362740384585
145.454516982385	93.0696731476141	91.3121133416721	132.636575987812	131.541388303313	128.04978728516	110.126986197842	38.0623214605311	55.6328156119116	37.4798988723215	39.9448101930955	38.3551463114729	137.834357853067	52.3071418031546	85.4248005195304	112.788556025275	79.2507872852755	112.141349587428	116.294490848251	119.25851606607	128.510830493002	124.632679268532	104.420713601249	61.6549921020397	81.0096132966132	48.7328262783372	71.4639742847922	94.2360519650907	83.4599408367258	98.5220938724683	120.899107678015	47.681029767649	98.453421779516	65.6885067499738	64.4747387175214	49.9116822525378	43.6232167420469	64.6958238238272	61.4875712068836	38.5449138490203	35.6875263649304	62.2285826111136	39.0281983681099	42.0422696627341	67.7107240456678	81.7268740773897	67.6292027578409	66.3043297651115	73.5377067523641	73.503250132957
108.548339067404	59.7497440734455	92.6869004620789	105.011734994462	101.08408558388	95.2571289041123	78.2767216038894	52.8617404472977	61.554061866474	51.7081133801873	54.687360548495	55.1973951447055	100.961706905298	69.31807165225	90.1506588588118	88.85977565164	84.6681497266545	71.5249971800046	80.4758304376263	85.7655515040862	92.9551909025771	90.7427954291215	72.3603764170305	37.6617110947216	65.705658260607	58.4170901669613	87.5689974969767	68.2370705874825	96.7322878384786	88.5103651512372	86.2076466695337	64.3834316778533	84.69263757696	80.1389884792087	80.0247048008933	69.1231378791017	69.2093406073595	79.0246822454745	79.3511607248819	63.4911816465265	60.2589502949524	76.0847254784102	57.2051660297964	58.4367230842552	84.8323448999708	93.472855307097	73.8963022520546	74.4935299288396	83.0812515652104	79.0643667447144
122.960948021785	80.1197082300966	121.270964379961	119.973925024522	118.414643428133	109.767832637322	92.8777107506068	61.4558902878187	71.3667224707692	63.2946521882322	64.6413603922978	64.9800923438356	88.6188395273435	67.9318131046362	104.990135864995	87.5372566538336	95.0134937145094	73.8547109510673	107.418717253425	101.486428243655	111.056420327121	101.716194350385	84.7898844338754	53.1241269010696	79.7845778546348	71.7603237098983	99.1435792172058	84.7889880826241	105.305864705513	95.0514228419296	104.13114089083	68.5719473254226	108.359675475608	93.9655706089153	90.8147880202401	77.0629770394901	79.4506225162902	88.6384502452589	86.5715405763024	72.1617417554496	69.1299625711542	83.9375481764516	70.9317355069234	70.7915338822829	92.9306053644636	104.578460463073	81.4791526444759	81.7610726563519	90.0750162065907	91.2512813972157
40.5838795078176	52.0920176678933	55.2000137632545	44.8142618777817	48.9558116101633	41.8333943056597	44.638138426347	75.7983873294326	83.3235860721175	79.6858698679305	81.0342387686605	87.4574852173022	63.3386337621327	45.1403219212692	71.2898861762874	62.2857384144916	66.6140548935715	45.0255459619194	57.0098032466954	57.0042198850249	67.7213423912706	66.6652543371578	54.8969013341205	61.9342741696498	65.9126629334561	96.5544528534834	66.9983060853201	64.6385580926663	83.6554246451452	63.4977274256053	29.8673262324643	61.8249628875683	57.3212561494135	50.2415942088807	45.6286199409599	87.2328103775043	75.1550669072204	56.2201511285882	83.2523195951546	88.2262327338736	96.3954434329478	76.7522946327794	91.7477896404093	89.9005138894105	75.6906123187753	87.0676800630457	82.4810168930611	74.8812730329739	84.0253045191125	75.2878623437798
108.70854846832	58.7006087224126	97.7663224208069	103.274681853839	99.6376860377811	93.2674161634213	74.5934534075361	73.5292364586034	82.9129751671961	74.9095120648452	77.1433138904569	76.581932540709	104.271310179612	85.2529389452353	99.8814239749094	87.9216325856236	99.6246225832508	68.2423850516443	86.0777411995234	85.443403262423	90.8635883643619	88.849983337262	69.5049139281796	57.5003794684067	76.7195187969519	84.6926453673168	97.8614088159125	79.3645945717855	107.159011146794	99.5724276617316	89.9072868765832	86.4196253148898	90.3275878312144	86.9267166960112	79.7970725270727	83.7603973855283	84.7135722378137	85.2321969572717	96.6044613455587	82.4771216476046	78.3652893847891	91.3110542417298	81.9199380377976	80.0436895709786	96.2850476525099	108.557331955325	91.5518649339252	89.9522871918514	98.3772297504398	99.0684305302973
123.216655116728	90.5856149682515	125.994272750899	124.757252532907	118.104000440959	130.836392470921	97.6550298432076	87.5575151952071	121.936838215253	89.0520822530665	85.0034992547774	90.574540016207	136.830596923828	82.0129909603093	132.409394874502	0	118.590895053378	108.123530584241	128.145419123325	122.500619790188	125.228347667813	112.35563607334	103.35350198064	83.9231876592627	86.6374871870204	94.1769894384859	124.35982010564	108.365419693159	135.86086711122	135.94458125692	114.541312539739	89.7641207134557	118.719014757245	103.438667133409	103.335545502226	123.003557848264	109.279384949239	105.417686332868	131.025479344049	108.541858102295	85.4235577501345	130.43351384177	92.1889151892238	91.9601173851174	131.010868189665	138.843227498012	112.313659041751	110.086811673999	120.705223083496	131.681849045915
109.3526896074	57.4058796955905	88.8693708978476	101.019467517357	97.5169925604245	92.4905938549831	80.0855411045208	73.6861235825993	81.7113962792296	75.6713963895893	77.9291361861236	80.2798872829711	94.4751389750896	76.2620449968419	90.8017757969535	82.1596747071371	88.5496220135758	72.1422144617567	79.4576093002129	82.2376714853642	89.7410074657887	86.1412640309789	67.0097905573625	59.5245512276944	72.2789273146955	82.8339186096488	84.6826545245531	72.3131382049025	98.2685939296608	87.4225140279438	78.5583558447254	77.1952959809225	82.6136171155384	76.9253102311682	76.1341983249681	86.4499796132784	81.5569232572717	79.8802855104219	91.8422885886174	84.8197578100915	77.9266843128625	87.5427038900584	81.0002087772354	81.7674425498688	88.5574643163583	98.9391686091288	86.5421504228484	84.3295215205939	90.7648567413945	85.6519448075568
0	152.770855861814	203.39119686217	203.357614216459	193.912684180306	208.566590961408	0	152.379022225231	163.614155905618	153.627884863195	150.086690568243	156.992500475373	216.101799367696	154.51972612739	180.373045982896	182.120998757343	185.881250260873	196.928122542369	177.707834853108	162.339281482805	219.68613573225	202.184082260836	169.719655338839	144.484686817633	163.64131959011	159.048211543242	188.214860666178	164.652108442684	188.157471035799	182.562164255569	174.300568689623	150.544228563036	167.450509602989	164.606381388637	168.121133237021	173.094468557059	166.991936129681	171.821769312748	178.592788558968	167.081253050113	157.976806321238	174.381054911234	158.90770599826	158.630500129938	178.399953938083	186.788003709618	171.560495321766	169.900756093934	175.621257393242	175.800925273576
84.2931225873963	113.968318661659	90.6979921966516	90.6299890819082	89.1695775610538	86.3012477860377	83.5664297904559	88.1636067582244	106.327552654242	100.717395748066	115.241921482403	111.33570630957	91.3377754632523	94.4869938925247	123.024481331561	98.8687071023055	109.928854255967	97.0637245591268	96.0584285858607	87.41435615932	95.5030981162186	97.6766342516213	109.635313815487	110.422343687298	115.437370402966	116.60465378217	110.25225515333	116.445719081458	126.887794050056	124.626837540115	103.457444343659	78.6458564632647	113.87835309923	104.805600269604	103.956008672262	97.1378717192678	85.1845910797593	87.4545140801474	108.409373645261	80.3861109369213	90.6434152098723	110.363427286978	104.142725521914	108.291010724268	114.493429364449	129.418791570485	112.382449806755	114.401213750611	118.254396468751	114.361070737231
0	161.236821096602	0	212.808301906728	0	176.604718888713	140.638057789444	87.1462885342682	108.3421298796	77.684178260466	81.3525698467511	77.8082808382344	188.003225811884	93.1455299622455	133.140434917016	143.320701289365	128.888543808529	141.962448120117	168.446273803711	182.949549916951	179.355785299144	195.160672589862	136.653115148055	114.428298950195	136.946203284625	76.9435393840557	113.448047612439	147.997229541527	139.689024545492	132.045299328797	137.153590939495	73.2036988411595	145.253880514678	130.222915848642	121.321744751969	108.313135343302	90.2981684044839	88.8557999844348	115.372224454832	72.3034842247349	62.607843695878	113.15665359822	69.2949427596767	79.106291814936	120.60584549793	133.102202247469	118.960635219021	115.18342619867	129.694924575413	124.436580443335
181.580495338376	166.880510947268	158.671976141521	175.894053936917	176.661653238663	172.785864847518	158.102983302051	116.447533588356	133.261576116187	111.24968048655	116.94123090706	115.724203314442	169.589324270051	108.751228096231	147.073798369201	162.436257184343	154.108510797823	166.053332542984	160.261794990786	165.075078910302	181.404515271665	170.746057491642	176.544311915676	155.153195873902	155.682196255613	109.278312007087	133.493317067921	155.711879206614	152.590050441778	142.211282402788	142.760029710497	87.1727858761039	137.69599701951	128.552047978966	126.008601783516	124.858282865779	109.714551530116	110.970023843947	136.973522920183	101.627266420207	83.4619233363635	134.49498630587	97.2721512414753	104.246146070093	137.077596701812	156.87164095525	145.816820672202	144.43245831748	153.00215379664	147.366603023763
186.911823431104	180.785664226764	178.121360854339	197.820443633055	183.568338604572	180.189366406861	167.4240424107	133.300848502056	150.786431154813	132.050229648244	133.321637621306	128.820945385461	176.82148776666	123.474716843137	159.662015666144	166.43014970978	170.688586203976	170.729193708296	167.553015188888	179.863654880775	194.735260009766	186.942953997552	173.442947387695	0	165.270936391932	133.802495945294	137.215361255419	152.306487686282	162.538675764077	153.065487223452	150.567188911087	94.9825448732313	147.476058015434	134.83795040953	118.217867928988	148.077534479924	116.805047005274	123.594844250572	147.243441394079	109.964774563074	94.1913179723483	151.697646857897	117.774442236736	123.01193604406	150.235775214276	169.793976494153	162.278331239974	151.884275099598	180.896883537474	153.528999369236
94.1407750755271	132.753208805052	95.6026291271914	98.1256828334253	99.5443660641156	97.8400396795526	95.7152128058678	121.744717648809	128.100323643144	148.242908133178	156.766752592352	152.882241958428	99.225179995027	85.8246725493182	119.326774317685	100.87931961667	112.513277428984	111.873644586594	100.173596646695	97.3968890023865	112.020075028523	112.184420616802	119.535643235128	135.940549660125	134.221036911665	147.158886641251	110.666035504827	130.14230246055	124.87558720661	114.95618365459	97.3424410288773	84.7751169922775	112.732625602709	99.6518428059721	95.8504943542546	121.598647153968	106.475817580922	105.530931253719	124.162241685531	122.72409277281	128.134614347062	118.492230358731	139.553920578474	141.127863055836	116.101803109082	131.073764074899	126.450124191932	122.055790413757	123.693675046697	119.096107880223
180.542073880042	189.743984250963	161.653241995212	177.282315846642	181.203899363945	173.428867707503	167.191620679742	145.821319477114	151.076476496405	147.533418914084	180.804611206055	169.357018729084	170.928505644209	116.14119211602	152.574363974369	154.431190799814	156.257503677693	166.081960293606	163.974661438439	164.29181597022	182.074997455163	169.338573827041	179.408130148119	160.878340842072	159.19931223558	150.31487827492	145.100278785716	158.814356722146	153.628137196292	145.230988179924	135.104090550555	130.700792545624	139.541110780776	125.810593698703	139.071842178027	146.140262120365	130.13319282738	125.954343489514	150.492536283201	133.393400030833	156.487390216447	145.671331047985	143.389361557749	138.861927552404	144.30826687826	161.812528533627	154.097164835826	150.736598108944	157.738452533273	150.557004803307
0	104.053642272949	0	200.231094360352	0	0	190.203063964844	123.789064816415	163.066335088754	159.082184409781	0	0	0	100.051859314249	168.036477909718	0	0	183.690913773716	162.476827668508	205.542694091797	0	0	118.611663818359	0	0	125.880546569824	151.916320941191	177.313907294231	0	165.827789306641	167.44367980957	88.5702328970705	0	0	110.04940292901	0	122.857376098633	120.91886138916	138.581335810486	208.218399047852	0	153.686500957832	138.179194350447	0	184.979265132083	178.336181640625	0	158.755931839421	196.170074462891	0
173.235779631073	152.65873107812	149.501195504099	169.386285493725	173.720170079722	170.939704332163	155.554738011368	111.968216084049	128.826753706917	109.66831310564	114.841786102381	114.962911124519	174.26920639	106.111912248492	146.022465082249	154.970248733059	151.728187412275	161.441021570281	152.430209811879	170.483623034318	175.316150402115	166.876762448723	159.469954597409	142.952089662856	147.930087890002	112.910362349095	132.215022500222	153.181309772217	146.378162720388	139.217743688547	130.395634678954	107.558711124874	132.000010678963	129.328762792236	112.951424863929	133.331139665034	121.105503065773	115.969982998956	140.175220360263	121.436933512993	111.18289626783	137.295793733166	114.137232545107	114.344710221066	136.756406339916	151.228013626547	140.106955813901	138.412482921254	147.356358513921	143.355953548711
145.252885372574	85.0703888249951	118.469755326399	132.94768396659	125.908803510508	120.410421521536	113.672083542183	104.260959966524	107.619183653173	108.462902666812	111.377250856052	111.857438988097	117.100350995699	99.284828780837	115.759177104215	119.902490814564	113.079753996324	120.933940383017	97.129648937209	116.074293301474	132.063887180236	127.945422657894	90.2816557180287	74.9317967020007	90.3943712335924	113.348826390264	113.099145494849	94.028765123246	125.615519025531	116.281654966336	106.050376010382	103.249944890437	101.234383188012	96.3617911371348	103.074736518536	110.611428517639	112.783925584642	110.369134296321	117.272758989073	115.96801349711	116.932577376711	112.190344684528	115.530154702192	114.600548957526	115.812937119512	123.931046092999	107.457433578139	105.837868222224	112.625035458313	110.308043310009
[truncated: 329 more columns]
