# Supplementary material for: A digital twin approach for simultaneous reconstruction of brain anatomy and dynamics from neural data
Source: PLOS Digit Health. 2026 Jun 11;5(6):e0001445. doi: 10.1371/journal.pdig.0001445 (PMC13258024; doi:10.1371/journal.pdig.0001445)
Supplement: S1 Data — (ZIP) [file pdig.0001445.s009.zip › Data/sub-01_parcels_coreg_meanvelocity.csv]

0	0.456602343295512	0.437702718680595	0.359666003509576	0.39486440932482	0.399962040598502	0.429720714255502	0	0.462955360326025	0.46435672044754	0	0	0.385533927969983	0.46284074347455	0.424678741972417	0.427349854540941	0.435363235092165	0.455503815672686	0.403856598494876	0.420568689828313	0.426752249961067	0.443574965670176	0.4420322096799	0.440785139799118	0.471568844249749	0.467389975247372	0.469606841516954	0.45883863163209	0.454458095521636	0.419329198218847	0.42350169585957	0.438780863775223	0.424859806831803	0.443104385074362	0.455924598921042	0.469936937093735	0.480994453288005	0.47893801315458	0	0	0	0.464133431818768	0.489546984434128	0	0.463980524143838	0.444538717183414	0.456689648051227	0.476426397646296	0.470175347804146	0.45300131388534
0.456602343295512	0	0.454537700527044	0.455571693160958	0.455056721692508	0.460668882035874	0.468068828263673	0.455530392960566	0.460549546150173	0.450727823528006	0.432400256071564	0.457062561024446	0.453176767217416	0.475478113485106	0.438009932145127	0.45446524415412	0.449969767909891	0.466990040407512	0.456707979127981	0.469903204756299	0.426941227202355	0.437660621457197	0.431288450718774	0.437776381205451	0.435018259345535	0.458741019224672	0.454485622745932	0.449368198780443	0.451284916438294	0.442762606032165	0.452738005361569	0.465602773710762	0.453701767164668	0.469958485273092	0.471609034258484	0.480424851179123	0.474537626808749	0.471376095006745	0.448773443206146	0.427367806434631	0	0.456659742733595	0.459140751192075	0.457374979630107	0.455633107968669	0.44477849375264	0.444738937045844	0.451925135092391	0.446720281505205	0.46246522037196
0.437702718680595	0.454537700527044	0	0.451274213233926	0.407779877420323	0.4378739052342	0.453158601381675	0.473642357663664	0	0.470255576133066	0	0	0.389013964274281	0.464653382175683	0.404613454859768	0.377802626387797	0.448362217516154	0.452807675717648	0.445112843547404	0.459202050734714	0.449075717607951	0.452357899563428	0.441061556733091	0.441475175455189	0.451057184032596	0.485489457956943	0.448402623414492	0.429509533931758	0.45278215863456	0.416549407614922	0.444779882759206	0.463270785388737	0.425709232652126	0.449368445318013	0.453918337797055	0.449744939804077	0.489864402330856	0.473057974004385	0.455986517101832	0.509417474269867	0.493151813745499	0.457325492040556	0.481357132820211	0.467565098892503	0.454456322668444	0.44692183544156	0.451918714675616	0.461042664216274	0.43833657146041	0.455006425127666
0.359666003509576	0.455571693160958	0.451274213233926	0	0.378493036013236	0.390399997461685	0.433041262994249	0.481278813582442	0.471685821388209	0.487025737762451	0	0	0.396941117092998	0.457055701273145	0.429745044523893	0.442133411543915	0.446748699067594	0.454306336205508	0.413285770118255	0.422476545179152	0.414404245547304	0.435699321317218	0.43340314293643	0.443678049616499	0.460328578542943	0.472629741019699	0.453892190299106	0.463369646953425	0.45414647758649	0.41000879260381	0.426524597197134	0.455063839526115	0.421972891633281	0.448385862435704	0.456376426772416	0.468382601233786	0.473648875951767	0.482119204363661	0.475309042010874	0.485509485006332	0	0.46957443802939	0	0.484890937805176	0.452536433350584	0.44319483101496	0.447340336796636	0.46121819497441	0.455040695785042	0.457930625261791
0.39486440932482	0.455056721692508	0.407779877420323	0.378493036013236	0	0.367150185485497	0.418876136743974	0.465931885905967	0.457608528265756	0	0	0	0.367980284262164	0.457332470208522	0.422149259697798	0.383217210725544	0.442691789888349	0.459306142713438	0.410361454160307	0.419253899143188	0.416314809156035	0.42529828620104	0.433230369144085	0.442553997395751	0.464132082948238	0.471593912900433	0.454088700315641	0.458780582169278	0.454665687763986	0.418036699891318	0.432346934472188	0.446528476378453	0.424492920136461	0.448625608350569	0.460287299565375	0.449049238606179	0.465135652912808	0.469730563352689	0.469848161262578	0.483570605516434	0	0.476499778775453	0.43623873591423	0	0.466196537216152	0.442353082607128	0.455063784453248	0.450546978880774	0.451250056184043	0.450744209041745
0.399962040598502	0.460668882035874	0.4378739052342	0.390399997461685	0.367150185485497	0	0.401921757996123	0.48300770369965	0.478983886274765	0	0	0	0.395181942216946	0.470327768128712	0.432743727477178	0.441095396080061	0.445091641137228	0.452752908211583	0.404249478816053	0.437375338051062	0.393427193855596	0.391331877775619	0.430907441069982	0.452254263170143	0.452433763364785	0.482502371072769	0.48165776671463	0.451842337771893	0.458209874327152	0.424401078224818	0.435752078042119	0.46289275073525	0.437036616177147	0.471947379645126	0.474180982119823	0.474770933389664	0.481865105649297	0.469197046493393	0.474689116307794	0	0	0.469810190202551	0.465715557336807	0.490085572004318	0.471100745482539	0.450984533697431	0.46747496807076	0.477311885715881	0.459072120685587	0.45351054693228
0.429720714255502	0.468068828263673	0.453158601381675	0.433041262994249	0.418876136743974	0.401921757996123	0	0.488180130720139	0	0.459692299365997	0	0	0.451176534328832	0.484796726209862	0.438999849457074	0.449784667910679	0.443883120154804	0.451307380742536	0.474525534695089	0.458337132489797	0.404877875646408	0.407364992311308	0.434233401974378	0.488506317138672	0.457560048773757	0	0.482581620053264	0.473099205757582	0.461582616978224	0.434855807341449	0.449724565476573	0.45359998010692	0.44319666864177	0.492681191681349	0.504105048852848	0	0.50438004732132	0.490914463996887	0.487806431073905	0	0	0.478777115567586	0.469166249036789	0.447385907173157	0.481548140085675	0.472290582263154	0.470790110930741	0.474651729329261	0.467729032530365	0.461338127604711
0	0.455530392960566	0.473642357663664	0.481278813582442	0.465931885905967	0.48300770369965	0.488180130720139	0	0.416617215176792	0.415637016152473	0.441406866448252	0.400805390457694	0.467726857784992	0.457036118587014	0.454101984500365	0.504757344722748	0.469848625921006	0.474202370701548	0.460449750981651	0.475905229359053	0.469630011003561	0.485120521177271	0.469614252176423	0.459157634038771	0.457477488954404	0.457972569310127	0.430177595140855	0.459499141883956	0.435988860100127	0.455054860777016	0.457996776144884	0.440369804285826	0.45483863349586	0.449560304284787	0.456589385848138	0.360361146277294	0.385599086301172	0.419867921063363	0.421604265446024	0.3836136928519	0.443455300866366	0.434779074386344	0.456427669196013	0.448470851772243	0.435539332097154	0.450613181005324	0.438286832958835	0.462173575921809	0.451397442709487	0.465016120841077
0.462955360326025	0.460549546150173	0	0.471685821388209	0.457608528265756	0.478983886274765	0	0.416617215176792	0	0.444738907779819	0.440913418982036	0.437695728636193	0.474758717810657	0.458284101597607	0.450960556419385	0	0.463708688174221	0.489040541733174	0.459411700206611	0.47285385106946	0.456186413764954	0.45970297243269	0.468340869951942	0.447160963461515	0.45586442979532	0.459308206874818	0.427723898455792	0.462927431264336	0.433160308789301	0.454046112821401	0.451707908138108	0.450186157356827	0.454460687568818	0.451515085412412	0.45549427806907	0.357029767271134	0.411259368631586	0.436336350595954	0.375355928520308	0.420886985720745	0.4577709706857	0.412693113850032	0.460976313348441	0.443592350590546	0.421168656487766	0.438106955902885	0.438877622541198	0.456194541138942	0.448900821525168	0.462916508743745
0.46435672044754	0.450727823528006	0.470255576133066	0.487025737762451	0	0	0.459692299365997	0.415637016152473	0.444738907779819	0	0.38103329337664	0.378490315580633	0.430509299039841	0.455776593587054	0.462817450987259	0.502366960048676	0.475966896182255	0.461344391107559	0.476972163270272	0.49890398979187	0	0	0.471260339021683	0.463996002777506	0.459095281435193	0.435654390927982	0.455186047232615	0.464306805243884	0.451833121610564	0.442062658707156	0	0.455344731227647	0.450987889079655	0.450108844251619	0.459173668134055	0.456476153440168	0.469143268249306	0.452818203844638	0.456150336255056	0.449650790503809	0.454430237736704	0.457654278976964	0.450338475216102	0.433002280211988	0.458511657365738	0.452302199692442	0.447176297693393	0.463872488374952	0.460243856599742	0.465386804768633
0	0.432400256071564	0	0	0	0	0	0.441406866448252	0.440913418982036	0.38103329337664	0	0.395465388520596	0	0.449768078837449	0.435558958367472	0.477355867624283	0.436924368143082	0	0.437264859676361	0	0	0	0	0.454396069234985	0.461648643877117	0.427241128964294	0.456292442925718	0.447831181480912	0.446947362235831	0.447253853082657	0	0.458729934506265	0	0.458867440930186	0.447406120143189	0.449807348930541	0.471284476677109	0.452714125434265	0.454742122353792	0.446401330454164	0.4367161224732	0.451180165151075	0.43589498061323	0.424890356621039	0.450749275496154	0.431347656610968	0.439720490049328	0.45124453579148	0.443705709528884	0.458511926545102
0	0.457062561024446	0	0	0	0	0	0.400805390457694	0.437695728636193	0.378490315580633	0.395465388520596	0	0	0.44940599461178	0.450462172935676	0.463403880596161	0.45207730468676	0.447337078922978	0.460971713066101	0	0	0.442250698804855	0	0.453405205947717	0.463589705221091	0.430670560731043	0.433228723772962	0.453814396841747	0.447657565666664	0.454497240563909	0	0.448019784406161	0.445446998100993	0.442202785101686	0.452073605771794	0.458301582712624	0.454698700570873	0.450932692271353	0.451842337597149	0.441323104279767	0.446393154097743	0.453085128295861	0.440163490901405	0.427366999131803	0.453704561225734	0.449750392635524	0.442179273775501	0.457590999893532	0.449816771100408	0.451685885711504
0.385533927969983	0.453176767217416	0.389013964274281	0.396941117092998	0.367980284262164	0.395181942216946	0.451176534328832	0.467726857784992	0.474758717810657	0.430509299039841	0	0	0	0.453545118218862	0.411072295923668	0.342905828236924	0.441982505626396	0.462043166693483	0.40678147971393	0.447402172460334	0.447521347787079	0.4501825514223	0.449957062488142	0.438399402885745	0.431054445435686	0.467466115951538	0.433779794274357	0.444187836874538	0.446268080113596	0.409947059142038	0.43350765573017	0.456272408597112	0.420163065673189	0.439059622975205	0.453401864698567	0.443790853023529	0.480173379182816	0.46445240648493	0.449244827032089	0	0.464648604393005	0.459372522383969	0.455819425826044	0	0.452453109140268	0.442940230547656	0.452440408345891	0.447314331720367	0.435966315841345	0.452322853860455
0.46284074347455	0.475478113485106	0.464653382175683	0.457055701273145	0.457332470208522	0.470327768128712	0.484796726209862	0.457036118587014	0.458284101597607	0.455776593587054	0.449768078837449	0.44940599461178	0.453545118218862	0	0.437779643114499	0.460770413500149	0.454174733464098	0.485524350577889	0.462388567565218	0.484770514201928	0.471610238965847	0.477032747675254	0.478274142300233	0.463119946795488	0.444303066725434	0.468474710676594	0.434240943962988	0.446716820201844	0.431318811152971	0.428810358915081	0.442328399891496	0.409817251267974	0.417639852585473	0.416348001325209	0.429900375068916	0.446609266419046	0.461840370591723	0.453659848995809	0.45733459242627	0.44873708656968	0.430480455043006	0.465901207808042	0.446930281402744	0.452219236741893	0.450439138141361	0.447983908371909	0.454670433784444	0.461490510474937	0.44792819084046	0.460238738049847
0.424678741972417	0.438009932145127	0.404613454859768	0.429745044523893	0.422149259697798	0.432743727477178	0.438999849457074	0.454101984500365	0.450960556419385	0.462817450987259	0.435558958367472	0.450462172935676	0.411072295923668	0.437779643114499	0	0.437163295325211	0.426370741408991	0.452112959913632	0.43699171811975	0.444359520827334	0.439359255435455	0.442439380959497	0.438561843849522	0.437422263935531	0.435802077331002	0.474777690625652	0.399165480923576	0.428515546949901	0.316460059565808	0.353091872894277	0.400751636931042	0.437372912517388	0.417728074465321	0.428523349527246	0.413773690157492	0.438854022332026	0.452293151821193	0.440401083993214	0.424728913023365	0.475616424871486	0.46253548592822	0.42094082528371	0.470146898704652	0.475128890852853	0.374238803760819	0.368585442475264	0.433052203074953	0.433416701150397	0.402608845461513	0.411351741961763
0.427349854540941	0.45446524415412	0.377802626387797	0.442133411543915	0.383217210725544	0.441095396080061	0.449784667910679	0.504757344722748	0	0.502366960048676	0.477355867624283	0.463403880596161	0.342905828236924	0.460770413500149	0.437163295325211	0	0.427520008551516	0.464388692875811	0.4141105551201	0.45864011462058	0.452702017963863	0.451337422670988	0.467618620214097	0.414857983589172	0.431281174409719	0.483012665655532	0.439134673791105	0.435520411201969	0.458038831552388	0.420742391732307	0.445396035421528	0.470576781610553	0.42613686507366	0.454227220297615	0.459671987875019	0	0.482366515823335	0.474946521795069	0	0.47765377163887	0.476367971861288	0.454655350452339	0.483811977304348	0.468625843524933	0.4605379290387	0.438778232334839	0.459058955654875	0.449481506340771	0.440733852390868	0.450199610735821
0.435363235092165	0.449969767909891	0.448362217516154	0.446748699067594	0.442691789888349	0.445091641137228	0.443883120154804	0.469848625921006	0.463708688174221	0.475966896182255	0.436924368143082	0.45207730468676	0.441982505626396	0.454174733464098	0.426370741408991	0.427520008551516	0	0.456244634370193	0.443600800783887	0.455896692060175	0.443317591902671	0.44673394238154	0.453405565838909	0.441079416065073	0.432474951143369	0.48279640671132	0.440654931649899	0.432258881100484	0.446236689106249	0.416392405937614	0.433721822059927	0.452431166686474	0.418402977776439	0.456583003778085	0.453979178482092	0.449373298938854	0.463872144101534	0.476095932293476	0.446664753344673	0.489573847199368	0.475273502467529	0.440102026710336	0.48559013409513	0.482574393832611	0.436794182462364	0.420360011960849	0.442355627950704	0.443148927679193	0.422861666980342	0.427918247238367
0.455503815672686	0.466990040407512	0.452807675717648	0.454306336205508	0.459306142713438	0.452752908211583	0.451307380742536	0.474202370701548	0.489040541733174	0.461344391107559	0	0.447337078922978	0.462043166693483	0.485524350577889	0.452112959913632	0.464388692875811	0.456244634370193	0	0.458419846868556	0.479786022706855	0.424825181504357	0.418350463403528	0.445556657939218	0.436209499835968	0.474932467493707	0	0.467285573695115	0.460802279908191	0.46241556060583	0.448513739468977	0.462758043278808	0.436757296323776	0.464701773787143	0.481308786551212	0.488939803624485	0.483329875218986	0	0.483041642287834	0.495194373568041	0	0	0.47192618194391	0	0	0.478828112412785	0.45727285945145	0.465999111724128	0.467685626297061	0.45830011666068	0.46093244303887
0.403856598494876	0.456707979127981	0.445112843547404	0.413285770118255	0.410361454160307	0.404249478816053	0.474525534695089	0.460449750981651	0.459411700206611	0.476972163270272	0.437264859676361	0.460971713066101	0.40678147971393	0.462388567565218	0.43699171811975	0.4141105551201	0.443600800783887	0.458419846868556	0	0.47784380841546	0.458229697195271	0.464874293695218	0.444502895930559	0.429591246636222	0.438628065851946	0.488085694142869	0.428247869175045	0.422306162909816	0.455801086367048	0.407807633810613	0.439498308822785	0.472088347329222	0.417030625795728	0.454093369039489	0.445355687586367	0	0.457140366963112	0.470608739725245	0.454444974817357	0.488841639174146	0.445851981639862	0.453649781656554	0.431721150875092	0	0.446328737120379	0.446419399705954	0.461377110184304	0.45482751786834	0.424879617003522	0.445050295314263
0.420568689828313	0.469903204756299	0.459202050734714	0.422476545179152	0.419253899143188	0.437375338051062	0.458337132489797	0.475905229359053	0.47285385106946	0.49890398979187	0	0	0.447402172460334	0.484770514201928	0.444359520827334	0.45864011462058	0.455896692060175	0.479786022706855	0.47784380841546	0	0.384952149697114	0.433976452241445	0.417126634577527	0.453181786308068	0.478217739194372	0.485579494039551	0.474414971862482	0.472855791415947	0.462018327118259	0.434583227556022	0.45156360420588	0.476725294772977	0.442933827297065	0.474300246177631	0.498150348447934	0	0.491412907838821	0.483214220609733	0.489056660996179	0	0	0.476898002842231	0.480894919896816	0.475607603788376	0.476454493979751	0.454025192534221	0.457610156213676	0.476656677715626	0.461531801485588	0.466297182377235
0.426752249961067	0.426941227202355	0.449075717607951	0.414404245547304	0.416314809156035	0.393427193855596	0.404877875646408	0.469630011003561	0.456186413764954	0	0	0	0.447521347787079	0.471610238965847	0.439359255435455	0.452702017963863	0.443317591902671	0.424825181504357	0.458229697195271	0.384952149697114	0	0.371734648059607	0.377010155615887	0.437187237637444	0.463285026485213	0	0.467011514783497	0.464254019541177	0.468747260176529	0.438626691770128	0.442547907636278	0.482749032992091	0.445507497100302	0.486495285898592	0.480619564297199	0	0.489669948816299	0.493725273596635	0.47728186066261	0	0	0.471588716471965	0.482421278953552	0	0.465264320229382	0.450752408911847	0.457249664018819	0.472247414908575	0.461366681110487	0.454685155760072
0.443574965670176	0.437660621457197	0.452357899563428	0.435699321317218	0.42529828620104	0.391331877775619	0.407364992311308	0.485120521177271	0.45970297243269	0	0	0.442250698804855	0.4501825514223	0.477032747675254	0.442439380959497	0.451337422670988	0.44673394238154	0.418350463403528	0.464874293695218	0.433976452241445	0.371734648059607	0	0.393715924564763	0.453606021306869	0.461779664241102	0.459677333942122	0.471534126210796	0.45749503230901	0.460673511443325	0.439399213034107	0.450961303453538	0.474848536907895	0.449324920899943	0.486537815583624	0.487655881035592	0	0.483357189506549	0.475640691540984	0.456558081379917	0	0	0.474799903064446	0.471234595505414	0.444379448890686	0.473305189861508	0.455008850239658	0.471445458028318	0.469633612696629	0.463607518797177	0.449592895481037
0.4420322096799	0.431288450718774	0.441061556733091	0.43340314293643	0.433230369144085	0.430907441069982	0.434233401974378	0.469614252176423	0.468340869951942	0.471260339021683	0	0	0.449957062488142	0.478274142300233	0.438561843849522	0.467618620214097	0.453405565838909	0.445556657939218	0.444502895930559	0.417126634577527	0.377010155615887	0.393715924564763	0	0.447749646702016	0.445296860093558	0.489184627367063	0.467084458025484	0.450516423993919	0.456049164498593	0.436267326270701	0.452635154519168	0.471966768328059	0.444663274379614	0.476332850533316	0.487356983822032	0	0.477062385974382	0.46764721476018	0.475393978115719	0	0	0.471237733759228	0.478181896291696	0	0.45995739042561	0.452029774858136	0.46101704786593	0.468202953076667	0.450448408753135	0.448484404499678
0.440785139799118	0.437776381205451	0.441475175455189	0.443678049616499	0.442553997395751	0.452254263170143	0.488506317138672	0.459157634038771	0.447160963461515	0.463996002777506	0.454396069234985	0.453405205947717	0.438399402885745	0.463119946795488	0.437422263935531	0.414857983589172	0.441079416065073	0.436209499835968	0.429591246636222	0.453181786308068	0.437187237637444	0.453606021306869	0.447749646702016	0	0.451217734682109	0.465653130582752	0.448427771036827	0.451634052780297	0.441070283282001	0.43998038851369	0.42585869280724	0.461180492530958	0.433692503418647	0.456782921533328	0.464586177862415	0.446080498143891	0.46077952003756	0.459500391143127	0.451607129556443	0.449252766596753	0	0.454701346167084	0.468032329956992	0.462120751329291	0.451065094987824	0.442112053304601	0.441999690708632	0.455626054531471	0.451181260447837	0.452976182147001
0.471568844249749	0.435018259345535	0.451057184032596	0.460328578542943	0.464132082948238	0.452433763364785	0.457560048773757	0.457477488954404	0.45586442979532	0.459095281435193	0.461648643877117	0.463589705221091	0.431054445435686	0.444303066725434	0.435802077331002	0.431281174409719	0.432474951143369	0.474932467493707	0.438628065851946	0.478217739194372	0.463285026485213	0.461779664241102	0.445296860093558	0.451217734682109	0	0.461835316083319	0.435315306169122	0.373743490773963	0.4294512858317	0.429151338863693	0.4199206640459	0.452446695272785	0.428249667005694	0.437868066003687	0.45021782273219	0.457569263773451	0.466244129824279	0.445050086644361	0.449292536476578	0.455540304142108	0.456567061546854	0.443647680242943	0.467142149583244	0.461212720561711	0.433743639415196	0.435992032091047	0.441369006535116	0.44460118847449	0.437169076802552	0.443154722401832
0.467389975247372	0.458741019224672	0.485489457956943	0.472629741019699	0.471593912900433	0.482502371072769	0	0.457972569310127	0.459308206874818	0.435654390927982	0.427241128964294	0.430670560731043	0.467466115951538	0.468474710676594	0.474777690625652	0.483012665655532	0.48279640671132	0	0.488085694142869	0.485579494039551	0	0.459677333942122	0.489184627367063	0.465653130582752	0.461835316083319	0	0.462263153203649	0.461618276209696	0.46392602551292	0.463001089196984	0.467408774263665	0.450507200995393	0.465472543868568	0.462426795396061	0.461606020489314	0.46224580497221	0.4634768668968	0.44939653111367	0.472244570711428	0.455827670882488	0.441975532251822	0.477720440930304	0.411942494426907	0.408626966590242	0.47175677451214	0.47202637149167	0.464870967059422	0.480271364165343	0.474488933381247	0.485717263989352
0.469606841516954	0.454485622745932	0.448402623414492	0.453892190299106	0.454088700315641	0.48165776671463	0.482581620053264	0.430177595140855	0.427723898455792	0.455186047232615	0.456292442925718	0.433228723772962	0.433779794274357	0.434240943962988	0.399165480923576	0.439134673791105	0.440654931649899	0.467285573695115	0.428247869175045	0.474414971862482	0.467011514783497	0.471534126210796	0.467084458025484	0.448427771036827	0.435315306169122	0.462263153203649	0	0.439608440128834	0.376008727488358	0.396747217821629	0.424582278767048	0.421616169743226	0.417180057228869	0.412487771403261	0.402032567738693	0.410553328226144	0.403230628285522	0.380733699581079	0.400600863407678	0.438336598072288	0.43787948070861	0.37835629271933	0.454613128570501	0.464254188510276	0.397032982139188	0.413914502444932	0.404316328597189	0.422202320406795	0.407656639809835	0.447802209986377
0.45883863163209	0.449368198780443	0.429509533931758	0.463369646953425	0.458780582169278	0.451842337771893	0.473099205757582	0.459499141883956	0.462927431264336	0.464306805243884	0.447831181480912	0.453814396841747	0.444187836874538	0.446716820201844	0.428515546949901	0.435520411201969	0.432258881100484	0.460802279908191	0.422306162909816	0.472855791415947	0.464254019541177	0.45749503230901	0.450516423993919	0.451634052780297	0.373743490773963	0.461618276209696	0.439608440128834	0	0.432711943758601	0.425204477007792	0.424982126928577	0.448200252895903	0.422061932311802	0.438439811142347	0.453403008362159	0.449828820989523	0.459661545988236	0.45190560955749	0.45096221234315	0.472624516960754	0.452597911757096	0.447605395375707	0.463990537339657	0.459638680554209	0.437927927331388	0.434692921899285	0.445721764589751	0.448212610769831	0.439088271366906	0.444138660192728
0.454458095521636	0.451284916438294	0.45278215863456	0.45414647758649	0.454665687763986	0.458209874327152	0.461582616978224	0.435988860100127	0.433160308789301	0.451833121610564	0.446947362235831	0.447657565666664	0.446268080113596	0.431318811152971	0.316460059565808	0.458038831552388	0.446236689106249	0.46241556060583	0.455801086367048	0.462018327118259	0.468747260176529	0.460673511443325	0.456049164498593	0.441070283282001	0.4294512858317	0.46392602551292	0.376008727488358	0.432711943758601	0	0.379574632510015	0.43394385976738	0.427325942038618	0.425341274952484	0.422144211077873	0.409072721426055	0.417810489000844	0.417591527304981	0.419329907081564	0.399410160677618	0.44437339100134	0.44778863116789	0.384921297272155	0.459182042154621	0.463204099994574	0.346516464952301	0.307196590897987	0.415457533004725	0.426441653714119	0.41193919211194	0.442782981569828
0.419329198218847	0.442762606032165	0.416549407614922	0.41000879260381	0.418036699891318	0.424401078224818	0.434855807341449	0.455054860777016	0.454046112821401	0.442062658707156	0.447253853082657	0.454497240563909	0.409947059142038	0.428810358915081	0.353091872894277	0.420742391732307	0.416392405937614	0.448513739468977	0.407807633810613	0.434583227556022	0.438626691770128	0.439399213034107	0.436267326270701	0.43998038851369	0.429151338863693	0.463001089196984	0.396747217821629	0.425204477007792	0.379574632510015	0	0.369308382331648	0.421580990020118	0.406009846898017	0.413503603978428	0.394517986065865	0.447151173147597	0.446257448612134	0.437219291535802	0.437183807659053	0.459860258057455	0.452657182411017	0.435344858743577	0.464582353150233	0.465004141035443	0.382580206240513	0.425407892169462	0.44137344846517	0.442094605210692	0.428344596475483	0.434300389081674
0.42350169585957	0.452738005361569	0.444779882759206	0.426524597197134	0.432346934472188	0.435752078042119	0.449724565476573	0.457996776144884	0.451707908138108	0	0	0	0.43350765573017	0.442328399891496	0.400751636931042	0.445396035421528	0.433721822059927	0.462758043278808	0.439498308822785	0.45156360420588	0.442547907636278	0.450961303453538	0.452635154519168	0.42585869280724	0.4199206640459	0.467408774263665	0.424582278767048	0.424982126928577	0.43394385976738	0.369308382331648	0	0.423101907845519	0.368785678013609	0.408715002940283	0.406077321134554	0.431062489748001	0.441837276499993	0.438714701273762	0.463362206289828	0.452285063210088	0.463673615828398	0.451908905863116	0.471278215658153	0.464960121975116	0.442051219638103	0.44047304470895	0.449836160145706	0.448745511420363	0.437611186639768	0.451721981482616
0.438780863775223	0.465602773710762	0.463270785388737	0.455063839526115	0.446528476378453	0.46289275073525	0.45359998010692	0.440369804285826	0.450186157356827	0.455344731227647	0.458729934506265	0.448019784406161	0.456272408597112	0.409817251267974	0.437372912517388	0.470576781610553	0.452431166686474	0.436757296323776	0.472088347329222	0.476725294772977	0.482749032992091	0.474848536907895	0.471966768328059	0.461180492530958	0.452446695272785	0.450507200995393	0.421616169743226	0.448200252895903	0.427325942038618	0.421580990020118	0.423101907845519	0	0.407547865217766	0.359812832824651	0.400221174357091	0.433843115536715	0.434288039340648	0.413766654974322	0.448263201631316	0.428138180862373	0.411471884483369	0.459717803205957	0.436359536490182	0.446977734424818	0.440376140761299	0.447783511526875	0.448228841885257	0.457386479550561	0.449544784613321	0.463283147126258
0.424859806831803	0.453701767164668	0.425709232652126	0.421972891633281	0.424492920136461	0.437036616177147	0.44319666864177	0.45483863349586	0.454460687568818	0.450987889079655	0	0.445446998100993	0.420163065673189	0.417639852585473	0.417728074465321	0.42613686507366	0.418402977776439	0.464701773787143	0.417030625795728	0.442933827297065	0.445507497100302	0.449324920899943	0.444663274379614	0.433692503418647	0.428249667005694	0.465472543868568	0.417180057228869	0.422061932311802	0.425341274952484	0.406009846898017	0.368785678013609	0.407547865217766	0	0.393235189522755	0.398586341139731	0.448427608822018	0.456360335488391	0.433103702609524	0.445958561050523	0.448424880078007	0.453627590535433	0.444109410553943	0.461263462880825	0.468650551113551	0.435858123730263	0.436440798532701	0.447452531828616	0.440166217327157	0.431110927086322	0.437958190638199
0.443104385074362	0.469958485273092	0.449368445318013	0.448385862435704	0.448625608350569	0.471947379645126	0.492681191681349	0.449560304284787	0.451515085412412	0.450108844251619	0.458867440930186	0.442202785101686	0.439059622975205	0.416348001325209	0.428523349527246	0.454227220297615	0.456583003778085	0.481308786551212	0.454093369039489	0.474300246177631	0.486495285898592	0.486537815583624	0.476332850533316	0.456782921533328	0.437868066003687	0.462426795396061	0.412487771403261	0.438439811142347	0.422144211077873	0.413503603978428	0.408715002940283	0.359812832824651	0.393235189522755	0	0.388877060421645	0.435006699306567	0.445619687451585	0.413523091973203	0.447740813095712	0.440128200537734	0.436924827926585	0.452503438949557	0.456673809240067	0.465029080302629	0.43395916868005	0.441431353493154	0.452358015665726	0.457665964557451	0.442787390589443	0.458167924063973
0.455924598921042	0.471609034258484	0.453918337797055	0.456376426772416	0.460287299565375	0.474180982119823	0.504105048852848	0.456589385848138	0.45549427806907	0.459173668134055	0.447406120143189	0.452073605771794	0.453401864698567	0.429900375068916	0.413773690157492	0.459671987875019	0.453979178482092	0.488939803624485	0.445355687586367	0.498150348447934	0.480619564297199	0.487655881035592	0.487356983822032	0.464586177862415	0.45021782273219	0.461606020489314	0.402032567738693	0.453403008362159	0.409072721426055	0.394517986065865	0.406077321134554	0.400221174357091	0.398586341139731	0.388877060421645	0	0.442162405857244	0.451460921881492	0.412380596773603	0.447297714483026	0.445421386645921	0.445309534502219	0.44757610104628	0.456773513993913	0.465852925876355	0.426791247813229	0.434992387783572	0.446536065510868	0.455465831246613	0.446126189093968	0.454850835674167
0.469936937093735	0.480424851179123	0.449744939804077	0.468382601233786	0.449049238606179	0.474770933389664	0	0.360361146277294	0.357029767271134	0.456476153440168	0.449807348930541	0.458301582712624	0.443790853023529	0.446609266419046	0.438854022332026	0	0.449373298938854	0.483329875218986	0	0	0	0	0	0.446080498143891	0.457569263773451	0.46224580497221	0.410553328226144	0.449828820989523	0.417810489000844	0.447151173147597	0.431062489748001	0.433843115536715	0.448427608822018	0.435006699306567	0.442162405857244	0	0.375878092281821	0.411552656490451	0.369020106806553	0.376259229801368	0.445175356630922	0.412112138461817	0.458999464668813	0.460606072748644	0.412730571772257	0.434904359318898	0.424935959168541	0.450736680494212	0.443473044464457	0.456849223804129
0.480994453288005	0.474537626808749	0.489864402330856	0.473648875951767	0.465135652912808	0.481865105649297	0.50438004732132	0.385599086301172	0.411259368631586	0.469143268249306	0.471284476677109	0.454698700570873	0.480173379182816	0.461840370591723	0.452293151821193	0.482366515823335	0.463872144101534	0	0.457140366963112	0.491412907838821	0.489669948816299	0.483357189506549	0.477062385974382	0.46077952003756	0.466244129824279	0.4634768668968	0.403230628285522	0.459661545988236	0.417591527304981	0.446257448612134	0.441837276499993	0.434288039340648	0.456360335488391	0.445619687451585	0.451460921881492	0.375878092281821	0	0.405911074522529	0.399637401282787	0.381576536200589	0.43575868698175	0.421758555113909	0.453821172432799	0.470574703658966	0.405913220491987	0.44306018290293	0.443143449681847	0.466137181116783	0.457688252484822	0.467317690329895
0.47893801315458	0.471376095006745	0.473057974004385	0.482119204363661	0.469730563352689	0.469197046493393	0.490914463996887	0.419867921063363	0.436336350595954	0.452818203844638	0.452714125434265	0.450932692271353	0.46445240648493	0.453659848995809	0.440401083993214	0.474946521795069	0.476095932293476	0.483041642287834	0.470608739725245	0.483214220609733	0.493725273596635	0.475640691540984	0.46764721476018	0.459500391143127	0.445050086644361	0.44939653111367	0.380733699581079	0.45190560955749	0.419329907081564	0.437219291535802	0.438714701273762	0.413766654974322	0.433103702609524	0.413523091973203	0.412380596773603	0.411552656490451	0.405911074522529	0	0.419612150745022	0.391802765656512	0.33917992866034	0.444875133624945	0.416972183412144	0.429855613630432	0.412806210985908	0.446872398219498	0.445390939012721	0.458305469828213	0.451225640361786	0.473295469313045
0	0.448773443206146	0.455986517101832	0.475309042010874	0.469848161262578	0.474689116307794	0.487806431073905	0.421604265446024	0.375355928520308	0.456150336255056	0.454742122353792	0.451842337597149	0.449244827032089	0.45733459242627	0.424728913023365	0	0.446664753344673	0.495194373568041	0.454444974817357	0.489056660996179	0.47728186066261	0.456558081379917	0.475393978115719	0.451607129556443	0.449292536476578	0.472244570711428	0.400600863407678	0.45096221234315	0.399410160677618	0.437183807659053	0.463362206289828	0.448263201631316	0.445958561050523	0.447740813095712	0.447297714483026	0.369020106806553	0.399637401282787	0.419612150745022	0	0.431830717706924	0.456070156967627	0.363753462102334	0.469037697530775	0.466903774974299	0.3707198610436	0.42464777163344	0.424832671062668	0.447619084472319	0.437628548822863	0.455316475688386
0	0.427367806434631	0.509417474269867	0.485509485006332	0.483570605516434	0	0	0.3836136928519	0.420886985720745	0.449650790503809	0.446401330454164	0.441323104279767	0	0.44873708656968	0.475616424871486	0.47765377163887	0.489573847199368	0	0.488841639174146	0	0	0	0	0.449252766596753	0.455540304142108	0.455827670882488	0.438336598072288	0.472624516960754	0.44437339100134	0.459860258057455	0.452285063210088	0.428138180862373	0.448424880078007	0.440128200537734	0.445421386645921	0.376259229801368	0.381576536200589	0.391802765656512	0.431830717706924	0	0.390163315032918	0.442728560172122	0.401078830590505	0.416366771772309	0.442236255935022	0.464420495250915	0.460595119752843	0.481436396024115	0.453543987902876	0.4851839724955
0	0	0.493151813745499	0	0	0	0	0.443455300866366	0.4577709706857	0.454430237736704	0.4367161224732	0.446393154097743	0.464648604393005	0.430480455043006	0.46253548592822	0.476367971861288	0.475273502467529	0	0.445851981639862	0	0	0	0	0	0.456567061546854	0.441975532251822	0.43787948070861	0.452597911757096	0.44778863116789	0.452657182411017	0.463673615828398	0.411471884483369	0.453627590535433	0.436924827926585	0.445309534502219	0.445175356630922	0.43575868698175	0.33917992866034	0.456070156967627	0.390163315032918	0	0.467554048608795	0.397954809029609	0.425994328121294	0.456761224895287	0.457369557350725	0.466815576323182	0.473727150305439	0.471315443897999	0.479461983016453
0.464133431818768	0.456659742733595	0.457325492040556	0.46957443802939	0.476499778775453	0.469810190202551	0.478777115567586	0.434779074386344	0.412693113850032	0.457654278976964	0.451180165151075	0.453085128295861	0.459372522383969	0.465901207808042	0.42094082528371	0.454655350452339	0.440102026710336	0.47192618194391	0.453649781656554	0.476898002842231	0.471588716471965	0.474799903064446	0.471237733759228	0.454701346167084	0.443647680242943	0.477720440930304	0.37835629271933	0.447605395375707	0.384921297272155	0.435344858743577	0.451908905863116	0.459717803205957	0.444109410553943	0.452503438949557	0.44757610104628	0.412112138461817	0.421758555113909	0.444875133624945	0.363753462102334	0.442728560172122	0.467554048608795	0	0.474162725623351	0.466512210319432	0.365717661970465	0.392531614318872	0.383403940101815	0.411922440934627	0.381158745738135	0.419866096515468
0.489546984434128	0.459140751192075	0.481357132820211	0	0.43623873591423	0.465715557336807	0.469166249036789	0.456427669196013	0.460976313348441	0.450338475216102	0.43589498061323	0.440163490901405	0.455819425826044	0.446930281402744	0.470146898704652	0.483811977304348	0.48559013409513	0	0.431721150875092	0.480894919896816	0.482421278953552	0.471234595505414	0.478181896291696	0.468032329956992	0.467142149583244	0.411942494426907	0.454613128570501	0.463990537339657	0.459182042154621	0.464582353150233	0.471278215658153	0.436359536490182	0.461263462880825	0.456673809240067	0.456773513993913	0.458999464668813	0.453821172432799	0.416972183412144	0.469037697530775	0.401078830590505	0.397954809029609	0.474162725623351	0	0.40166204697978	0.467346423029611	0.468364258634264	0.465897904600728	0.478700652196436	0.470186071512076	0.483385265239163
0	0.457374979630107	0.467565098892503	0.484890937805176	0	0.490085572004318	0.447385907173157	0.448470851772243	0.443592350590546	0.433002280211988	0.424890356621039	0.427366999131803	0	0.452219236741893	0.475128890852853	0.468625843524933	0.482574393832611	0	0	0.475607603788376	0	0.444379448890686	0	0.462120751329291	0.461212720561711	0.408626966590242	0.464254188510276	0.459638680554209	0.463204099994574	0.465004141035443	0.464960121975116	0.446977734424818	0.468650551113551	0.465029080302629	0.465852925876355	0.460606072748644	0.470574703658966	0.429855613630432	0.466903774974299	0.416366771772309	0.425994328121294	0.466512210319432	0.40166204697978	0	0.472210992670939	0.463784027636239	0.455295682591788	0.471397224524881	0.461582536119107	0.475661556931219
0.463980524143838	0.455633107968669	0.454456322668444	0.452536433350584	0.466196537216152	0.471100745482539	0.481548140085675	0.435539332097154	0.421168656487766	0.458511657365738	0.450749275496154	0.453704561225734	0.452453109140268	0.450439138141361	0.374238803760819	0.4605379290387	0.436794182462364	0.478828112412785	0.446328737120379	0.476454493979751	0.465264320229382	0.473305189861508	0.45995739042561	0.451065094987824	0.433743639415196	0.47175677451214	0.397032982139188	0.437927927331388	0.346516464952301	0.382580206240513	0.442051219638103	0.440376140761299	0.435858123730263	0.43395916868005	0.426791247813229	0.412730571772257	0.405913220491987	0.412806210985908	0.3707198610436	0.442236255935022	0.456761224895287	0.365717661970465	0.467346423029611	0.472210992670939	0	0.339671917320384	0.407277964886987	0.41468569121449	0.360425510637513	0.42776842870602
0.444538717183414	0.44477849375264	0.44692183544156	0.44319483101496	0.442353082607128	0.450984533697431	0.472290582263154	0.450613181005324	0.438106955902885	0.452302199692442	0.431347656610968	0.449750392635524	0.442940230547656	0.447983908371909	0.368585442475264	0.438778232334839	0.420360011960849	0.45727285945145	0.446419399705954	0.454025192534221	0.450752408911847	0.455008850239658	0.452029774858136	0.442112053304601	0.435992032091047	0.47202637149167	0.413914502444932	0.434692921899285	0.307196590897987	0.425407892169462	0.44047304470895	0.447783511526875	0.436440798532701	0.441431353493154	0.434992387783572	0.434904359318898	0.44306018290293	0.446872398219498	0.42464777163344	0.464420495250915	0.457369557350725	0.392531614318872	0.468364258634264	0.463784027636239	0.339671917320384	0	0.409510239994727	0.405313344235497	0.367949519360585	0.392591481491441
0.456689648051227	0.444738937045844	0.451918714675616	0.447340336796636	0.455063784453248	0.46747496807076	0.470790110930741	0.438286832958835	0.438877622541198	0.447176297693393	0.439720490049328	0.442179273775501	0.452440408345891	0.454670433784444	0.433052203074953	0.459058955654875	0.442355627950704	0.465999111724128	0.461377110184304	0.457610156213676	0.457249664018819	0.471445458028318	0.46101704786593	0.441999690708632	0.441369006535116	0.464870967059422	0.404316328597189	0.445721764589751	0.415457533004725	0.44137344846517	0.449836160145706	0.448228841885257	0.447452531828616	0.452358015665726	0.446536065510868	0.424935959168541	0.443143449681847	0.445390939012721	0.424832671062668	0.460595119752843	0.466815576323182	0.383403940101815	0.465897904600728	0.455295682591788	0.407277964886987	0.409510239994727	0	0.381230448692729	0.398287536364115	0.426614420861475
0.476426397646296	0.451925135092391	0.461042664216274	0.46121819497441	0.450546978880774	0.477311885715881	0.474651729329261	0.462173575921809	0.456194541138942	0.463872488374952	0.45124453579148	0.457590999893532	0.447314331720367	0.461490510474937	0.433416701150397	0.449481506340771	0.443148927679193	0.467685626297061	0.45482751786834	0.476656677715626	0.472247414908575	0.469633612696629	0.468202953076667	0.455626054531471	0.44460118847449	0.480271364165343	0.422202320406795	0.448212610769831	0.426441653714119	0.442094605210692	0.448745511420363	0.457386479550561	0.440166217327157	0.457665964557451	0.455465831246613	0.450736680494212	0.466137181116783	0.458305469828213	0.447619084472319	0.481436396024115	0.473727150305439	0.411922440934627	0.478700652196436	0.471397224524881	0.41468569121449	0.405313344235497	0.381230448692729	0	0.384740395943823	0.39485517857919
0.470175347804146	0.446720281505205	0.43833657146041	0.455040695785042	0.451250056184043	0.459072120685587	0.467729032530365	0.451397442709487	0.448900821525168	0.460243856599742	0.443705709528884	0.449816771100408	0.435966315841345	0.44792819084046	0.402608845461513	0.440733852390868	0.422861666980342	0.45830011666068	0.424879617003522	0.461531801485588	0.461366681110487	0.463607518797177	0.450448408753135	0.451181260447837	0.437169076802552	0.474488933381247	0.407656639809835	0.439088271366906	0.41193919211194	0.428344596475483	0.437611186639768	0.449544784613321	0.431110927086322	0.442787390589443	0.446126189093968	0.443473044464457	0.457688252484822	0.451225640361786	0.437628548822863	0.453543987902876	0.471315443897999	0.381158745738135	0.470186071512076	0.461582536119107	0.360425510637513	0.367949519360585	0.398287536364115	0.384740395943823	0	0.382119990556046
0.45300131388534	0.46246522037196	0.455006425127666	0.457930625261791	0.450744209041745	0.45351054693228	0.461338127604711	0.465016120841077	0.462916508743745	0.465386804768633	0.458511926545102	0.451685885711504	0.452322853860455	0.460238738049847	0.411351741961763	0.450199610735821	0.427918247238367	0.46093244303887	0.445050295314263	0.466297182377235	0.454685155760072	0.449592895481037	0.448484404499678	0.452976182147001	0.443154722401832	0.485717263989352	0.447802209986377	0.444138660192728	0.442782981569828	0.434300389081674	0.451721981482616	0.463283147126258	0.437958190638199	0.458167924063973	0.454850835674167	0.456849223804129	0.467317690329895	0.473295469313045	0.455316475688386	0.4851839724955	0.479461983016453	0.419866096515468	0.483385265239163	0.475661556931219	0.42776842870602	0.392591481491441	0.426614420861475	0.39485517857919	0.382119990556046	0
0	0.453229572055639	0.464998115031879	0	0.473088613414014	0.472127735614777	0.485073328018188	0.421830835121175	0.364989954394087	0.441201330200782	0.439034775859318	0.435616553811693	0	0.456637789202116	0.452574756696907	0.454760104417801	0.45164315058372	0.474731934000155	0.461387721800934	0.480844047729129	0.462692049524939	0.468413323163986	0.455619851903227	0.442968903903743	0.451485999264474	0.452203497286032	0.426046828473249	0.4586530104931	0.443589164806803	0.450282356335949	0.479138393828137	0.44583166467528	0.452228623453359	0.446024544539343	0.460142013941155	0.35855663191762	0.413436924651215	0.437497211791523	0.369251269972178	0.428266876015574	0.455185921534065	0.407869211378433	0.454550494214834	0.441656174367442	0.417562143702715	0.449410347364897	0.428864884457688	0.45410542786913	0.448092031329689	0.45521793290031
0.468219361164277	0.453839428000278	0.467303967521012	0.471777342668462	0.469691240854842	0.471177179771499	0.494442909903351	0.440183866588053	0.409960745422056	0.456040083051904	0.446873639054211	0.446693149916855	0.454240559983265	0.470124205642894	0.453628018410876	0.474572081545615	0.463979831652281	0.469490318300225	0.465779323619028	0.478640319822287	0.471023630846596	0.473606076437007	0.45960758392886	0.443518490457011	0.451786071297378	0.467516247005164	0.440589660354589	0.452387625208082	0.44016885573918	0.452562833549988	0.459097266940241	0.460563628424994	0.454634392299232	0.460518011688703	0.457841930950451	0.40446877126277	0.440649308055775	0.449365539743774	0.366840602569918	0.437280218999423	0.468111095625383	0.402079572665522	0.469540918285143	0.453966900332502	0.420048897158657	0.435006126809542	0.373928481138603	0.440410420160993	0.413472765691009	0.441341634520783
0	0.453508597890601	0	0.48256163122314	0.482959665980532	0.476371724903861	0.456515271457662	0.406047605002461	0.385961388507267	0.446751033985503	0.438436866899871	0.435018648108364	0	0.46474083549304	0.457225739803721	0.47534504532814	0.470158730477568	0.479160489134219	0.473609849039294	0.485143063166029	0.488842129707336	0.472674280405045	0.469739898464894	0.459911242720221	0.451453745722615	0.462419813776399	0.431526786133937	0.459758501484258	0.432366168208665	0.467270773666944	0.465773206306221	0.456069149192431	0.460146443980288	0.45808990577054	0.461481078775694	0.356130010352996	0.381488579325855	0.432832857582132	0.398448060096485	0.420333465440723	0.459372587194271	0.423331599382543	0.465532351865516	0.44928730758571	0.434084850452531	0.44243958494156	0.434962896719719	0.455874693226461	0.448504055967528	0.468127750300592
0	0.466302257988401	0.417001733040166	0.473107695579529	0	0.469321007127535	0	0.4275023606018	0.442560253410505	0.450957565541918	0.439422423644324	0.445229343498864	0	0.458808658075508	0.464268663185975	0.476851046085358	0.469990948619996	0	0	0.476452797709325	0	0	0.485846251249313	0.463099471540341	0.462912576728841	0.449587750818646	0.455613678759415	0.461990078540371	0.453136005907871	0.457026732225206	0.470105771393784	0.448178769054428	0.444001765425322	0.453494589719895	0.451236321417794	0.450660127019914	0.461162975323864	0.449897083021019	0.459353979302731	0.449494241702008	0.451005083809212	0.45533388480301	0.442459902431134	0.423400277722675	0.464407558515984	0.459384312071928	0.445236271053943	0.470401876820415	0.454634462106811	0.464402943510844
0.464946746826172	0.472344997219131	0.476689219474792	0.474320238381843	0.48134583234787	0.48415778565562	0	0.388279944735419	0.430961957025227	0.448346059326522	0.441196623762386	0.441641313648934	0	0.454649086367595	0.464556187576272	0.482562035322189	0.472572917395175	0	0.474677562713623	0.497363087692403	0.482468873262405	0.472361743450165	0.462103084874114	0.450577169197516	0.462551183606481	0.470982134753525	0.447878329200342	0.466731503167246	0.451282273663721	0.466864601911541	0.459957646600328	0.448317685772198	0.459950430780766	0.452921321440446	0.461814901240612	0.397463694390313	0.412365996603903	0.415656477125701	0.437554855794581	0.397707955665872	0.429253791347394	0.449773943414009	0.42936254335288	0.428265702567048	0.452399090326509	0.45462813721823	0.451852584215686	0.469607737861576	0.459913492096647	0.4754373139509
0	0.444958168833478	0	0	0.46023291349411	0.46290585398674	0	0.374099860194282	0.428589115733972	0.429049486706875	0.429460096331933	0.410115246332779	0	0.450297636650059	0.457116836677631	0	0.464677434499966	0.432231783866882	0	0	0	0.463512830191334	0.415237307548523	0.449400980468789	0.452583549017471	0.446169214655462	0.445029440529926	0.463472198131698	0.448264666573768	0.441969157008755	0.423288881778717	0.451904523654371	0.434164484999763	0.434723672294358	0.450580897425	0.454113063933416	0.453791998917394	0.445676486468803	0.456225879063198	0.447419521145167	0.450011149934399	0.452160435015893	0.452222095933652	0.442055257385434	0.454548465335138	0.454454264180637	0.439312294750868	0.453691116608014	0.454578306823647	0.459829753503441
0.485839366912842	0.469809359907503	0.466925255082917	0.48730605840683	0	0.466258485983008	0.492312580347061	0.426086680004994	0.441638828656435	0.444585370955645	0.441557805046177	0.437080377493337	0.449138641357422	0.440304218426072	0.446838636455554	0.469781226234794	0.468011898672541	0.480307668447495	0.466299036047039	0.47528446885052	0.462341278791428	0	0.479411780834198	0.450594991445541	0.444517010021259	0.438248666678585	0.423506216475099	0.450737805701523	0.430580063323932	0.4321955932469	0.438208458446066	0.379228480917471	0.424210733469554	0.393689763501084	0.41435648761379	0.425775527222281	0.410209900548738	0.379035146956111	0.442168034386777	0.397690074087468	0.36475715226822	0.451490167652754	0.411978890238168	0.43227150206883	0.438321049664372	0.448913213400881	0.449331403041528	0.460560928576305	0.453409043950074	0.469194120905391
0.465729394656	0.484418289940904	0.471031982385296	0.463043694552903	0.452566628578148	0.484413057565689	0	0.453899128152799	0.461052530648443	0.453099172930097	0.44210483271757	0.447663775768327	0.464391465710508	0.447254227545177	0.458131006451423	0.445251780832877	0.466312727453292	0	0	0.472210437059402	0	0.504140615463257	0.476378745479552	0.466037496483503	0.450971309756125	0.45215828529925	0.446087009517009	0.456078184957524	0.444473529253574	0.450355196569772	0.464765355701495	0.398039836403329	0.45772025213128	0.430772564124632	0.442769849419031	0.449725208005284	0.455447971020575	0.441138429736249	0.46115049277465	0.439765600018146	0.447802578485529	0.468247008591697	0.447138511465814	0.45954156369148	0.456851212862644	0.458803367864634	0.454135095844732	0.469967508511007	0.461784753258642	0.483631064037274
0.44584396481514	0.454346925020218	0.457799200321764	0	0.47185262552373	0.457860046168376	0	0.430122769265483	0.44689153152789	0.447563633873191	0.433966283444048	0.426718602350194	0.462350673421093	0.435871219352511	0.447024786854219	0	0.461495267350776	0	0.464458337232085	0.494263917207718	0.47903605171806	0.470402364439188	0	0.470441044791339	0.463050842651077	0.422483558638622	0.427530671515667	0.460178368702671	0.433880145122303	0.437625392642749	0.448535312668155	0.391642981700123	0.440740164121846	0.415466050194853	0.428456425239262	0.430450607438674	0.425391772560222	0.403522234605999	0.445388726265159	0.42119730196292	0.382722376469962	0.449929738597127	0.403527922541344	0.440325896570008	0.439127181735079	0.447466131399818	0.451231571439441	0.469837261378914	0.450846941467661	0.460733028987981
0.505080997943878	0	0.470903402986705	0.471481854776083	0	0	0	0.438125651045184	0.45048819039462	0.43015619071064	0.412582350238614	0.414147501305786	0.442147523164749	0.452746301158145	0.450344802449121	0	0.460668736189725	0	0	0	0	0	0.497987747192383	0	0.456564884297345	0.428097501002454	0.438097157704739	0.459509714671969	0.437904492157062	0.447496955113017	0.460935307343557	0.4226872761095	0.454839823140595	0.443124344864948	0.445790437526392	0.436859755443877	0.433853859970812	0.404137901448246	0.452214445931081	0.419673352874449	0.356772807788463	0.460559751099325	0.390880190979633	0.437917269888328	0.447088768399159	0.459395823199669	0.45152926330789	0.457533107340416	0.45017096187771	0.469067600402793
0.472035348415375	0.460984494447612	0.487150102853775	0.455157151090815	0.466339672889491	0.469993892677875	0.467140585184097	0.461857810032469	0.469378704236596	0.467660400299212	0	0	0	0.48146627419309	0.457776636279116	0	0	0.455464382208237	0	0.468703757064185	0.468086659908295	0.478628082048592	0.464856602633301	0	0	0.429638549784046	0.460055046134417	0.483754067533762	0.453059014942626	0.466223253850853	0.471559123381717	0.433931958896018	0.470773921904194	0.450306578674548	0.460143466413983	0.460265264351494	0.470427754885175	0.456365791200673	0.47142631220011	0.47257478924563	0.417639803488565	0.476836242668373	0.426422637697758	0.453915267365036	0.467193056871511	0.473914317011734	0.476886234398699	0.489484941944805	0.474256544929817	0
0.494917988777161	0	0.443765336908625	0.471506334917907	0.467511036491961	0	0.48366504907608	0.447005921412106	0.455867063349837	0.428445497305901	0.425343919619702	0.430362892304128	0	0.465933299768165	0.4545180757805	0.482795119285583	0.45041694413727	0	0	0	0.46950445957087	0	0	0.4649917781353	0.459377879197214	0.397237904127037	0.446239008406628	0.447292487878716	0.445057156048256	0.449901844496372	0.46065433808106	0.421223361150456	0.456098944612702	0.444614695634733	0.446642693824332	0.450360225296425	0.449870435415417	0.434016761051058	0.457509178885906	0.437620095360204	0.380600265351901	0.463355963077868	0.381445246009634	0.435074882911405	0.454905366661894	0.450371170920608	0.449365297308964	0.46762065307991	0.462922751166762	0.448247818665496
0.466856211423874	0.448567950937893	0.470066756010056	0.4673707214958	0	0	0	0.443804324047542	0.452244304601795	0.433763099305606	0.428902075240234	0.427901251837297	0	0.459370345293073	0.454803909528097	0.461420357227325	0.469743174284242	0.474225789308548	0.467082209300737	0.488948136568069	0.439482510089874	0	0	0.448290940004793	0.451868525473599	0.362025786807222	0.44459371793358	0.451597774456554	0.448608059573587	0.449674327486637	0.461658565398015	0.430530612995025	0.457277084245734	0.450193056341108	0.447253301591993	0.446347611962221	0.445951782428964	0.42739582649664	0.458200931227138	0.434803906983266	0.398977455915512	0.463907669518609	0.385276986686489	0.434833645458565	0.453948230881075	0.460620658344364	0.461480162588023	0.468192402945606	0.461617757237779	0.469506216164838
0	0	0	0	0	0.473112285137177	0	0.464579829310656	0.462235022444985	0	0	0	0	0.469398444316411	0	0	0	0	0	0	0	0	0.44501704440414	0	0	0.418683861744958	0.44742368650656	0.451427548519815	0.405132949352264	0.453595479562973	0.462401767113431	0.43503948583438	0.430767864210606	0.448168263468823	0.452580970636619	0.478072196245193	0.473421190514018	0.437941987690516	0.46987283449475	0.457681689392345	0.450488179922104	0.475331836592393	0.406926167960326	0	0.451309601612608	0	0	0	0	0
0.44703996181488	0.456388098192895	0	0.491720020771027	0.454842180013657	0.462789607895082	0.475108444690704	0.472446590525905	0.459747065584659	0	0.437025099992752	0	0	0.476435810198294	0.472996027572135	0	0	0.460088471422792	0	0.470014461513618	0.456589720061769	0.45829351783459	0.460935766534175	0.426112145185471	0.449806720018387	0.448012477958046	0.464938582434353	0.454748281035211	0.456082096625413	0.453513933934839	0.48273918210191	0.440779466716888	0.473640444633236	0.463135593106417	0.45634327685485	0.461721305083621	0.472698561805838	0.455483904974392	0.483810342661293	0.474761027013228	0.472692340612411	0.473089697084767	0.459388222303228	0.448325097560883	0.477647172205546	0.443087216168318	0	0.45604681968689	0.449540883302689	0.463117957115173
0.468809463909754	0.467979814899753	0	0.48140575221894	0.4779685732284	0.47065355005964	0.473187821924128	0.457163766905826	0.471101184239029	0.456457525491714	0.44548033441772	0.443170460794035	0.470246821641922	0.47379202943015	0.451161258069658	0	0.478618377914701	0.463404573897948	0.466930091381073	0.478247908933285	0.461276539521012	0.476677827396359	0.460769459516779	0	0.469538540324244	0.437460748546646	0.467716038227081	0.456581570931326	0.449293308765293	0.45228509901328	0.46345906295226	0	0.468137872728163	0.484924833857306	0.487607131529028	0	0	0.469599988616347	0	0	0	0.476116305449444	0.442946586793231	0.448509163187886	0.460401333512714	0.473719030618668	0.451873666536864	0	0.48100983878789	0.47255477309227
0	0.44297213106348	0	0	0	0	0.487776517868042	0.439609074634967	0.439579384952869	0.42020734022694	0.418509025187561	0.436713333848201	0.482945412397385	0.445973362740889	0.454039409414201	0	0	0	0	0.454885840415955	0.416625112295151	0	0.442135274410248	0.43287855386734	0.452498481170577	0.421254998186457	0.441470627911954	0.447289406033164	0.447425283516888	0.43860421007114	0.471276334686818	0.4461916525369	0.46629384434067	0.454406883164185	0.448981099366684	0.438652739099561	0.439415008547657	0.440511517779511	0.445920928701292	0.438617995288815	0.425947878508499	0.448349369568071	0.427045396393689	0.422227683890524	0.447811809987402	0.465831443372337	0.435712771346259	0.443585564015465	0.444466019316443	0.455944138625152
0	0	0	0	0	0	0	0.438336750418899	0.439123951034367	0.408785726982451	0.430773268797996	0.420397651379834	0	0.477436541659767	0.478922963142395	0	0.474051684141159	0	0.469446271657944	0	0	0	0	0	0.456966806313542	0.407446188468871	0.454715490215363	0.443912827654968	0.457087755203247	0.475182364942988	0.480093955993652	0.490736567321831	0.481375820442506	0.474830763582954	0.470978815997458	0.460494667291641	0.460467007786727	0.468843069292308	0.465230711370432	0.437369118490292	0.454884552279539	0.46174611065052	0.441410208348139	0.405775397095409	0.464162270373962	0.439907521009445	0.432984994121999	0.460761021427717	0.437593072158219	0.458611892690684
0.476912429935012	0.462003555092422	0	0.456019487867318	0.465644060900638	0.459040821208717	0.46496057510376	0.45192205461776	0.455846965397929	0.42885456242027	0.427102041393369	0.424829024030725	0.461993455886841	0.464578254920096	0.458056230930218	0.479266583919525	0.461189084284461	0.471283733844757	0.455145081960119	0.469730169934244	0.460479575292058	0.45610729307925	0.456078076286293	0.450376451015472	0.455440817834707	0.427626784579019	0.45119440158312	0.465529661966702	0.453040475759792	0.450971110273242	0.459522035296299	0.425771313248564	0.456703443417072	0.446931674363548	0.44917706352943	0.452722156125319	0.455865927077616	0.442906282916011	0.462279217866509	0.452109538003434	0.417993452330974	0.466882578250659	0.430011291565476	0.437995076433245	0.457965971547036	0.462025967554687	0.457914888819466	0.462485606929282	0.460857388823095	0.467648750809573
0	0.443411724381764	0.481367977237537	0.469676846329251	0.465003753457371	0.485469490289688	0	0.450092054160925	0.448518016782033	0.427929379221542	0.43161299147441	0.429438271882321	0.444116294384003	0.471283907156082	0.464551354341973	0.467324081427228	0.470198055418114	0	0.466082523019261	0.489850878715515	0.489314258098602	0	0.470934867858887	0.436899506681433	0.446632626912749	0.393941295460756	0.456657253366554	0.446889582599533	0.454725834876727	0.461188720958681	0.468475116138136	0.449686657648387	0.464684203347065	0.46188239894617	0.460789828388415	0.457600273161515	0.46213740230393	0.446469312544715	0.464093173646414	0.451577211511762	0.444657768816617	0.469349823864949	0.415870104967579	0.431596543296215	0.464086043909604	0.462633997051048	0.455424338863902	0.468717053241791	0.472650978134866	0.477753615728071
0	0.394634038209915	0	0	0	0	0	0.439613334103332	0.44800764370775	0.396674438386249	0.416574237661242	0.407006177216383	0.463449567556381	0.480319732907969	0.465505390597346	0	0	0	0	0.456033021211624	0	0	0	0.442306697368622	0.438103065143579	0.424929582020682	0.463020973836163	0.443624931201078	0.46110276502998	0.466786394872744	0.472969058443917	0.453043937877252	0.474514757972946	0.467266269625493	0.46740452015647	0.450824781773643	0.469476306396853	0.456761584421993	0.476957655522859	0.458595321325555	0.45179944707443	0.469971568501519	0.448465976955449	0.420560243626254	0.468725485981338	0	0.453656470078518	0.454274099471108	0.475273253990701	0.464401721954346
0.459548009879437	0.456834288881604	0	0.457136829211223	0.458221899458637	0.466234255689522	0.464860452499187	0.454541452313206	0.460375029217045	0.434335898048856	0.434062602322728	0.418792950767773	0.444941163063049	0.467383695434325	0.4568653948254	0.440169900655746	0.439045585239576	0.46599010680217	0.45361999206068	0.464320092689963	0.454229975818813	0.460327870417185	0.456721890988639	0	0.44735724434667	0.436096564829548	0.457901580484682	0.443960392276439	0.462042541429169	0.462023440398457	0.464588456894639	0.433140604698841	0.462748679047462	0.450991545886994	0.453741078208758	0.459941585007848	0.460430931042905	0.446834364269697	0.464762410970147	0.453246413465951	0.413600338614607	0.469657384576438	0.439088513332107	0.44005661257359	0.46455335565687	0.467849338777346	0.455714819052727	0.461551836607864	0.461757646731701	0.477018117375569
0	0.43662108919225	0	0	0	0	0	0.437307819228494	0.441011949219634	0.419011766280299	0.406386923097851	0.41732751795212	0	0.44582400893913	0.450299320403716	0	0	0	0	0	0	0	0.436707198619843	0.450910675342718	0.443405967206188	0.418656196819557	0.459172242083458	0.453882022313123	0.471200836994093	0.426642715930939	0.435351103544235	0.439787923801988	0.441192746162415	0.463707419966117	0.455549554949307	0.438406391879242	0.452348044372853	0.44059331935321	0.449719443951235	0.438406932921107	0.439958102430678	0.444055820607101	0.424715038124882	0.423897731059363	0.453193282654675	0.454578220844269	0.433873550428559	0.453372098265757	0.442081271132182	0.445029743380053
0	0.458883682946967	0	0	0.472776621580124	0.473897129297256	0	0.446804096262116	0.448302871502305	0.438520136982599	0.436569752119235	0.434323888743822	0	0.460648700684947	0.452052204057848	0	0.465293253264288	0.475114762783051	0	0	0	0	0.464500684559317	0.460614127260641	0.46608393466086	0.430863312673399	0.455214988759134	0.463536606738833	0.447821362808491	0.466884947676779	0	0.438747921130727	0.458688586950302	0	0.45531112410677	0.456411345764198	0.45254183452858	0.445386511637315	0.456181188782681	0.444010875878839	0.439053942804076	0.460183338049758	0.442952536781874	0.42891506139549	0.4567953308976	0.448138930207576	0.452941135271672	0.461955574567717	0.467570750047865	0.468264852904799
0.476375758888265	0.460345830570882	0.458751946687698	0.472822446479001	0.466735318389484	0.458970111580102	0.468383682937722	0.447597615782617	0.448711376453343	0.437295136540031	0.433639862570801	0.432151156878393	0.468409299850464	0.457741332823647	0.460690486061064	0	0.464185643460714	0.465117584536418	0.459846019744873	0.47274772637413	0.461931706126784	0.466138010480376	0.468812704478871	0.441964575660411	0.458002428239956	0.427941984973701	0.452709835022671	0.456687255065966	0.456228251098476	0.453892533039394	0.454925249968376	0.433703843954078	0.461285874957816	0.458060919110125	0.459713209527198	0.445815239054408	0.451217895312547	0.439958590533743	0.450359505867267	0.445802582732054	0.443786550799047	0.455932380669805	0.437758028492841	0.431879910940458	0.456789119551664	0.458973608004621	0.451371097783864	0.453659558216551	0.453131305525689	0.461329914506395
0.463792157997165	0.463337313009061	0.460774774318238	0.465482329880253	0.466201712045957	0.467276223466216	0.471770299764337	0.443714308143919	0.44504412635085	0.443722281817607	0.436991222967384	0.438032501552658	0	0.453963213735228	0.466807475599171	0.438945353031158	0.483063250780106	0.464744937861221	0.460303813116366	0.46834822809491	0.467742739914825	0.466978927186788	0.468552886335321	0.439316907976974	0.457581670317118	0.429840435421314	0.465831079116827	0.459906321586192	0.454539482749276	0.45938106228826	0.465122703459602	0.448146780499982	0.461498981858593	0.459061503945288	0.462733406400666	0.450694207760063	0.456163601961312	0.458499472641352	0.45601397071942	0.450693464937386	0.436339305785458	0.462298396477446	0.437974718433205	0.432457581630782	0.462976203215444	0.464034705942138	0.4499679155368	0.462688383277644	0.457400781479309	0.454884594521547
0.463955291638625	0.457915622537027	0.422849535942078	0.461542013439968	0.464458245315161	0.466111762802678	0.465647482841137	0.443676142709846	0.445241587956953	0.427273442867446	0.426295641928464	0.421531345074555	0.455295585801224	0.460116388488594	0.461586370030664	0.457038714674071	0.440760508460697	0.467242900834667	0.459848675394223	0.466823164857616	0.463492358080491	0.463220478490869	0.461989980105187	0.446582378671331	0.44360928709274	0.426427651765244	0.457389825244585	0.453572065142858	0.457601141102314	0.459887625130627	0.458714063930057	0.438924056447987	0.459840969228716	0.461090192870363	0.460522968367228	0.452705740596324	0.454123768540178	0.456329826386601	0.461974102930581	0.45539552012237	0.438125759363174	0.465159169068725	0.438965215764854	0.428055471194241	0.462631938931371	0.459779802674071	0.45144335892471	0.464277778858247	0.454694577286828	0.457208766351011
0	0.467105973056845	0	0	0	0.457195345455357	0	0.429634696008843	0.452080188042079	0.445078605772462	0.436622031177813	0.439314563640622	0	0.460111765730718	0.469974578059358	0	0.467766940593719	0	0	0.482342720031738	0	0.474367469549179	0.449978798627853	0.458004143082481	0.46303096515839	0.433074633916407	0.46462847144387	0.467236587648091	0.448934891925684	0.463026785308243	0	0.457754012753009	0.439830243399382	0.47933081017091	0.475006673432878	0.454774917754371	0.461565077564631	0.450837400095014	0.462606082661247	0.451053238437677	0.4513535220719	0.457091759775494	0.447961741175547	0.436461019020048	0.461331934364237	0.460581335012633	0.456569994944135	0.463195148303059	0.455745553428349	0.46596770358451
0	0.465848684545411	0.454130291938782	0	0	0	0	0.439850296032367	0.441103566182357	0.426482652869739	0.42722661042871	0.429599091724823	0	0.456180129438766	0	0	0	0	0	0	0	0	0	0	0.462240230593071	0.419559375222873	0.463237787428188	0.464447913665195	0.43570265173912	0	0	0	0	0	0	0.45468514473339	0.442946046428138	0.439921945333481	0.456374674187167	0.447746372845959	0.44843750218857	0.453478541002493	0.44049496724097	0.418919831800192	0.454617058697413	0.436230599880219	0.447520371672598	0.460177069766662	0.463604092597961	0.464820226933709
0	0	0	0	0	0	0	0.456576538856123	0.454127601127316	0.437126773457389	0.432642130832244	0.433346705921842	0	0.449227160729039	0.447617365921419	0	0.450309008359909	0	0	0	0	0	0	0.473790764808655	0	0.442721282951689	0	0.476092564443878	0	0	0	0.431090588932924	0	0.444088917128903	0	0.452412346649856	0.470050989135783	0.446013305658465	0.446680977666759	0.455731438465088	0.442630200969078	0.456812590286262	0.45438331339076	0.439623002016278	0.461349566887651	0.453015744686127	0.442807971914844	0.456831264744399	0.451869443701562	0.428054511547089
0	0.456253662317085	0	0	0	0.445987015962601	0	0.435316317937443	0.441205319355377	0.417254168583839	0.419446511518182	0.417886159900083	0	0.440709102710635	0.447754979133606	0	0	0	0	0	0	0	0	0.444919973611832	0.444418176156973	0.418503976394261	0.4557746189353	0.460817994955631	0.435801446437836	0.44349005818367	0	0.443573656355354	0.439740121364594	0	0.438026202129706	0.446813981279083	0	0.462740954419309	0.452991351109906	0.436712922471415	0.423911779571457	0.458375744183196	0.428026770104855	0.418568002208153	0.451635358694257	0.477124691009521	0.433367097216514	0.449701262713381	0.43594628572464	0.452899729576176
0.471825904672256	0.453277840811478	0.452170372009277	0.467399138355708	0.462291792649253	0.469463643877406	0.470647461937151	0.447443984776758	0.447234861500433	0.436379288039943	0.433166630337686	0.432536753288481	0.466265708208084	0.452306246548696	0.452890604238375	0	0	0.47196059782945	0.465570851301257	0.459364819681929	0.467387524097152	0.464619879083201	0.462110386803673	0.449758976070333	0.450961248659305	0.426375366564224	0.446634412962602	0.459565752456678	0.451155727017185	0.459597066269595	0.451090885386088	0.436635582786598	0.46112463929664	0.445362564708366	0.454646667326218	0.444769094490423	0.449645590741076	0.44022224421579	0.461064155497019	0.43582767209035	0.436948703090497	0.453595534431507	0.438066257961965	0.430664918245728	0.457135303186807	0.449308736420875	0.448179254658743	0.454894915403637	0.458095591062525	0.438804095674045
0	0.454382328300271	0	0	0	0.449439018964767	0	0.435560550379608	0.440187497213197	0.410989165072938	0.420131467873262	0.419822423983888	0	0.451303599828265	0.456229964372313	0	0.447914183139801	0.457320795128102	0	0	0	0	0.481093257665634	0.428347497972786	0.449862722606496	0.40847536825646	0.452389303873429	0.45105297906925	0.442800381432862	0.454624177517447	0.456142281134294	0.434769897967633	0.457232580715732	0.44726274054146	0.445767776829169	0.45354065645853	0.455313728753519	0.438074083875018	0.449565051988429	0.446275458570357	0.430590357405093	0.450095882298069	0.424410630515474	0.414706318483971	0.447668105653354	0.431901801197531	0.440910873173299	0.448820578230604	0.455028057056183	0.460716016232805
0	0	0	0	0	0	0	0.418466767220191	0.42937677517556	0.396045867543261	0.398642987929136	0.404361186084584	0	0.454556235608954	0.457236368931789	0	0	0	0	0	0	0	0	0	0.444994122615082	0.405789801108	0.451817818999418	0.459038142920692	0.455836063088369	0	0.45372024674182	0.444109904199533	0.453463117000284	0.44945204054547	0.451571296784369	0.436076130268164	0.448225481743344	0.431943770795384	0.441052778925232	0.442504606228854	0.436399607970815	0.451823081035607	0.426533419027065	0.407966343617606	0.44778858148859	0	0.42286070401589	0.443201157482253	0.450810121245155	0.410316467285156
0	0.447353033070286	0	0	0.452107572538943	0.443161484129379	0.456903752378282	0.434531170834395	0.438717667991372	0.405819105321737	0.410179468536356	0.409265177532301	0.434052795171738	0.453624803735611	0.451145045643427	0	0	0.451783597385712	0.451879452963519	0.469056307972168	0.461500465869904	0.461241275072098	0.443977059495209	0.440136700868607	0.455324296610664	0.406658079467504	0.447893995894751	0.455410081785689	0.452884147260239	0.450998112707644	0.459689528569811	0.434230981264815	0.454166587067707	0.445422011573959	0.447353036441431	0.456881468820777	0.45484914183898	0.449410363599984	0.459854428511657	0.447920434578077	0.429864165479184	0.46113560286562	0.426340428116411	0.417594012706016	0.456938266410135	0.462880562696534	0.446857270125794	0.440038910384915	0.447640849441308	0.457182288169861
0	0.444312155246735	0	0	0	0.452492237091064	0	0.416896539367722	0.427996855783269	0.389596233788121	0.396818937760931	0.395992405039547	0	0.455744754856777	0.443833586525416	0	0	0.450227200984955	0	0.466765969991684	0	0.459273546934128	0	0.398388832807541	0	0.396180183188852	0.460893336314531	0.420851656669661	0.459540485446782	0.454185850250471	0.454930826338728	0.439650258099436	0.458106419407274	0.441669335909822	0.452656197311347	0.448053371877734	0.455888183908404	0.450550831843703	0.465956168459844	0.453274453505321	0.447581117830281	0.456612517272708	0.424457557008509	0.396487129950766	0.458268041010227	0.461273261476174	0.401665218500189	0.478897750377655	0.404786337391401	0.448665786031508
0	0.457411712751994	0.460591107606888	0	0.464899494701303	0.464018734274665	0.463873128104379	0.448064690172418	0.456715534079879	0.41687177764938	0.427458122774895	0.417485397970162	0.466340376925722	0.476539642337717	0.461315241420859	0	0.460303276777267	0	0	0.466705095412333	0.450076788663864	0.459444898900703	0.478723347187042	0	0	0.440264812190729	0.465143147644316	0.450962647689624	0.463686678715932	0.471420819706301	0.474479200529257	0.452184655460338	0.463979367434551	0.458436648148149	0.467869131677422	0.467133832344506	0.473821656233102	0.465937675738491	0.469718681011337	0.467633566114015	0.4608891320583	0.4756329004034	0.453509633039352	0.445927472256548	0.469703679178401	0.464083864645287	0.469562538621071	0.480968713760376	0.463489177424879	0.436306565999985
0	0.454055655817713	0	0.459869540306036	0.454609026889714	0.46323957368152	0.464152364865757	0.463339525470794	0.466703722968779	0	0.44849756360054	0	0.453568339347839	0.474626050411153	0.464706042852387	0.466825127601624	0.455808937818621	0.454092778867143	0.446269130970826	0.459953992201672	0.459779716885036	0.463168374505238	0.464936889536535	0	0.45051472120371	0.446144472283805	0.468864607040342	0.453546262056589	0.45584569137821	0.45048416070802	0.476601543016558	0.443152935694722	0.458679286951028	0.463064823556018	0.459027711536487	0.449787096039244	0.461800916224826	0.450627258366179	0.46928693878688	0.445757683047872	0.44914573431015	0.473967545591946	0.445172098277552	0.483233988285065	0.462456445169806	0.454839211861353	0	0	0.457736116339055	0.448758780956268
0	0.453162646018588	0	0.455350548028946	0.460430536223328	0.461507808004085	0.464842537909789	0.473095029446186	0.473602621665968	0.426943088621102	0.410290491663174	0.410809777570143	0.458202391862869	0.481367835927497	0.448421557610593	0	0.430630147457123	0.45946443851642	0.4547864722999	0.466718399335691	0.459601509794378	0.457008322359518	0.458328044206599	0.425085339170495	0.45290400910528	0.433129678422032	0.477184327613976	0.452801657499237	0.445454594342877	0.448339773231725	0.470488521505878	0.445417529116101	0.464156363940779	0.453261206221147	0.471665628821798	0	0.466235330866936	0.479710684664695	0.491165459156036	0	0.471543192863464	0.467126421158121	0.448719242972244	0.437510992341222	0.459777969552671	0.458703177840568	0.448407113552094	0.45443195104599	0	0.452932089567184
0.467921948534373	0.461107357983972	0	0.466328642361992	0.466389702693801	0.466719633170786	0.463527896701898	0.457178457797648	0.478998437795885	0.448064416646957	0.451832205057144	0.424102216959	0.452852177317947	0.485391458961975	0.465607990282914	0	0.45765295624733	0.464492187767517	0.463679449112758	0.470821438233294	0.465026503233898	0.465467581598526	0.462518818304461	0.450520277023315	0.452637672424316	0.452315648852866	0.47254294384513	0.460863230420757	0.460566601721885	0.461412822204483	0.466597815862937	0.457186847457489	0.466154154448273	0.462719146619616	0.472892427852344	0.467599119259613	0.476433192688145	0.473932507210032	0.473298658007314	0.486467169064534	0.430150700843699	0.474996872003111	0.464550212163303	0.471057931094908	0.466221879908385	0.464529757233548	0.459401848581506	0.465130223280007	0.458852281677024	0.473936269924982
0.466213941080145	0.458266544084902	0	0.465482029344328	0.461522840812318	0.463692894212468	0.469329596050479	0.475687123974784	0.460500798264805	0	0	0.41287562251091	0.465535260378694	0.478217705041191	0.454038037018374	0	0.460534783623629	0.459632897481164	0.454710051157958	0.466856599679011	0.463304597603715	0.462936985760302	0.461354024531971	0.429918397095009	0.450091188208217	0.437037047395203	0.461725308399093	0.446973263517049	0.459506164790974	0.461978032435775	0.467066513810719	0.449864835892008	0.466913643734753	0.467236736474042	0.473990391553771	0	0.466627741069332	0.472437070629706	0.47696164093835	0.413708925247192	0	0.462742684125129	0.43925646244589	0.432344980493223	0.466021464850562	0.460227922500838	0.458264473852117	0.462800986471702	0.456513900449899	0.467465057340021
0.463583764311932	0.464500093354334	0	0.462577526996151	0.473011008150952	0.465063701912653	0.472664779200332	0.444054648515656	0.466563919001212	0.449468523263931	0.408144980669022	0	0.446530595826124	0.478323703365469	0.466606036519357	0	0	0.466632770155525	0.472315937630582	0.474644295613074	0.461294645008879	0.46416386955697	0.461106463983302	0.482896864414215	0.439690917730331	0.427503117184142	0.469000038819486	0.468527793004857	0.456537174455109	0.453649772352556	0.480371980570584	0.442547456184308	0.457974361670348	0.451928298208612	0.460392502594111	0.47506407911592	0.477361037649612	0.468197563089675	0.445564237649815	0.438371068645534	0.43058639514487	0.478780941124526	0.449862599565993	0.441117038366206	0.461380348307343	0.465848742808689	0.478111803531647	0.454143069621169	0.47586973286143	0.469804741775931
0.461243833780124	0.459733949784951	0	0.455625777994099	0.464634774707723	0.467106557412779	0.472637959873507	0.451198443003113	0.447246069003037	0	0	0	0.452348784431092	0.47005725519116	0.462706578579572	0	0.466938853263855	0.460688460011769	0.459138704993084	0.467547670452986	0.461546478300246	0.459283299651346	0.459299753606641	0.435555946778402	0.434741573182451	0.429546290259093	0.463932247647717	0.454977597595032	0.46117779842567	0.466827356421781	0.443923354549699	0.435556687748687	0.457303321707451	0.471397053694743	0.470431103670706	0	0.456071469767128	0.444460456815022	0.44146672033848	0.473408430814743	0.437450407428836	0.459036075720549	0.419091426480311	0.427025765180588	0.462213127860643	0.458770205072845	0.450930218858551	0.47357076772599	0.446467844266123	0.455476671457291
0	0.467842061008644	0	0.472766125928043	0.473181920327698	0.469161112698566	0.474641512176638	0.444528992542451	0.439487136425365	0.446654285462961	0.440012347361574	0.441588711444324	0.44694796204567	0.455718029796839	0.45913744083449	0	0	0	0.467761693718095	0.476726513172509	0.47081633296398	0.472482502580025	0.468134470681974	0.428843319322351	0.451555401086807	0.438223446039959	0.459987023265535	0.461856475620668	0.469008475542068	0.473344624042511	0.457516189416935	0.415761172771454	0.452643497676761	0.473415653600003	0.458370775910216	0	0.422157645225525	0.436559880107022	0	0.434438347816467	0.447869598865509	0.46748873591423	0.44465432968283	0.431487575352879	0.474435562005507	0.461228583778451	0.445414751768112	0.466326240096559	0.483082741498947	0.475682474117555
0.462840497493744	0.451671210569322	0.466954066543322	0.47609916130755	0.454978852060488	0.472421728565207	0.490268557651487	0.464620428591324	0.458880000272133	0.467401993476688	0.453288726781883	0.457446277620385	0.455498009172757	0.463910476071924	0.450309298091835	0.474495923380671	0.464616905582054	0.466343096101464	0.45876697184259	0.483188585311738	0.464681609480396	0.483131664181695	0.46745914403689	0.461087539672249	0.446536332403298	0.464148427778786	0.440545637678426	0.451052574951625	0.445764820558136	0.446769752306529	0.45280876371606	0.457525393950154	0.445118155556137	0.458618954571459	0.459745253075648	0.44092667039202	0.468724802666023	0.455456618961784	0.450277034270076	0.497815480960807	0.47397613810943	0.452962947558524	0.470031642695238	0.464660365013223	0.453379214392599	0.431467139330676	0.427306031201237	0.412059168186961	0.412371920436417	0.443768031638484
0	0.434727808156499	0.459970951080322	0	0.447954893112183	0.487581670284271	0	0.446463244227857	0.432920307310455	0.413158620373313	0.415814219887355	0.421684090367547	0	0.45341818801541	0.461191350828905	0	0.461591168437207	0.467896908521652	0.466733902692795	0	0.445323169231415	0	0	0.443695564269298	0.451066549028145	0.426366493221158	0.46034770608766	0.452283471601445	0.451829963910279	0.443654548992828	0.440890670486457	0.441392531136255	0.469053139494739	0.446927005055958	0.461498551008975	0.4455262073411	0.465209804433601	0.450181418978424	0.453016509122779	0.446802791445803	0.449637721597257	0.451376127699061	0.4406527789457	0.409759087262364	0.463106469003533	0.453490914672053	0.444298803200649	0.461435097056555	0.451649761495908	0.458310056061395
0	0.437166959952525	0	0	0	0	0	0.432121418918554	0.430791321928439	0.407941705495966	0.411566906239411	0.419656864994512	0	0.443841975715875	0.447088348447166	0	0.455256670713425	0	0	0	0.436390042304993	0	0	0.442679585452426	0.475891411304474	0.42280833518019	0.430924764178648	0.438723631634113	0.434764358712428	0.446230012979223	0	0.463951098294988	0	0.443755877368052	0.461885012389611	0.430765826697332	0.434174179482778	0.439968407295907	0.434066248002013	0.433523839455507	0.42713370077677	0.440128253055543	0.431051755007584	0.410975781817512	0.44611951724196	0.448646182809198	0.436274746736855	0.445093068131154	0.433952984855298	0.452252398133897
0	0.429157644510269	0	0	0	0.435501366853714	0	0.437552211169556	0.44137087013423	0.418777035331425	0.422398254312825	0.421129824028239	0	0.466771087606362	0.486161080257954	0	0	0	0	0	0.455573618412018	0	0	0.436155501928545	0.440448555929363	0.400274094597509	0.471155299160475	0.452787528448353	0.443303899888711	0.474081687946406	0.459141071937963	0.452308959271822	0.478335594489798	0.457686791211179	0.461978855830906	0.449982786406679	0.472602981504563	0.445627944023556	0.469040461143939	0.454558188825191	0.452258776164133	0.465251815859488	0.44203309005769	0.404784937496659	0.471272016973323	0.464363554593647	0.448580743521213	0.473732882096363	0.473589482568842	0.477615488536514
0	0.451916549305889	0	0	0	0.466466426849365	0	0.409606351674479	0.38791835345925	0.451130142720509	0.448916726208731	0.435877739949383	0	0.45542485564327	0.457990677298574	0.455744538271861	0	0.458603382110596	0.449495673179626	0.468020127913551	0.457815700026818	0.479011118412018	0.466815405851841	0.44507663478697	0.448400255852608	0.449577091277853	0.43725407953449	0.451792464379144	0.452463645730919	0.442651748657227	0.425508237479284	0.450430326457917	0.463389072896474	0.452534573845269	0.46295625922588	0.449178312822078	0.457359217745817	0.462432476518257	0.456637798510834	0.449708647505173	0.451102770268688	0.458422851078261	0.456147064799417	0.448654053456243	0.454212100383812	0.451879148139989	0.446098395574366	0.45997791539349	0.452706642467022	0.454727125408802
0.48235896229744	0.453066915655322	0	0	0.469083070755005	0.460586061731042	0.476133733987808	0.413997779400074	0.391224826974007	0.449377259886188	0.440115277066442	0.426364420324123	0	0.460006575991335	0.455648512562524	0	0.453566337804726	0	0	0	0	0	0.433709114789963	0.439459572146681	0.44433471838296	0.447198258225646	0.454440971576964	0.448266167825842	0.445881270399304	0.467036324587211	0	0.449214866925205	0	0.463064690568992	0.467245433844554	0.441510039660644	0.456281488761568	0.438009980236929	0.45331914887585	0.448341593052882	0.455932067906043	0.45468204151315	0.455132303653704	0.448170752032239	0.453416336127622	0.455949214234303	0.441601611066206	0.455045984087728	0.44823110850709	0.462819765259327
0.479588409834837	0.454138874552406	0.439909011125565	0	0.494274349235595	0.466394725714607	0.475601762533188	0.448639665666352	0.439507666753838	0.460349073342517	0.465391176431865	0.452274495386987	0	0.46993058046676	0.452599000561878	0.456473435462298	0.46946989621206	0.456851626230734	0.449427622901506	0.488107591867447	0.47140847041051	0.475649145604981	0.467891678599879	0.432294268749503	0.437000589027805	0.453779078292625	0.446395700686617	0.443435985080452	0.440639787555256	0.449989574331415	0.474993401364642	0.459156115029582	0.449019090128516	0.463170929689148	0.457262204420494	0.433650057392637	0.441866967222128	0.447297333543471	0.442805476943291	0.451746973457324	0.461755973975319	0.450535803275519	0.465034800134123	0.459891320484762	0.450124795858706	0.448219429531356	0.436286224084771	0.453633739060648	0.443211408158509	0.450230841359829
0	0.460278068440374	0.448692202568054	0.472166325943414	0	0.452243596315384	0	0.448446400868165	0.437449855499981	0.459656355505328	0.462658905527597	0.448092917391785	0.476432114839554	0.472018991853486	0.453156176382288	0.442035704851151	0.469902183017387	0.478131915602529	0.454391469391922	0.4678615629673	0.474639922380447	0	0.478309517637243	0.437690102178742	0.452449071365143	0.451586118886395	0.445294488905509	0.453257661126395	0.443444075714611	0.456297839948558	0.439179919414443	0.462142937554102	0.447693088627681	0.471538578801954	0.462870183248149	0.439298826484167	0.447689020643099	0.452888304057567	0.448804210159478	0.455756293421542	0.477581413265248	0.453385168222213	0.462444562304471	0.454158561860562	0.452578128643219	0.454454844925221	0.440671885123013	0.455504582827729	0.447304538192669	0.463894145895356
0.451457072458657	0.449819111713814	0.440441311345077	0.451650543281542	0.456029923228491	0.459803625325384	0.476650265671229	0.457020960567527	0.450925735273822	0.460212616997042	0.440852502762942	0.452426714399746	0.441280289876346	0.469738513803518	0.444107760449926	0.44408671616969	0.447212319158347	0.463717892317308	0.441059457084766	0.468891465297151	0.459667757454997	0.462529607194135	0.457844780667756	0.406353349746422	0.453692719673625	0.458644680316409	0.450302451011728	0.453107062954704	0.444944307639578	0.4407643717413	0.441029780801237	0.471643548749992	0.44408239319568	0.46945186113135	0.471862387069939	0.448050526446452	0.462794294834969	0.468166307047696	0.451641954565602	0.466096458389546	0.450417443729753	0.455991657943729	0.469385861536835	0.464811905722496	0.454721775069339	0.449230511972227	0.439592684657535	0.457485556769662	0.447129560074574	0.457730057335445
0.465089688531198	0.457258507966834	0.458934124591685	0.447549911384238	0.464255231238402	0.462670176680317	0.466330952565254	0.455136380514003	0.448646186999289	0.45893384437912	0.449490532058481	0.45684056215123	0.457745103089415	0.473286051960581	0.444467228957876	0.464030836755676	0.445212848383165	0.453347315607294	0.431432550606183	0.465499534381824	0.470259508456385	0.46304132994195	0.456355276737081	0.428796545604762	0.394751163473453	0.455874400079164	0.444947703010003	0.427092743489136	0.438832283760995	0.441132668043445	0.440006642023182	0.460267159905021	0.438541331774763	0.462558583138205	0.463292182322205	0.444741977552606	0.455572205518735	0.459213440872884	0.451601512318788	0.463092657457932	0.467944630768064	0.455000098057186	0.463227479836536	0.459545853588697	0.450402002543113	0.449273051678601	0.440836068238484	0.460492102820655	0.448080202248388	0.463404601609656
0.481428296813045	0.466849026517344	0.456508486457597	0.468909199809729	0.465655127054557	0.468277986275046	0.47208456172208	0.446415370454285	0.441953911266065	0.463310628826493	0.459888459654059	0.450959983582841	0.456612871645995	0.466516561707956	0.450231999185771	0.466060427138432	0.47228102074069	0.47330167889595	0.465638070385779	0.468581275921789	0.462105594825563	0.488932759391774	0.466998755465663	0.452901899650016	0.412851370109527	0.456477267751733	0.447660106581743	0.433589029952267	0.441740364945408	0.44734551624525	0.447321677517882	0.460833063490007	0.439549438205321	0.459335504342669	0.471028399032909	0.443194722625551	0.454515855904592	0.457338654460333	0.454631964470408	0.458873689953148	0.454684443270066	0.456367267068425	0.463528259190655	0.45723903921437	0.44989740488876	0.449560169505606	0.447685644243662	0.461470897387841	0.450671960458399	0.462048459261369
0.459651970012015	0.469195135935251	0.460264686652658	0.471921943035742	0.467149377463262	0.476399604958464	0.486417630072842	0.465696456696107	0.462219817988885	0.463386300754107	0.461763004553589	0.45595381459772	0.455741941722035	0.473832032710135	0.463725645087207	0.475957185068374	0.465241145171936	0.485780306365276	0.459402287229774	0.483538505255822	0.473567030941488	0.474056168566718	0.474464927538927	0.448186774374026	0.461660984561485	0.446198996345587	0.464786560452084	0.460769169065231	0.46188623738486	0.459382958428569	0.475086116072007	0.467855997519558	0.464544125668237	0.479341710547799	0.480843841630991	0.457799560760788	0.473811279451459	0.466593711525545	0.469103176230438	0.466937120694303	0.456800941485081	0.468114961641835	0.457367439735689	0.449253396220985	0.469105932394438	0.463935920282163	0.452470619324039	0.469370626885831	0.465334990978788	0.47154146482677
0.458044793777917	0.446590420813877	0.452715350437382	0.45073198054793	0.453704257991869	0.458008656956303	0.475042513596814	0.459247511298197	0.454229736019369	0.452859611996916	0	0.464606732130051	0.445903993512928	0.46158417206732	0.440113963012261	0.440842080951589	0.433070545942119	0.458939240035994	0.438117444010163	0.466798607986729	0.454794748321436	0.456741298590326	0.450068495796628	0.39696845778111	0.433879735375719	0.471395894547215	0.450688649951548	0.438472900963196	0.449268630095896	0.437222355900473	0.447181412070709	0.451438332843776	0.442491319206912	0.464777591834285	0.46444427409048	0.452064692974091	0.462898240799994	0.46283702322855	0.456365222133666	0	0	0.455221653650363	0.449224615586005	0.462725010529934	0.452774580297301	0.443185453572956	0.449864502911618	0.455720046614561	0.450182545405119	0.454722513417423
0	0.467965166957437	0	0	0.469327170342954	0	0	0.448052568387321	0.451645610792306	0.448187652872347	0.458306783464985	0.449780909574975	0	0.458687438883569	0.464268525286335	0	0.459438663217864	0	0	0.467729091644287	0	0.466721773147583	0	0.45131620249358	0.464077212202019	0.428236908727129	0.45331331625506	0.464720504757795	0.459633491752225	0.486986398696899	0	0.462297836653018	0.451147268150792	0.471948683549804	0.453415854665932	0.4457748947616	0.45575681967004	0.451180399012867	0.454148290669765	0.448388120292413	0.443999345491517	0.456214202239093	0.438994318774799	0.431787202927594	0.461100258507361	0.447499882358314	0.446244831482573	0.46276937040254	0.458210346068073	0.459502174567905
0.475779060519148	0.469598247138815	0.46741790145913	0.472812473491756	0.466473517909917	0.476057382883984	0.482331403194858	0.457012407484031	0.458379364609085	0.444663522064765	0.439150812010255	0.432640830781798	0.46467159511337	0.468711873309756	0.467394056911884	0	0.441738950950483	0.486881616300391	0.455732810072766	0.48907867807904	0.479777334987048	0.475715488392188	0.478068924087251	0.448827968396351	0.462785005155466	0.425796191882255	0.467400986694051	0.465252525655641	0.455499309076237	0.462372351357559	0.45888090511793	0.446639479737528	0.468068740281893	0.471853781262471	0.494025288852204	0.463526015247034	0.451489155386637	0.452020135769579	0.457546088586445	0.448931497585661	0.442728727580166	0.457964177265102	0.432523252890142	0.428997071579283	0.458628115203183	0.456989500942665	0.451442327358086	0.464563034274901	0.461165378302432	0.468592059342637
0.478599739760097	0.480982893559924	0.471122824858997	0.476770030122216	0.478626046072905	0.482608500413173	0.490266870518645	0.472852522780648	0.469133353911252	0.479055215373575	0.457821075371153	0.482240800795858	0.469786450564579	0.490649621712222	0.473198766378975	0.469235054969311	0.478231285698773	0.479738296839004	0.469334250262464	0.490957929827233	0.479787988247	0.480142497869428	0.482954668548657	0.453859215258252	0.466548578434464	0.454618686773288	0.480791051050306	0.468897990006163	0.472143475735333	0.474450189653504	0.47920357115201	0.44918529609292	0.482378037609853	0.490730683653499	0.498102821361359	0.471380677326671	0.479953079370708	0.486420783528644	0.475140706709163	0	0	0.481999548843721	0.46078631238834	0.459047742643938	0.479013591090149	0.476303253235953	0.47468502636505	0.480686647914397	0.478045944403433	0.48405439762809
0.47705719558229	0.469162869676668	0	0.477713456409706	0.475691419575741	0.477322990134058	0.46592612406853	0.450091663755189	0.453884017726459	0.451124898847804	0.446735895875098	0.439762744169315	0.456545442342758	0.476964380559158	0.471141679197244	0	0.464324325323105	0.480162814624146	0.455075511205986	0.478760479865488	0.476615214426921	0.480352176836805	0.473792518055101	0.468165576457977	0.45850374260502	0.434962351920243	0.4809755688866	0.461444731053749	0.466412312344982	0.479117224071726	0.485143404082614	0.447059203981167	0.491800653388876	0.482244051033123	0.473330865157505	0.448962078091804	0.47954064763135	0.476619427773133	0.460915119415801	0.458184120118617	0.464184323171244	0.467074238770589	0.4399232090361	0.43749741543188	0.464430202565118	0.465917249830714	0.457365851398161	0.474492628491089	0.475225768679311	0.473678276388901
0.47845666989411	0.477746577294648	0.470426592923434	0.474465718414684	0.475469504825471	0.47984648569863	0.488015219641131	0.451756902162066	0.458659966155543	0.450145839428124	0.44620923596639	0.446749385289771	0.467951539955051	0.486133610575167	0.470389060633197	0.444637041638997	0.474600535481747	0.479884464961434	0.469466648422983	0.488159151840465	0.476694426373069	0.477639475970331	0.475979496205514	0.44848055629514	0.470486458640682	0.438611988980202	0.47293548097526	0.471026201321435	0.469490218020623	0.46930202594684	0.476172705277828	0.470994259456251	0.479497001307452	0.485727839202373	0.494513155634667	0.463186014052557	0.48217093146702	0.481539260170105	0.478056132793427	0.468728303909302	0.440095335245132	0.479554136445556	0.44554136560409	0.442050029660905	0.473552794756366	0.47462216723969	0.469752485695052	0.477647324448633	0.464048222095366	0.485452544592241
0	0.459344261561915	0	0	0	0	0	0.436633386380987	0.437770171924058	0.449881670549991	0.457618412929022	0.452086410630923	0	0.456224753610484	0.463444756592873	0	0.47071937964261	0	0	0	0	0	0	0.45273812403276	0.464524450192003	0.440055308432381	0.459554880857468	0.466635214082432	0	0	0	0.455519155366654	0	0	0	0.453367115596964	0.464029502837982	0.448858424648396	0.448093804721694	0.457375530162954	0.452985071555709	0.45937036098684	0.449090528415727	0.440865768560858	0.463628309114648	0.452516108751297	0.455105753928673	0.455872110606437	0.465549350705789	0.449621321734279
0	0.466170474627389	0	0	0	0.466114079955482	0	0.458106062103871	0.45743669881807	0.449394103370489	0.445540916096805	0.438044984111828	0	0.462286971900354	0.456575843755821	0.461029291152954	0.47806979601842	0.47056457400322	0	0	0	0.477185219526291	0.459658249625473	0.453927751059724	0.465671174101841	0.4246614858836	0.44981409084644	0.465633502465369	0.451479818406499	0.447510057621405	0.451094478368759	0.458185975924364	0.448297595430952	0.466728525375832	0.459523746098244	0.454175436517147	0.465367970832059	0.458747742231762	0.455931425410256	0.452511155899271	0.446652894016094	0.459342641296142	0.446479339494707	0.435155706969245	0.460903261946256	0.447453338163254	0.45297525022671	0.464412495850962	0.457469704900935	0.46618420141527
0	0.463821891862788	0	0.439581751823425	0	0	0	0.444258180383732	0.440033548804509	0.455290218034934	0.461233717077997	0.4429173969463	0	0.463023500790227	0.444955991360292	0	0.471362764213898	0	0	0.474205100974379	0	0.489800035953522	0.447367706532887	0.453356791352288	0.459630596988549	0.444271866261096	0.44904413576142	0.462780362637987	0.451016483065929	0	0	0.45491242179204	0.447637311507696	0.473308817875483	0.438323199748993	0.456212512370345	0.465094106059764	0.46569379204034	0.457758442425378	0.464145044368758	0.45723442550543	0.458834365940511	0.458143805877995	0.447066885402578	0.460136401906297	0.456584878425653	0.45233508292099	0.467993198475886	0.456698105171094	0.468031199959221
0.43001710508128	0.449858176034789	0.451334434304798	0.472055738942673	0.468511819266691	0.467612914879431	0.468514163108269	0.434398486074398	0.434112067586659	0.446078130572466	0.448423602727147	0.435171627200387	0.470613139016376	0.44852331462786	0.446441776328901	0.451315129089686	0.454281190052116	0.461095671554481	0.459345403312025	0.484389064174764	0.458227713624513	0.462529309710144	0.465806350353204	0.435608119835854	0.434896039119239	0.450277232758428	0.43955506997364	0.444612841930483	0.439288872174293	0.450627852267126	0.458907720033833	0.444883716897591	0.447338451463387	0.456165879532223	0.455673781793108	0.433835241676775	0.444877086329595	0.449170943225221	0.437751088426718	0.451556020444225	0.455477460921049	0.441670234443525	0.45728586756045	0.451444894188193	0.44336512184499	0.445698402536381	0.421628453347392	0.446427390245704	0.439776214289951	0.450811390043134
0.455706891738344	0.440938097100447	0.464856227424853	0.476195741247168	0.469210409729842	0.480056565502805	0.490061990734591	0.434478136118646	0.45831500288354	0.449799960485788	0.444676379676846	0.438744270562104	0.460474997994631	0.456313062986677	0.44792229198152	0.460897313711243	0.4646685156398	0.463695172552661	0.442120596955477	0.474271361157153	0.472034637894991	0.466766830995439	0.453776624764078	0.448883903340452	0.437446729852663	0.450006024279507	0.443216503295044	0.446188552363556	0.438369873440027	0.44378423931363	0.448751883921326	0.449825367015836	0.438887649533807	0.454813950984294	0.451382131442567	0.439209517604039	0.455619232991211	0.443253860793279	0.445497725525734	0.465975153812803	0.459689781031554	0.433605542677599	0.457216221340784	0.449935239032964	0.444739822395907	0.441862076970401	0.394655892450007	0.43496501583863	0.432071310490728	0.456663623678873
0.427744429285133	0	0.452472302679927	0.434615596891128	0.426355887195314	0.42503315337285	0.444713950157166	0	0	0	0	0	0.43535267168397	0.448972116053443	0.434890736827679	0.458943969079296	0.43833303576663	0.436860067284041	0.439835163080312	0.432715088129044	0	0.458239585161209	0.480392414386047	0	0	0.471109390258789	0.443241341390602	0	0	0.435990839080387	0.439720377116366	0	0.444237615823725	0.447091463551231	0.447647398226399	0.445014536380768	0	0	0	0	0.445509701967239	0	0	0	0.450781427561292	0.461774349212646	0	0.457075365492274	0	0
0.448152715694716	0.469051550897502	0.457702778435343	0.438390023604036	0.440879901689873	0.432429587628408	0.42729770873626	0.470818775532705	0.476608998990756	0.450062125921249	0	0	0.448636293365365	0.448967496386394	0.442609610780144	0.45246569079962	0.446537566370046	0.43535889401142	0.451855277610927	0.468083623585867	0.460829749671283	0.46478159934736	0.469337081860587	0.453328002998168	0.435713968085893	0.478354050405975	0.442609452962326	0.441889457136811	0.442980260593943	0.434108530115203	0.44072046217757	0.448243469493812	0.430954629426859	0.450328820236534	0.455262908358576	0.46915665268898	0.476681817953436	0.455241773406981	0.458716682905377	0.473270889566801	0.462048428302468	0.459639230549504	0.478577062068012	0.472980937376615	0.452487735629097	0.451834713156452	0.448987125299085	0.45734702474921	0.448807896916315	0.454711084568467
0.438957308717212	0.462496229232298	0.452367211397365	0.435801269741168	0.433024715158825	0.429653743509406	0.437621513400857	0.472246039486107	0	0	0	0	0.442270603916009	0.455574315832377	0.444246903550537	0.449979700349762	0.449092736413823	0.443714189867093	0.450989817542071	0.465386936680066	0.445309367439722	0.454266253408727	0.467812919451191	0	0	0.489694587314664	0.445749604121473	0.452902950965027	0.448784383400363	0.434220192225449	0.448791596135118	0.45281013945785	0.43171556636571	0.452918261699483	0.458768573783275	0	0	0	0.443624436855316	0.481420695781708	0	0.452241580553105	0.482337554748684	0	0.452210758586689	0.451158840504162	0	0.47747477555525	0.445205542995647	0.446183860658392
0.444160043454113	0.451802474241602	0.446793691617004	0.423505020545456	0.435604200655731	0.435067015865301	0.435045333109566	0.504700839519501	0	0	0	0	0.428695099475311	0.434654450233817	0.42465850412746	0.453274752234736	0.446490039175166	0.444560581734858	0.448653483382411	0.459104654639435	0.447848130509282	0.450939286331604	0.465435372410265	0	0.422222524881363	0.491999685764313	0.432072349076026	0.43761342997582	0.444629012960604	0.41150680421451	0.421255342018874	0.440721638059419	0.406227709459851	0.432269218143551	0.437896434953687	0.466422945261002	0.477657868516008	0.410746378399284	0	0	0.457561910152435	0.459363979421308	0.475087678417799	0.471151411533356	0.454984510355469	0.446801327643857	0.431601691773353	0.461322792566332	0.45734564869423	0.459030877532383
0.451914848978188	0.472347937146593	0.458831902416856	0.448537229544987	0.457714402793312	0.457927047138588	0.458118571086615	0.474753383432269	0.470253599198648	0.46694232167912	0.46377328260447	0.470543642729374	0.465217715768006	0.487967696780131	0.463313804634851	0.440845696759203	0.465289549875807	0.445552368522274	0.468844789147106	0.479812505189813	0.469485545019712	0.466639845225646	0.474440132630437	0.481032723553382	0.475523198979973	0.480920782668265	0.467991584308633	0.468637711812946	0.462145499392162	0.466558761080863	0.46205622634659	0.486928920279699	0.470037031131825	0.48284794553492	0.489209252425941	0.464352565368974	0.471958044089311	0.476900411309011	0.474091430240306	0.488020352881721	0.483911037445068	0.474287604205642	0.471222599269555	0.46654648118163	0.473391565612359	0.470476584439559	0.463821043620817	0.477447779071923	0.466593903260497	0.47484979475867
0.452131549852332	0.44363601966193	0.449170282824464	0.45711235570286	0.457506689874325	0.457704816215407	0.458892587448637	0.453743907936628	0.456450653331144	0	0	0	0.444706005738333	0.463920656143037	0.454581804543918	0.47199953461369	0.45330930312817	0.45810539236889	0.444097824344241	0.464859388501252	0.456952151154667	0.457359673185708	0.451544163665727	0.417754575158455	0.439900735430503	0.454261511564255	0.458296345100126	0.436800169306653	0.446725162081213	0.458515212231934	0.467460504308495	0.47585248658197	0.451566343997062	0.467325357321228	0.466822023212745	0.445619076490402	0.448593500756151	0.466507864413164	0.460579491855818	0	0.484265565872192	0.458912656408267	0.459584457615934	0.472489470141794	0.458377362455368	0.459489170106331	0.457483124171645	0.463737153135881	0.457751710024345	0.460476696200348
0.450270694002199	0.433390376123715	0.42332364073108	0.432785912015217	0.447359728705034	0.443089252340509	0.455736632238128	0.455730002573833	0.448801330267045	0.448836736994338	0.44405061006546	0.446071225077935	0.4252996212088	0.449708128748203	0.423300055902796	0.42817265051104	0.414994452758551	0.460372257122826	0.422213700420683	0.452326092775625	0.442741544718708	0.434788820174027	0.440563707226521	0.36197355587022	0.396148785557052	0.460757703173498	0.440656079409229	0.41189209870977	0.430412625060364	0.425239385500276	0.420187929947498	0.448636745426457	0.424445853161314	0.446885610633454	0.443723531381405	0.446983131686754	0.44514135366653	0.450934808706852	0.448439974855349	0.45452652810633	0.450685841841834	0.447289958460552	0.464733873032681	0.454861560922167	0.439114030475427	0.436634138005238	0.441414176351459	0.444868146238414	0.437638747825427	0.441202804370366
0.440842445582831	0.42681237870739	0.430832893465804	0.438620790095394	0.441103111250708	0.44054730136366	0.454795284989332	0.449580578947207	0.444553295458856	0.449940078975068	0.44647015530779	0.441663941276341	0.430332760715829	0.441675434120451	0.421193382111187	0.418543116016271	0.422418596497959	0.447513935979202	0.424336039058886	0.45005407064156	0.440844020692866	0.440590370616418	0.436902014150049	0.375736178554759	0.341001802701285	0.454555227114994	0.433824616904592	0.41122849069242	0.429594925718046	0.422963308685474	0.427137357840832	0.444532068151068	0.424126145049722	0.441815363277281	0.445420055058516	0.442788869130546	0.448902725431744	0.43841139454058	0.439485032646264	0.436707168783688	0.467892474905858	0.441034785050272	0.452051469448269	0.448666810604735	0.433687452586885	0.431808221690627	0.43570669917614	0.440081347328483	0.43159216951608	0.43721623626722
0.428322594429133	0.458394329181438	0.441505502245297	0.389664267370749	0.425959806064491	0.413837546517634	0.400932750439221	0	0.437189968024571	0	0	0	0.432126271499515	0.441617637999461	0.434577908333396	0.444719374484057	0.435556165089769	0.395374640183032	0.443299493709106	0.444910445623669	0.434986523635824	0.451366497100973	0.464653124454588	0.427585244178772	0.452936680084555	0.473688279038614	0.441089830727725	0.442772189944687	0.442827523677203	0.426390376307503	0.425808587663983	0.436307492309287	0.419444158459406	0.443869616204668	0.442536102259866	0	0.5216144323349	0.459362829892924	0	0	0	0.452219810538429	0.468130932594837	0	0.449109604979995	0.449755723764585	0.444019350406766	0.440014795101517	0.434984479858028	0.441661844308429
0.44712251698069	0.460357171910233	0.466056125080411	0.439578748164576	0.452266441225129	0.453828795354475	0.4396799561987	0.477833811602612	0.483845096562273	0.466616372882653	0	0.464699387550354	0.470750293734637	0.493167940744092	0.465687819462343	0.477121101042383	0.473393639630022	0.443293349860495	0.466030960925912	0.479659076878961	0.461108825300583	0.463432037831124	0.478144825718086	0.454899489879608	0.466766643721068	0.480556009586051	0.473087998096449	0.473114934656763	0.461013447348433	0.463133972964974	0.471424981912513	0.475637831929592	0.471336384236469	0.487460465742897	0.497243067187364	0.464382345479693	0.494491265990179	0.490639983589578	0.481252818552924	0.492943540728557	0.479229807853699	0.476922725239287	0.485178289456661	0.478454677495849	0.473818792257643	0.462146394703451	0.473745814543156	0.468782565792612	0.459309999223186	0.467512202033464
0.457246266261493	0.442047651997267	0.436308503900356	0.454049824701111	0.453065201840585	0.45309940540769	0.469616919998021	0.454354048336239	0.452697085399231	0.449300038783488	0.461980597004947	0.441921553985233	0.440759390947602	0.460379370468295	0.439562821518027	0.430979046658865	0.439545687700765	0.460278414787738	0.438889923623102	0.462943001952015	0.454731365137671	0.46027755973972	0.448740431178683	0.388825759857778	0.430190198541139	0.467729203847939	0.449527964684021	0.437203573660708	0.444459128154872	0.436763312051592	0.442263408162323	0.448912072422251	0.440016421725029	0.462579098336403	0.466661615741925	0.448914470291305	0.460949213101032	0.462777450150689	0.455466569689575	0.505430161952972	0.468140810728073	0.457702981010703	0.470135376748273	0.462384793488991	0.450288739153507	0.44462575042091	0.449311323478395	0.454685091199906	0.44721013925875	0.452380910689346
0.450454042749168	0.449752910072741	0.441512950133594	0.4515781481311	0.448535914126429	0.45314306975776	0.466115593054177	0.457587629134984	0.461844315021953	0.456779300472183	0.459570659383237	0.454037391504679	0.437485639551184	0.460009446706362	0.435858224126705	0.436659978576673	0.433842011242908	0.464632768654806	0.434791482535508	0.46551026415386	0.4497447742254	0.457026555335502	0.452503187268151	0.418842779913521	0.376651475034046	0.466900659549162	0.447199033987676	0.416375840364344	0.439642483917858	0.439245911790253	0.43634614363295	0.457075428647423	0.439760210674125	0.456556398432071	0.463845388374362	0.447557670665436	0.465566467584591	0.465070005892152	0.454166432926991	0.461256086613531	0.460532531831629	0.453951821463547	0.470797265873911	0.460319446544032	0.44843199756723	0.444102577914538	0.452166134685632	0.456083665619284	0.446377912654411	0.45205987207488
0.465983677483638	0.462851761111808	0.455245097222781	0.465066375745889	0.462011653781095	0.466689933138423	0.479038944662203	0.463241395415917	0.465544251488006	0.462474150211308	0.464995219756813	0.459550807976445	0.449979670302949	0.473030373638335	0.449659121103317	0.449449508776304	0.453199386215469	0.47486892299599	0.448369575667341	0.477008933581371	0.462856623904794	0.466363069345945	0.463507192168389	0.442586329514274	0.429797688124401	0.468134392707608	0.458329639327538	0.433424318424708	0.451666701121297	0.450674913076748	0.454901641456685	0.472507776626688	0.456798825688831	0.474377564116039	0.475105023300376	0.452147662262649	0.47063784030384	0.471903178675665	0.465079276333075	0.465980966947452	0.482371149792658	0.460029108807986	0.465277632354138	0.47069799674477	0.457097775643755	0.455251991776147	0.45575410233465	0.461847399946889	0.454721443897889	0.465670476041582
0.463575895774747	0.463445660438477	0.466039735046933	0.464653257619266	0.46443194639647	0.467669897884743	0.471549439005812	0.465735925560449	0.460838676278943	0.465819129548294	0.462851312580162	0.464880293057811	0.456054891044469	0.478214262714291	0.461831235241826	0.460185169037955	0.460964183421278	0.453905737121422	0.460668926385547	0.476653796636862	0.464524372508581	0.466158810962736	0.467135404600627	0.44917083723326	0.455049879694932	0.460060874655216	0.468337755177444	0.458073071356758	0.460350217343527	0.461804448110212	0.464306445287254	0.472132732997934	0.465071430417749	0.477671035791488	0.48152561680829	0.458559964486119	0.473952610618369	0.472240060757882	0.463464924471534	0.471103412217576	0	0.467410281686094	0.468012674816034	0.462970760472202	0.465852727745115	0.463859957187509	0.459874475789031	0.470019065663445	0.463754224537832	0.469570476993391
0.462891844801933	0.452539059108048	0.461232531526993	0.462766688205462	0.462238876585924	0.464550102645765	0.47225676810914	0.458301964118681	0.457449889988981	0.469381692299922	0.474845230579376	0.460023920237419	0.450721471492107	0.473498425048984	0.453200353589733	0.457562089475306	0.454240419601615	0.463204109099444	0.45096467811578	0.471023310086327	0.461926989842481	0.463305697209933	0.457731137605545	0.417975220475304	0.432821233785202	0.462990248155674	0.464401987632028	0.438023515524501	0.456872698793138	0.455660827335278	0.458974871423236	0.466198438591159	0.464004398507215	0.472496585231755	0.480464762958377	0.469322782454646	0.469578710882729	0.472834591454787	0.467776056242186	0.468904320688391	0.489631921052933	0.462856075784643	0.464551647425409	0.466180355881782	0.462912467672519	0.459027980411442	0.459379570745517	0.464117353695589	0.459081080470689	0.468213887711892
0.462659173576938	0.459815798934842	0.453317815855591	0.462345654058817	0.461319336498821	0.46205815982116	0.468602817663638	0.461973959164297	0.460869465984748	0.459347749366582	0.459949975395735	0.453795109060127	0.449371895935495	0.474058861027865	0.452317409371776	0.453172096416883	0.454349448819408	0.462458839170063	0.449911945649873	0.474830985102337	0.45545397786715	0.457128532328606	0.458798271019974	0.463765762216146	0.443176271340279	0.465042487756819	0.456556561560831	0.442794601926297	0.45196762025527	0.452721287189755	0.461691955453721	0.456496923828625	0.461993067500287	0.474660209322215	0.469867562105608	0.4514535943311	0.468605252412127	0.460390091887216	0.457667775923696	0.461106325465264	0.467246110713055	0.457495639773704	0.461064753127828	0.459250660068087	0.454870171436222	0.454557713505613	0.452303065722944	0.458987567464329	0.451643441857904	0.461537781154861
0.468901712218837	0.468297863723166	0.472979205093816	0.469577920149264	0.471046337050519	0.471829456377527	0.476617093179476	0.472016377933312	0.471616352237677	0.481041932229823	0.462530746818443	0.464254874280772	0.462964329766092	0.490547318305165	0.468519613594561	0.469741501961182	0.47104466642769	0.459679670012333	0.464476007506699	0.483227643936051	0.467071075708951	0.467953300817752	0.471919865804899	0.442450203709835	0.451165384653487	0.472889995680401	0.475938783148606	0.455679865694108	0.467655937246783	0.471559043336312	0.474061184415556	0.481364920960429	0.477027231555781	0.48975918308971	0.494765495244035	0.481430127866083	0.483908127873175	0.4858782062506	0.474431335925126	0.473966450485786	0.491720878198286	0.476503957869957	0.479789790713701	0.472978485507557	0.476357257780836	0.470389305828783	0.46964895613018	0.477050186497004	0.470862226956269	0.477921075239729
0.449930475099914	0.479532536247776	0.465421986133314	0.442639021592193	0.45454125148797	0.455716574735709	0.454540264032942	0.480306246736193	0.473227671331752	0.476140950898622	0.475988714309892	0.472841646707514	0.465162733884155	0.492788513267326	0.46914867656819	0.461709259520869	0.473603663024767	0.398643599039541	0.46852675723523	0.480007081613933	0.461720213248265	0.460989473060168	0.476780291747906	0.473027014299783	0.469891046324212	0.477532830170162	0.47498183100562	0.47100139200827	0.467944806008177	0.472963000327368	0.472481893928188	0.481222288909691	0.475354426222543	0.488967316048149	0.495954190033114	0.471234187818723	0.485099438241083	0.485260835256314	0.479066842756584	0.489884126900554	0.496130592680462	0.479617956514611	0.482406791635006	0.481068490636573	0.477626451146547	0.471269986359409	0.474239985933958	0.479879256888708	0.472340472136822	0.47826217012809
0.453120215461066	0.457480230970658	0.462914478336798	0.453620298006572	0.457764036725728	0.458260225955259	0.45897523628623	0.473197531421277	0.472585495789534	0.473046260362806	0.482311273119731	0.460167077754617	0.459116022647309	0.488647894718219	0.465227264345892	0.463623666651225	0.4676377966182	0.430242690928993	0.464455282906572	0.475870624471843	0.454405500604148	0.453614124109252	0.461925982916118	0.475959139993435	0.463626293331418	0.48086263278828	0.475699956495056	0.462919392015616	0.468159571423552	0.466388464058605	0.467029818299556	0.479288798901205	0.472718520000394	0.488577236745647	0.494384305187958	0.460893741689304	0.492667242565219	0.48677944158657	0.478681251048455	0.495461231689363	0.472871764442656	0.479768984772423	0.478824048629786	0.484522018603266	0.476982588255943	0.467236039158427	0.471799055528288	0.474030902465195	0.46552266500153	0.469562153612757
0.460705577900213	0.471496179493366	0.456297424648603	0.4618123795174	0.463281841757881	0.464363534549591	0.467967228022898	0.459684200833587	0.463655503018731	0.457716827337485	0.459593330024869	0.455607942404192	0.452618261450228	0.475365426893403	0.448981853435481	0.453815076584928	0.459722539131377	0.456750805076302	0.453384833275648	0.480706811554002	0.458012162258246	0.459110011300241	0.465222986792373	0.463992064311851	0.440949128678996	0.457742771867135	0.451241606960576	0.435233775575101	0.450510917147279	0.454747901703098	0.463266301174288	0.466057888540481	0.465292606183536	0.473844467019945	0.467048407693476	0.461454411433091	0.463274389391633	0.460228249953335	0.452670328604964	0.468509428069843	0.462690633527075	0.452736522462772	0.463901554343709	0.459222448458418	0.451217510194722	0.453180693567547	0.449798791528049	0.455133079708413	0.450935880965426	0.460346193407129
0.462341446650014	0.444780478792048	0.457481977421956	0.464041803808054	0.465219654331499	0.463539443618451	0.450026249355429	0.456936729947275	0.462480594513206	0.457909794019271	0.455724038587606	0.453260576827618	0.462181582178423	0.481474621879468	0.452723695401812	0.459209637421582	0.458051212124074	0.420686876267204	0.460991478733147	0.480372329262824	0.432229999521575	0.410733638138502	0.437347632743008	0.46322357754825	0.455520347338662	0.460154440318796	0.468055995650956	0.454547344183866	0.460318413829159	0.452532490389739	0.463098109376638	0.461833048596255	0.466901124325473	0.481185647064528	0.472997665019556	0.484854211247399	0.457414322221871	0.469698996377932	0.450249738422	0	0.441949337720871	0.458415446494754	0.466136076947844	0.457002554766427	0.463539809254302	0.457749171715504	0.450009137317602	0.456849595961008	0.450427548729798	0.461418224643321
0.458200810482663	0.457398565027281	0.432564259736629	0.452830131762069	0.45108282246266	0.453140107928336	0.473812246308878	0.457655092385328	0.453966168263974	0.460206885134186	0.432001917267209	0.44900945718749	0.428202230174298	0.452849554463046	0.428071474082666	0.431057874561586	0.430866702949136	0.473885410728006	0.432279825633307	0.478062764874241	0.459945118037158	0.463220655527553	0.465216015396782	0.449436898045342	0.377188169425206	0.456812927069998	0.436786157601083	0.378614824542965	0.432408256743901	0.4249862827688	0.427548583522007	0.448439882398457	0.430017119630494	0.444998342182176	0.454139162159532	0.46332051512705	0.458855539230667	0.448500293686134	0.452094650842316	0.463558577776994	0.456020603616519	0.448097455691616	0.454883814675179	0.460218957888085	0.442345078216851	0.433142635861029	0.441742161330434	0.446397117205935	0.434730477507859	0.444820159820193
0.453244293877783	0.416391940045129	0.44568778936681	0.450141981928881	0.448586360490615	0.456196642810074	0.467444844328299	0.449649084612767	0.45284111237444	0.455769927219318	0.452976901929701	0.438298552659467	0.439303683810811	0.457571180167495	0.423663921393396	0.432347925858058	0.43286195172982	0.465954085428412	0.442908721617065	0.470914153501241	0.450812596664028	0.455639547928765	0.456601496241105	0.444669873633256	0.436930697426774	0.44725219616503	0.443011559871522	0.407435331812734	0.435021700239653	0.424532709368115	0.428935073503193	0.460307162462801	0.433663650280459	0.458994049752506	0.457380469443633	0.453569084405899	0.426718318411368	0.463658542268785	0.444718363158685	0.460709546530247	0	0.442822094713	0.457131490145645	0.446247306614389	0.441221949549679	0.440761249693972	0.438920090249872	0.447480840466539	0.442015005099168	0.448156796911906
0.434485856738526	0.411893648079464	0.449450165170423	0.436390311409427	0.432007935955014	0.43730346828646	0.459332648903078	0.436910912603978	0.460121296653679	0.439632230928382	0.488089561462402	0.435617691776403	0.430814997495809	0.443122369865853	0.421888986889446	0.441433285461073	0.435013979740623	0.467962061261909	0.432104131225484	0.468407575672152	0.439917946856216	0.449637239970622	0.391316366081675	0.431770339128919	0.433434961206239	0.461667577081791	0.437943125856387	0.426444507498381	0.43275618073122	0.415417601961193	0.432627089353386	0.45064090613993	0.420692580991065	0.452916465188416	0.462093415475294	0.460667133649371	0.450353043117082	0.461019963074978	0.461171957175529	0.457819879055023	0.443983346223831	0.436986129201351	0.462942345421405	0.458449110409277	0.437075508363918	0.435571416156154	0.43359706983037	0.441812302806758	0.432835620590364	0.4405659787034
0.422816055988209	0.448447685929716	0.448520903481403	0.442782723900025	0.439088888835548	0.439172022675361	0.450563444443119	0.463701509408121	0.464580649162792	0.465854797310302	0.45201276368256	0.464534645181479	0.434431839519074	0.46149011879393	0.399339958806207	0.442039027106332	0.402164742792425	0.458219148096021	0.458025852208542	0.455575728771658	0.446857771434108	0.449884539385476	0.449798381160927	0.453621139955825	0.440125116813054	0.482800023576062	0.443176556507999	0.431559906667321	0.442747560563622	0.404708617399855	0.411024596437565	0.462598627086827	0.415737464416949	0.455858958799701	0.460532182580282	0.445864167215014	0.459657721894951	0.470418021683501	0.453123859805247	0.482157949911159	0.469507602878457	0.434371470256369	0.483592704856533	0.477310856576465	0.420467677704171	0.394464035603621	0.444604225764181	0.444464082356821	0.426592588776115	0.430988739624184
0.433151980341507	0.44265630177689	0.448063094774565	0.430393171153928	0.425293572362156	0.432202501401678	0.445384134680315	0.457224257007436	0.461043072581343	0.456770828462828	0.479964612825945	0.446899493412899	0.427542598182938	0.464921195855609	0.432897066039996	0.437318996875689	0.436659965062892	0.449122896314683	0.388619189872423	0.45127487523841	0.43571235436654	0.442619490662169	0.419091884139361	0.442610583067065	0.441341572417934	0.474185733762594	0.453816871951113	0.440055555661074	0.44489089090307	0.422181356172146	0.435271749505642	0.46976886077502	0.42528105527756	0.461956091026346	0.462552372489384	0.471076847419908	0.456084751041248	0.46759131825422	0.454216698597677	0	0.464669793844223	0.450666317234324	0.468095822022447	0.454017777870206	0.445353442238198	0.436085706426582	0.454193389123839	0.44744937739805	0.4315965257657	0.43742735683107
0.467403264536718	0.430141791018137	0.454844672928258	0.459870841100208	0.464219438971121	0.469456315218964	0.464738422573592	0.447894640380475	0.455151336352098	0.447980337503625	0.445823838678324	0.442365830739955	0.441420311109307	0.445370679402378	0.44308771208631	0.470152459630438	0.455665150525625	0.470244155051488	0.456869344549663	0.45889473806757	0.479238961629391	0.463488073283022	0.460301592582358	0.459303529606122	0.418578742761727	0.456945999129443	0.432491556939778	0.440505386443763	0.431708412654775	0.42967362638361	0.429472118178341	0.442786334764839	0.422687764051444	0.440322348312355	0.442297418693154	0.444777620711252	0.450379116621706	0.446473475092394	0.447480867053361	0.460540688702605	0.458430950489083	0.450221684415911	0.458818842456802	0.450516848355954	0.441371305031955	0.440451295518172	0.438343535001277	0.455758720031879	0.440893055430213	0.467181490347164
0.453918869693039	0.451231667477834	0.441193792349475	0.454570663731468	0.455720801306992	0.463609883262202	0.468096605882967	0.45294911268618	0.459992570184452	0.456260627642658	0.456500284789109	0.448933519764273	0.44702312853694	0.436350628872295	0.425743927147788	0.440368494115827	0.419665797253987	0.466617375112239	0.443982178738692	0.469432240233713	0.452362495384661	0.464418278507304	0.472997728464556	0.459788806921769	0.441283159750387	0.46473174429854	0.43520725250834	0.444614993528111	0.441508259649632	0.418236301647311	0.416717816258116	0.461423523872804	0.413413451228905	0.442626308149514	0.441833217213597	0.456388275464818	0.454379024775054	0.455014473232984	0.453164276165871	0.464047063238045	0.465556800685833	0.459338152844593	0.465997946398159	0.4566981293279	0.451540213327688	0.434821362759701	0.45084373300101	0.446196933593241	0.436444152951533	0.418048858605751
0.430078145235722	0.459079481775452	0.448671525447045	0.426926577149839	0.419894977640698	0.422132269029527	0.45758790756917	0.460612340447514	0.461421418989453	0.450785283629729	0	0.462284601891268	0.422217777353012	0.445135384286985	0.425614221382417	0.440058641863875	0.393621986538323	0.463301817035652	0.380519311004172	0.4541714704608	0.446144267040099	0.454870335378071	0.466371172858455	0.431416914255419	0.443494129296698	0.471226261708064	0.431340020836852	0.42914798040788	0.439713327154838	0.404320538053474	0.419953880916571	0.452269680026509	0.401436594428152	0.446080317822818	0.454974001940531	0	0.481234367431569	0.454048931368765	0.448748804974388	0.480901948294359	0	0.443522138826819	0.482069854900964	0.427060186862946	0.433006100376756	0.424327000347992	0.444944378021159	0.432957590130575	0.416439133095336	0.410563354512846
0	0.44671552397151	0.451406890356225	0.480310857828429	0.453386276195195	0.459827303886414	0	0.427243435983916	0.383523779533973	0.444776014811528	0.444894601986907	0.429843845817632	0	0.449490953040126	0.449058831572324	0	0.470787026615508	0	0.453265169110877	0.473482012748718	0.475803852081299	0.475225569742357	0.450435483514568	0.423219494616662	0.440952043629751	0.448207107589726	0.440379211145653	0.441021937131934	0.442134982933647	0.440945649364432	0.430028673876242	0.43036085374381	0.435995757579803	0.454242246527126	0.454634341952335	0.428156299723518	0.435169883221103	0.456522068349023	0.436021499398376	0.445866754067682	0.4496943528324	0.438970418623894	0.455780314377801	0.447061368455166	0.443159566797042	0.435480575547431	0.425977839063178	0.444843466066117	0.441082546915977	0.451346825445921
0.467017875073779	0.451541168517551	0.444301165384932	0.457006078509203	0.464889684401552	0.473397711346381	0.476876121272246	0.443239201368437	0.443454114610738	0.449283842182567	0.450763041367651	0.443651694151334	0.443590979677874	0.448756626622412	0.439039103217312	0.44654771665886	0.450545916805473	0.468096785400473	0.449571329840249	0.474265945031161	0.466293559604716	0.471039881275579	0.465085233250118	0.450368280179674	0.402859069920119	0.45137062297464	0.433048413064221	0.429130394551513	0.428927206600693	0.43510272597934	0.43747699164775	0.450378965005483	0.431798631119799	0.44373085735297	0.442319872368672	0.441308636772424	0.450831505052759	0.441088424411235	0.444163919233938	0.454555413601327	0.454477427133385	0.443485915683238	0.454927572870307	0.451444393459164	0.433809503806731	0.437026532422517	0.435729115152209	0.446772758391254	0.439632987689898	0.448521192648791
0.458747349636474	0.429883247398968	0.440868327350614	0.451443357709222	0.458749004737108	0.464419178721487	0.467835730061662	0.442918370111585	0.449515115001935	0.444368704672545	0.436416232852583	0.438455008226353	0.43753882179865	0.441186901887149	0.432166955197323	0.440868644910661	0.437261288429181	0.456955088921156	0.443493552740506	0.468276835780107	0.456749575900265	0.466155708212234	0.453830143984052	0.454575318152692	0.36376606350927	0.451185660768112	0.430513325095733	0.438157225452397	0.427982290040862	0.425339022511634	0.425041786217612	0.438739231570626	0.422038278562708	0.435469422444328	0.440486648397167	0.446003710457912	0.449568676709808	0.441775602108384	0.440623871302177	0.453347721223273	0.447713990273651	0.441552382221828	0.449722009704588	0.441476187388748	0.433632178006332	0.433936255345498	0.43563210957157	0.444190372292493	0.436811095847722	0.442914842674137
0.455115158266545	0.424411100422903	0.429478942551251	0.4482837770451	0.446189031458126	0.453043172965428	0.460001665077957	0.448235152694278	0.452010247075454	0.447347674928199	0.445483407798296	0.442647905037102	0.435415735706118	0.446026847404577	0.422737157269558	0.445139173237868	0.436627591763553	0.457945890461608	0.43106369998859	0.462763917682442	0.441458894303424	0.450901001179539	0.444129411052261	0.449302859897344	0.387128173717888	0.449069999860795	0.430178957154699	0.411324746391379	0.426709121745087	0.418795122538984	0.417861309394609	0.439808860088765	0.418749784597139	0.436524565328144	0.439544294865395	0.443528721212937	0.439524419886129	0.4411768504383	0.447704858197606	0.454741560922552	0.434091847306289	0.441299924622729	0.453886715748211	0.447713451570014	0.43392131609879	0.430467311140938	0.438028881766598	0.4454105471042	0.435523895178038	0.444193700279662
0.452605810714042	0.433152746108349	0.447753580214348	0.452753471951804	0.450228196652023	0.456630830259078	0.460026880909593	0.450462814788825	0.455203689559577	0.450452079222288	0.442618281034681	0.444918493267524	0.441277372939828	0.440716365786834	0.428263914775228	0.447438659483391	0.437090503608703	0.460395534514092	0.446582078217284	0.464482500623488	0.448582551019687	0.455843391354569	0.455745086596553	0.451465638069049	0.444432466747485	0.462351583072217	0.437306430699204	0.444958783271845	0.439753370970849	0.420809366697039	0.425488447694954	0.441868671844007	0.417535881263882	0.442674478775572	0.444372065684091	0.485550925886339	0.458271138950899	0.450181585578062	0.451329961700209	0.463798544818572	0.471789384921262	0.452097380921967	0.458046566741308	0.449768932287622	0.445395173601674	0.437037099772159	0.446089109430684	0.456549142414458	0.442109296050835	0.439996975622611
0.433818961768811	0.446439962664919	0.371803880626179	0.443525568104405	0.437992975094076	0.441793759797134	0.444818634178111	0.446532857918592	0.463563531637192	0.426133215427399	0	0.462914049625397	0.405972583337815	0.453360344171923	0.421266442746789	0.360326564978597	0.376581026444136	0.456088825727719	0.420113708741553	0.451175644619071	0.446083429772037	0.44687803499852	0.446368680880053	0.468613624572754	0.433872822640669	0.477144083960394	0.432732399862585	0.418822839352042	0.436501136118957	0.415147942330745	0.436595363068239	0.462408497377255	0.422113008961301	0.443810655300283	0.442000432628751	0	0.451809406280518	0.455340723424616	0.444807595219527	0	0	0.426906681157492	0.456514167813381	0.499797463417053	0.434104017069577	0.415619605145293	0.437906281981908	0.431518727080987	0.41767780371586	0.406006695036616
0.412593632727442	0.446094661951065	0.433256912528494	0.409477640617875	0.403667329827178	0.419833774984503	0.411209197791912	0	0	0	0	0	0.418755239418027	0.466777458769594	0.453868278435518	0.431364174685036	0.453624607789954	0.395134509063466	0.43911761170395	0.446527978478682	0.438034623637013	0.429337931490695	0.446904110987569	0.503367364406586	0	0	0.464591176173584	0.467319190502167	0	0.42913079879922	0.437936858953131	0.456288784742355	0.413889913739585	0.441445083743641	0.477771089838879	0	0	0	0	0	0	0	0	0	0	0.493474785451091	0	0.454618483781815	0.496982074715741	0
0.424172896274934	0.466165332146054	0.437170227936908	0.416736914968444	0.424466177994789	0.406065314518631	0.377528572617593	0	0	0.46613883972168	0	0	0.448517002611174	0.470891222092535	0.437798842653919	0.447465523188583	0.436011124834886	0.42459509784058	0.455565646045876	0.44984245289695	0.431311341602703	0.422371319788019	0.450439618183916	0	0	0	0.461822889907519	0.468122899532318	0.446688443422318	0.445208276070675	0.4417058715932	0	0.46849464409908	0.46791537622976	0.478752563857547	0	0	0.471098183656795	0	0	0	0.495704442006737	0	0	0.478995227066896	0.451006142815438	0	0	0.465423792600632	0.478918822413389
0.466719707188029	0.475247468319537	0.460919466203706	0.467145878150631	0.469987152862871	0.475139525179665	0.476915475795294	0.473002569699955	0.482985446678417	0.472788530461442	0.474879202836799	0.467521369457245	0.477152410261569	0.498118027430777	0.46681650603924	0.469419669007188	0.47126717498058	0.445242547278338	0.479265696701322	0.503386456924574	0.479966106021397	0.477033245586552	0.485656677803953	0.454400634917336	0.466873366802888	0.478953618336841	0.468086115642467	0.469268006310676	0.456678496864035	0.468200463270884	0.469198763814293	0.469502890881378	0.475924690445943	0.484546380321017	0.498992122114608	0.488658588719814	0.491394633240834	0.48542445773865	0.476044860345256	0	0.472826391458511	0.480692461974734	0.490539347385426	0.496951848268509	0.470501018202025	0.465643614010254	0.473389747224374	0.477097921980346	0.467024180955766	0.475817287282923
0.451969209616405	0.406625478664715	0.452763833552834	0.45079769634882	0.445419618935988	0.438179824897848	0.430961768546313	0.471158140036253	0.459720311778479	0	0	0.45943322890975	0.44738333671444	0.481915692584718	0.442544144325451	0.449844956776588	0.451801093939884	0.43651032760937	0.433634644338407	0.429361308289487	0.347572980708935	0.368162654817099	0.400431215251298	0.453105556890704	0.475825338634928	0.476111243349081	0.473138426001973	0.457620332988174	0.455360714314192	0.439694609338605	0.453626333766222	0.477651633857957	0.456003332279259	0.484871256680096	0.489554687364554	0	0.460199058055878	0	0.445122718811035	0	0	0.464935158003793	0.481947444660857	0	0.464212826473223	0.448383332673333	0.469696653132941	0.463998613388752	0.463602651235674	0.460629150611249
0.464605236351964	0.410867861734403	0.457882390566941	0.463126976340838	0.463556333308111	0.465926851247309	0.473233915309258	0.460586855756574	0.464790709958644	0.460932884353558	0.462803907110553	0.452673079530522	0.455389741079304	0.477338804802172	0.446329651739168	0.461397546022191	0.458933342641794	0.473912580111682	0.461045527709953	0.480216434607418	0.447203124481833	0.448715760346413	0.451143115940772	0.46154056354318	0.448079428521178	0.459070301687994	0.4538907938358	0.445394652824501	0.449455579386785	0.446615849609519	0.459956138281437	0.458716130634065	0.462495130304347	0.473448446521925	0.470338878027884	0.452906114028728	0.462768928472071	0.460963890982455	0.449891511569541	0.467896524569658	0.452296586664613	0.454570844168737	0.464903873401986	0.459711742450064	0.449938617605515	0.450046974427686	0.449736060450659	0.455800065155448	0.451129466119624	0.462923331819623
0.41302915239257	0.46564777220333	0.44336645830139	0.413222448730578	0.400249315201077	0.394003557028935	0.45996624117906	0.479799687181786	0.479355232389069	0.484468095985705	0.434918224811554	0	0.409055309210999	0.463516373139746	0.426147466842609	0.437558053369119	0.433916804575476	0.472744556198511	0.371241856182588	0.444332357399858	0.445192872795598	0.453735759390529	0.454305414740623	0.446639717523114	0.435704314071872	0.494372343645902	0.447643255416347	0.438549163224112	0.442965183901934	0.414249866154194	0.42550450349504	0.465932092108052	0.419753707846136	0.467995740183403	0.476871062774603	0.476412822496625	0.469951772844775	0.460742009568089	0.479958278128765	0	0	0.466505572221766	0	0.46785188274247	0.45477558008531	0.439899398454156	0.460986725037179	0.457502895672714	0.438912221342227	0.450032575322766
0.437763992006103	0.454011023302347	0.456453029154291	0.442013394456608	0.42337348063728	0.428743153309253	0.448749493277716	0.455127878111441	0.47944920600063	0.482909113168716	0	0.47396908521484	0.431105691336852	0.476611640636327	0.43740741959178	0.455957755800784	0.450687371040779	0.458540726381607	0.43158102981201	0.43694412309834	0.433441436455608	0.443284919012721	0.417501697389828	0.45283677991652	0.442377612195181	0.481795585012311	0.464316980082849	0.454414111144479	0.456600583415605	0.430309729831835	0.448751997004987	0.477809912498441	0.434526896325919	0.485119552025238	0.481072307470054	0	0.439160317182541	0.468666740062259	0.449549740217115	0	0.457422345876694	0.465668263307571	0.488976985216141	0.454415738582611	0.456293831595147	0.443312567125739	0.461432229801477	0.452471961937788	0.44401143493671	0.448254650065994
0.431944094471604	0.463424084882361	0.433579143630035	0.422110170701002	0.42203215049097	0.439683752176867	0.45519478392658	0	0.507391691207886	0	0	0.444291770458221	0.450606069685044	0.48026904035841	0.439851706691385	0.445797870392457	0.44438114756535	0.450796924843822	0.46485955872465	0.477044619201135	0.457766402196086	0.45757816513124	0.471137289298456	0	0.487499207258224	0.500170230865479	0.456119372159707	0.459485363861876	0.465014329959386	0.445956562238597	0.438387797423772	0.476447691302359	0.449893509733382	0.477054986452592	0.467825867213038	0	0.488542618114451	0.48445920396624	0.494930576670378	0	0	0.467972872180716	0	0	0.466827667885597	0.451177435556724	0.477847711007539	0.449616644956299	0.43360862812321	0.450202913530538
0.455083706500545	0.463636192584872	0.444610186614633	0.442867225478557	0.440735704995153	0.468184893546434	0.469165954577734	0.445120248200097	0.443506926648099	0.462107278493808	0	0	0.433523579025768	0.439822067729362	0.40454919451739	0.449306218541	0.436906846976737	0.475483832923743	0.442634220440659	0.473565006427878	0.467749699013543	0.468558396013103	0.466614399009278	0.450099090009909	0.443589352362325	0.466150749748458	0.357768147033608	0.438027582186547	0.399715051338064	0.392485411685353	0.403139699800452	0.430405064544487	0.413114091267951	0.407088556801255	0.404356997201088	0.425490107869079	0.422745968422898	0.423047706440257	0.420915400622969	0.448750918622594	0.452341240755906	0.432118521498915	0.463672404832845	0.47507117803045	0.418123643773131	0.437795395088062	0.444117087934624	0.454243559678323	0.440434149235529	0.453642434704732
0.463871362938848	0.47128016958015	0.45804126164445	0.4665117523568	0.470453110557132	0.49146332366303	0.484513206457292	0.437058585536808	0.446861348127258	0.457357128384651	0.480925560315771	0.450112409929089	0.460202747194586	0.443992468792695	0.432556574675418	0.466782446430919	0.463250627556118	0.485581391305543	0.46015815665598	0.488201527041563	0.4823703523472	0.486663008036665	0.48342848875492	0.455455575063264	0.447846139391655	0.459517970154747	0.39526013376541	0.452991866106133	0.41976682424675	0.418781624406378	0.424359489835281	0.398591233027483	0.416791731969495	0.383073206194912	0.392831041764088	0.423290372908135	0.433328888981124	0.386984413099377	0.444033461032987	0.437140328242246	0.429356741252352	0.456626792839677	0.449699006623123	0.458094360281745	0.431240585837062	0.446429226909639	0.444449270862424	0.458548825930579	0.452390648474511	0.469105713646716
0.445224554973873	0.476838540757664	0.457303521617413	0.442003158949964	0.453458166922919	0.450990300848117	0.419223612994595	0	0.470745205879211	0	0	0.470366567373276	0.463191055615956	0.487468722302342	0.445208457655723	0.457048731961987	0.45197296734458	0.435501455579584	0.469536669642857	0.481634804976441	0.452657376568398	0.450572737287488	0.469574640253693	0.448760896921158	0.447660990804973	0	0.476706208512446	0.471520862915971	0.466527836932256	0.443701514620946	0.454864554860591	0.45970892906189	0.463250431929089	0.489342010998526	0.48980681825306	0.499323427677155	0	0.476903972584292	0.481499195098877	0	0	0.466825355963197	0.477325260639191	0	0.474942229250392	0.462440679436371	0.464234987647483	0.461033279293498	0.450348712618956	0.463136998363946
0	0.448323192903942	0	0	0	0.469932831245878	0	0.452887340932095	0.47909597452116	0	0	0.464598208665848	0	0.477368385749836	0.465986044407187	0	0.472088009119034	0	0	0.463417321443558	0	0.455521299695819	0.473713994026184	0	0.449585884809494	0.42776365846194	0.456075775213037	0.45405994701345	0.464891805917907	0	0.454536706209183	0.447502669132289	0.460192278232372	0.455846729449955	0.454363021445556	0.470955046330775	0.468061368226615	0.455341809432105	0.468209138854889	0.467516625936036	0.437930294347455	0.480675017109373	0.43198527924242	0	0.459289289140875	0	0	0.472141170631449	0	0.462241172790527
0	0.452230662107468	0	0	0.440584778785706	0.458989104256112	0	0.473685801029205	0.450169489351837	0	0	0	0	0.467764279832867	0	0	0	0	0	0	0	0.466580599546432	0.458790775148514	0.438607543706894	0	0.422626679107193	0.457628652221107	0	0	0.479312986135483	0	0.412840048164461	0.454543138190574	0.454174648622784	0.464156790199276	0	0.452484028877378	0.443111123634505	0.49784517288208	0	0.439526110887527	0.467485985557852	0.427362199983137	0	0.471131399834062	0	0	0	0	0.478929787874222
0.458094131541945	0.471017903001057	0.457787185907364	0.457142830878258	0.471709128445859	0.468614901984166	0.473480924837273	0.46946177983271	0.469200184790421	0	0.385548233985901	0	0	0.472511223989291	0.463255659239171	0	0	0	0	0.478733906297855	0.476586286480888	0.481924019378369	0.467143433400066	0	0	0.421490070920878	0.454412463478838	0.467509200811821	0.470673389190825	0.467379182577133	0.467840366304692	0.439106817463653	0.470151987372983	0.458684497650375	0.455406285963251	0.468504142471024	0.462136372688427	0.465427147477145	0.4802452044697	0.434792599125434	0.457609038073497	0.469777712627495	0.419977207607787	0.439602613449097	0.476625641293879	0.468152739487324	0.463361799716949	0.476038545370102	0	0.478894531726837
0.468771762853202	0.462156174277938	0.45613131169892	0.470054424022477	0.465763604601874	0.472556505662586	0.486935987591107	0.471013676931161	0.461861763979719	0.466464294589844	0.465192365412335	0.457950790565626	0.449872280279141	0.477912980628602	0.453048501331946	0.449460314398578	0.453406569347086	0.478858545972418	0.44884502495335	0.478691174208943	0.469589515397882	0.47285097510624	0.467162873379713	0.418816259424755	0.457655688037709	0.460636759478316	0.461226246021282	0.459444360233603	0.453861241446664	0.454423352960898	0.456285402110811	0.469668458724218	0.458315832451816	0.478600603368259	0.485741651474491	0.457219349490689	0.472357714291416	0.467906142977655	0.458212920672553	0.473848316116981	0.465385641810503	0.462881964692491	0.46716945619221	0.461811394866017	0.46251677178455	0.453884243841004	0.448204521985321	0.464903407801665	0.456857555719099	0.466213117289414
0.47013384103775	0.46286795788296	0.468306594105452	0.461865969184486	0.45459455539009	0.477837730671856	0.493299752473831	0.465809071636001	0.46058620359492	0.462163092318514	0.464254175404916	0.454934749186922	0.452254270971495	0.477553929628442	0.458654486131947	0.462760519115966	0.464685808015256	0.474552152543342	0.443894563468297	0.491781245934999	0.46949610209126	0.469849259886523	0.468529851611588	0.444634186548148	0.463637619946409	0.441508013836657	0.458480548564663	0.463809455566002	0.452366340831758	0.45254288221408	0.45835958808103	0.469111111139975	0.452918056673295	0.465477197239051	0.464072913883267	0.449935813985838	0.462856329131306	0.468079248140265	0.458875462497769	0.466470877705853	0.458911990369943	0.462859128170372	0.45860715712166	0.450806996252556	0.463935500731483	0.457633266797521	0.446341294643752	0.46505671611166	0.457680679023234	0.469914934675003
0.474285311727219	0.46709581625663	0	0	0.470233430418246	0.473584173350978	0.475207885190954	0.456176224058146	0.459027195168485	0.455798233834701	0.452775872755155	0.447868658255933	0.470181256532669	0.469794741600826	0.460040510058048	0	0	0.474836682150664	0.472891394100118	0.477107740825105	0.471920923484861	0.477981536352525	0.471974402501971	0.438072316564616	0.467295709020844	0.435189820394423	0.462151976193234	0.463963266930319	0.443828268141364	0.453770204123844	0.478057855656226	0.455881685018539	0.473047788722925	0.46052532925157	0.427297088476272	0.441015682746826	0.454132759422091	0.467904359428507	0.472362667322159	0.441854129061067	0.435407179581072	0.463450759742112	0.444991892186069	0.436712302325206	0.462526662360871	0.475142693491272	0.451057179529828	0.476605334468153	0.455471288160619	0.466128275549351
0.44996340807411	0.457587526340487	0	0.460643481768889	0.457997825194842	0.459207466293715	0.465975030008927	0.433898809140192	0.464482799633744	0.393522342259342	0.406712350134157	0.4061776391079	0.455678350746324	0.457740334683682	0.446309661565296	0	0.450402140617371	0.461920330874156	0.44981119506572	0.45966246929701	0.452779643380989	0.45662769607974	0.461887996590144	0.434800088405609	0.445952892303467	0.412697843333241	0.456428980715849	0.450113928644675	0.455886381766255	0.459178411234431	0.46237457938293	0.440788546972985	0.459764420244412	0.443534296760989	0.460856997653901	0.470977790761901	0.449598621443393	0.443484807302381	0.467398177491793	0.448509641959578	0.373009026050568	0.458753341130228	0.433894568260449	0.414373064789054	0.454800217263541	0	0.440805978109669	0.445365713220785	0.454557481213272	0.465544615353753
0.4564604328439	0.456518913963718	0.442739576101303	0.461223093131871	0.459092785701508	0.469909416610224	0.463298712368836	0.441659048254297	0.444009844029911	0.431297868996636	0.432125693710952	0.425741348683687	0.460066080093384	0.44970265313917	0.444458272613462	0	0	0.470347992031416	0.445181447489993	0.478404450965068	0.45369060985108	0.463152849206111	0.469338825589534	0.456754642268522	0.450403235318215	0.421083436315655	0.441931238449227	0.450990601444321	0.447879081726331	0.457445584863428	0.455313419114391	0.440538257942951	0.450094364279547	0.448401287479041	0.450023361747984	0.451416880668403	0.455025299917625	0.437145622669299	0.455319925947493	0.447281216701516	0.428994372556366	0.453794692926909	0.43606738599844	0.429279560157878	0.453305951185827	0.456188230234679	0.441526467483236	0.441917888314309	0.446667473107685	0.471215164447047
0.468822950865294	0.472895641567935	0.464377377729099	0.468264670318217	0.471102539025212	0.473283272378482	0.475486402539432	0.470828744557645	0.467791994059747	0.477865504798871	0.478505977657217	0.464081720719146	0.461674205445416	0.486308963549051	0.467154560748291	0.460296944388466	0.467973561547934	0.454333185700814	0.470073745752521	0.483466853892265	0.471291904234216	0.471760318975318	0.476034605959692	0.454458184406606	0.466905441131775	0.46652165528524	0.47266919346928	0.46796613153325	0.467848091945957	0.469646852509069	0.474283969733633	0.473300077187702	0.475489340751415	0.483921961252943	0.488998777359254	0.465370237072213	0.484023003533921	0.483470692511111	0.471144975148377	0.47586455760318	0.466884016990662	0.474099472783784	0.472962822363379	0.467524434939188	0.474109428986738	0.469517317173967	0.467178881781816	0.474723636623915	0.469191316116089	0.476448546192443
0.434530528773612	0.446626469327119	0.441990460433144	0.447212330560026	0.44059638671117	0.450363766534954	0.464397046523356	0.45554206564276	0.451256856781256	0.459268875978461	0.457195639326447	0.472561171155503	0.440497872586023	0.461626420299267	0.440474653464091	0.441291023208797	0.435345112625108	0.465058675830552	0.438667358871809	0.457192732711456	0.449387780284575	0.446656566685467	0.452822389353289	0.381403597370765	0.451521115389315	0.465533601444854	0.450439988513137	0.453746941231783	0.44338464053222	0.43788629237833	0.437455239919545	0.462266213106752	0.435898303099438	0.45854178815928	0.462683179672073	0.452448451012661	0.464665034621186	0.465279910506878	0.452496808089958	0.472834166783566	0.455173522233963	0.455241066202771	0.466953009188655	0.459772772828339	0.453188244726551	0.448219968667139	0.440997590021597	0.457191505427417	0.451382222966228	0.45559618433482
0.449259806020707	0.449915022271608	0.438154774951535	0.449914530290867	0.454073950235497	0.455582224058388	0.465920076291306	0.463867834713567	0.457224800023448	0.462699211234853	0.456739030494202	0.457639875656401	0.428816091103744	0.464301893345748	0.435470456538435	0.436991250593634	0.429174125099581	0.468242190436114	0.42990421234834	0.459939940859832	0.448833191753778	0.458704065739253	0.450945312259885	0.368219956382863	0.445206717806642	0.4657184066976	0.451613304835086	0.448071031305358	0.440514433721084	0.434065845032021	0.430032409540089	0.465672998152905	0.427431210187755	0.458726578452337	0.463397794731265	0.457937968486663	0.467085106526108	0.46219412417415	0.456273919444153	0.471818159676639	0.480784527915413	0.459829213765831	0.47465313418037	0.466788841343757	0.452720823016094	0.443512199655369	0.448065155332441	0.459133614498187	0.450073910376384	0.453316625989822
0.443733077160123	0.421680364583168	0.423843413813243	0.434063240331066	0.430961296437047	0.436361377988746	0.448419728414166	0.447363094625476	0.439882558920705	0.453950863305269	0.452837574417653	0.4479617722294	0.429623631847559	0.438883728023568	0.420612266709911	0.418276695749246	0.413618779097796	0.444181389990891	0.422933838482232	0.443455926521499	0.433736913657923	0.442179321033405	0.43084884346274	0.373826131377074	0.333629667254067	0.454576395944338	0.428635398326245	0.380321387159151	0.422934126921805	0.420127956348498	0.418890929948087	0.439778235461835	0.418413626559635	0.437395120279419	0.440353196230737	0.429498604123029	0.44311920485254	0.438172765160779	0.438093564193622	0.442242085933685	0	0.437374302838772	0.450108786640657	0.457667237221982	0.429726230222613	0.43074701875347	0.434311563416194	0.439393126306822	0.429011783831149	0.432003827887993
0.465880637225447	0.45955426862875	0.45337268878318	0.467051772653501	0.46281156915869	0.46855956932837	0.478798408343076	0.468256899974144	0.4683209540958	0.460325398753003	0	0.459057098114263	0.451721898789171	0.475877476464883	0.451460699103184	0.452793924088869	0.44800950807428	0.471228747556338	0.451874305777473	0.475991281255196	0.465234064461433	0.46826067602687	0.46487454919166	0.411508988069781	0.440648755984426	0.466613068321608	0.464062751712638	0.447162043944858	0.455623589365425	0.454953996302654	0.456190103525298	0.471554095142006	0.461168890848853	0.476647934113842	0.483874188770652	0.450169386194941	0.475074530948183	0.468970740402081	0.463068445380871	0.458254355536442	0	0.467318737088713	0.476184246287829	0.458950453566851	0.463108894455237	0.456468940024177	0.458531504541461	0.466557902799448	0.457240409076553	0.466500464471657
0.467189929648312	0.455497928801781	0.46057115022134	0.468100301903463	0.468313187276579	0.46957820234111	0.477415928029575	0.465727489875173	0.470938490892721	0.465304309247295	0.47550614156132	0.449344249711531	0.455252775960981	0.483783253911242	0.460716930688855	0.464240779061007	0.464330671757228	0.470724367482517	0.449750973619385	0.477547511079427	0.46481640767461	0.467541070048067	0.462841329265891	0.44344645976596	0.432529275188572	0.466182234495744	0.471387952298877	0.432771644933395	0.462541555201087	0.464926476663409	0.46887111717576	0.470205101440958	0.470990215352225	0.485252711790593	0.487821529547543	0.488940242539348	0.475650895958574	0.47782914778421	0.460502822009891	0.46453714888198	0.470114511685554	0.468437802354639	0.475986254339178	0.48029769646135	0.468665764091199	0.462527452109352	0.462432852664945	0.467479487712359	0.463027300207372	0.470780071290056
0.461489264917869	0.451495882682583	0.448890130584984	0.458332718547662	0.454467355986988	0.461991098565948	0.470843443211744	0.467351159489579	0.461953949587173	0.462905887433571	0.463674813508987	0.454398337816784	0.447469572618931	0.467057856467303	0.442485707275211	0.45033330399677	0.443413341742651	0.464381724904506	0.445365989236058	0.471548220931169	0.45997358827264	0.464426264434457	0.460275368310465	0.405718740737793	0.441946329733774	0.466754832465249	0.457509810792975	0.444434530875577	0.448382310389093	0.44745193535239	0.45125639965131	0.457763085146646	0.448007587362047	0.468879914341209	0.475409062439946	0.465820730181006	0.474434490452894	0.465181418399249	0.454805980894793	0.449964314699173	0.487891583827547	0.461531362017831	0.474502787664741	0.460976404530072	0.457009200129319	0.450248279403967	0.454789858868518	0.45999757252572	0.452810601499355	0.458020739705927
0	0.468717332047087	0.484589219093323	0.452645079692339	0.458607570409218	0.463050848230352	0	0.432975843539824	0.452615638125138	0.438001424447537	0.419852008267901	0.438132329945717	0	0.46576538816553	0.453061201612407	0	0.469647105185227	0	0	0.446027129888535	0	0	0	0	0.487179593097365	0.386645593608805	0.446435381154894	0.456215071593484	0.444608359346001	0.448791985703723	0.469736945980108	0.422838242790258	0.458305205453337	0.448051624021133	0.450820090628032	0.448401435808532	0.44282547597353	0.423383703180223	0.455308838649746	0.418382369658231	0.347114463033266	0.461986922692213	0.323991886454333	0.432770241752192	0.453507329155667	0.450242846052131	0.458085822289603	0.461907405005549	0.462022741177703	0.454894354575513
0.467541854064937	0.454587794287252	0.464380895157567	0.477782047630611	0.4652521389109	0.472860157489777	0	0.456011078286412	0.458552729484385	0.448881856290417	0.396481066942215	0.422711570819021	0.468782305717468	0.471155577661642	0.457293781988383	0.478573113679886	0.466705386528998	0.474955439567566	0.45446851849556	0.460769895499158	0.462628751993179	0.50540018081665	0	0.450024277051496	0.418920010328293	0.417187737617977	0.446608217646801	0.442467909948793	0.446166611571309	0.449097113340635	0.465257192891171	0.415884018682502	0.460933157113592	0.43991955380992	0.446213005246929	0.451734297938631	0.455021475158891	0.434786519703262	0.46156005580431	0.447656442441357	0.407159842317751	0.465880089992446	0.411521846419049	0.442061372727098	0.457432914212853	0.466412178292826	0.454110359136033	0.468113537041809	0.474790014268439	0.468343329547824
0.472739789067925	0.497566110474988	0.482045667554167	0.451543611777939	0.475927668662029	0.482365190704284	0.493616152867484	0.473331704842182	0.464613619839464	0	0	0	0.47426840565829	0.459234108102602	0.485153012589986	0.486077260325149	0.48892604825072	0.498836917944688	0.485477574406755	0.491217988039362	0.487082304879756	0.492699328386507	0.496947373273284	0	0.490302872884552	0.494985163211823	0.480125654904495	0.475966909168814	0.489568980308065	0.481627121808216	0.487264487864331	0.468009479962747	0.44593078966004	0.471887075312477	0.485998532841902	0.477003484938261	0.478576779139921	0.481601821295676	0.47733251976764	0.475157604143521	0	0.481290538641312	0	0	0.486577193153226	0.490757250150808	0.475669614833654	0.491335166366376	0.480517518711234	0.494285928638166
0.497161691370425	0.511979897102208	0.506005778452485	0.500278550338001	0.498111428642279	0.509144801500861	0.518867006486573	0.503537129819884	0.476423233747482	0	0	0	0.497087950354225	0.502211146897462	0.502055479889723	0.50581034272278	0.507852773433393	0.51961301107337	0.514875796692629	0.517449119737614	0.508118564158887	0.513786208770891	0.517731669296675	0	0.483463525772095	0.491145193576813	0.478219097686455	0.495676578899018	0.496239911671281	0.501862801125657	0.517419069291321	0	0.504180108827109	0.494348328584595	0.492226680906006	0	0.498833448978329	0.492913716247743	0.476993350499034	0	0	0.495186610388221	0	0	0.498169779559336	0.498857375658649	0.491694054013251	0.511292643191734	0.496575522370519	0.507922558604202
0.475573693299793	0.507807929446222	0.483208744125417	0.450831988154459	0.477236754368693	0.48365803179983	0.495640160638939	0.479866422098181	0.47007164424307	0.488194254501448	0	0	0.478513089354935	0.459957846393459	0.485522245591709	0.488220476391169	0.493031744381376	0.502355555883975	0.489900302464872	0.493004704580138	0.490106749168023	0.496193267285718	0.498675870464812	0.479413419961929	0	0	0.473609076883503	0.475273115650502	0.475206937203033	0.479108703634569	0.486915339434175	0.403603821992874	0.452694504493005	0.464009668947446	0.486420208417821	0.48873047282312	0.478917376790499	0.48256983035072	0.48497029328009	0.490290641784668	0	0.478838066764345	0.473850250244141	0	0.484665434467815	0.476259526580236	0.489091992378235	0.471810561728562	0.485536008738777	0.502303525611447
0.466490759211791	0.503406352235215	0.484287380754206	0.453749179663219	0.474208297869106	0.483627460770946	0.493397250855829	0.477109899321126	0.471632849803007	0.495899230241776	0	0	0.476008011492987	0.461349425124657	0.486787611239867	0.485370623764525	0.490978439749649	0.499456639467441	0.488303788792427	0.491855137809352	0.48931160100555	0.49292259347314	0.501310854063333	0.476643464446133	0.486320867382718	0.460245746410772	0.482213220706518	0.487901168924118	0.483837167710643	0.480498176337934	0.487300854515146	0.468413491385712	0.455323579232228	0.478065242036556	0.480351473597568	0.478758696716641	0.478878040915334	0.478798545488111	0.483407559762126	0.464542792217209	0.483717888593674	0.478310468239666	0.489592254161835	0	0.49005604705767	0.487619495598327	0.479741082816541	0.487971902706561	0.482905988305412	0.493412597094526
0.479919483176627	0.50851218150128	0.491767347707686	0.480018458687152	0.483630218791063	0.490159765856275	0.501251423392716	0.466671896931247	0.47167682474212	0	0	0	0.482187121886911	0.470181813570472	0.49236622865803	0.495021287358943	0.498326686476934	0.506373214774015	0.495193571673586	0.499175744098643	0.494632050099583	0.499181671570276	0.507310732225179	0	0.482727703872544	0.479853510856628	0.48403256139463	0.477655323406735	0.490405135047472	0.490230847222677	0.4954515104107	0.474531147571254	0.482798682063883	0.493961165744402	0.491763229701475	0.458100303493189	0.48102689832414	0.486418526332628	0.488419754905141	0.470400383244924	0	0.489417453681072	0.493167374180478	0	0.49100489727227	0.494630441081913	0.495534105545196	0.494992415032727	0.4931320256141	0.500652424690507
0.487572170995458	0.517471520525727	0.49687700033534	0.490650772077667	0.490740959499894	0.498570985232285	0.50997391735222	0.490278742219892	0.484251191286121	0	0	0.45920205116272	0.489871463557205	0.482238846231273	0.503365264478725	0.501551414693057	0.507937649194001	0.513497728097869	0.504664985815207	0.508116505712771	0.502485674314594	0.506739613992139	0.513980081793744	0.487872570753098	0.463821887969971	0	0.489183887587594	0.499587009655179	0.497778567530865	0.494152403384811	0.508290089787715	0.485187969962854	0.490192092349329	0.498924199249481	0.494656050810465	0.481435070405476	0.488419213373033	0.487537221390969	0.491691058312856	0	0	0.487618405307749	0	0.506047487258911	0.499943069055622	0.500662411117269	0.485677917351398	0.508421134598598	0.496475750604757	0.510112905795942
0.484554495730189	0.50873796625656	0.496608329939494	0.489236388028651	0.489554316691558	0.494772861695922	0.506954548160743	0.485018888507246	0.479759693145752	0	0	0	0.486932529468529	0.481465438444289	0.503103126149819	0.50426752168016	0.507094048164704	0.511274646045307	0.504455651252226	0.505527997834105	0.499748264379858	0.504642738256881	0.511065745572323	0	0.518678307533264	0	0.503276359762735	0.507533848285675	0.501873093296726	0.498916116691081	0.510107524742152	0	0.493591907731865	0.491250379687002	0.496158615217793	0	0.462546586990356	0.498688202508898	0.495659768386438	0	0	0.494590085559548	0	0	0.501828530556288	0.496200620663249	0.467358231544495	0.492566800376467	0.49928475077514	0.50772340524487
0	0.485335859601918	0.464730298755274	0.478874683380127	0.448535919189453	0.498414944743354	0	0.467244224562076	0.46552869157063	0.466466846268233	0.457736890808181	0.463642261035564	0.485307431487183	0.458529888810624	0.469764326427701	0.489665597677231	0.47712230519781	0.503070880304249	0.480739745108128	0.506552159786224	0	0.508018255233765	0.472623497247696	0.476066553501711	0.475966769983714	0.465274429947742	0.467081339906034	0.479378120787142	0.464209215717084	0.47340745531359	0.471684758003633	0.452645463828794	0.483962711122248	0.474944197621151	0.474887141628572	0.466681638512265	0.47179262992522	0.467495580874332	0.47050624349847	0.468729525213057	0.469265574455241	0.473723221932202	0.466890225567292	0.464682820003842	0.470211450300622	0.468335915320582	0.465608212925205	0.471838825849479	0.471245538236703	0.479924578622328
0	0.474375253336524	0.482743213490764	0	0.480370908975601	0.493062710339636	0.494163934367353	0.472584972220564	0.473755047094004	0.47332607733673	0.437123334652967	0.474879198249769	0	0.472351436153248	0.481087538644584	0	0.478602334037406	0	0	0.511122107505798	0.493457347067147	0.470264881849289	0.49446654330209	0.483982665378424	0.479321309200825	0.464887647606307	0.475047467763564	0.488838041546541	0.470416298965057	0.488312567478665	0.479193285679659	0.466129871011345	0.486594603768284	0.497309108923136	0.498879926786815	0.473192747294443	0.48040388261964	0.477086894550994	0.477268136597135	0.473641711841806	0.474280253182278	0.482117310955534	0.468935187833394	0.467770499482658	0.477583881375789	0.472660585021598	0.469902676978291	0.481016327265609	0.475762627414423	0.487157269521213
0.476206392049789	0.473600804805756	0	0	0	0	0	0.470724606081131	0.463185782273354	0.455392861725818	0.441850001320277	0.444668417273202	0	0.467376105626441	0.474291788306809	0	0	0.504924714565277	0.466226875782013	0.484484821557999	0	0	0	0.467821955680847	0	0.449491480710709	0.47793841717649	0.467250565839118	0.448194810223687	0.490069270133972	0.484123736619949	0.464667254966881	0.495199918746948	0.478054027297382	0.470237075210207	0.46931007948417	0.484911373634039	0.480542634283658	0.476674450546456	0.468713224707087	0.465622245660734	0.474933191067503	0.460859008047344	0.456660623571962	0.475086730139176	0.467516764729078	0.464782429290035	0.474787156361698	0.471619762114268	0.486200067081028
0	0	0	0	0	0	0	0.460949870161843	0.450460942992058	0.446860909097671	0.432362201922655	0.433516998897982	0	0.46236137985562	0.487500129894417	0	0.48382826010477	0	0	0	0	0	0	0	0	0.450696718906413	0.478728145736052	0	0.466960248721878	0.467063039541245	0	0.470423695629005	0	0.466500027793192	0.447790086269379	0.465476718923364	0.465958797579896	0.475247740745544	0.473609763948831	0.462973864684565	0.455877301835958	0.467869008519663	0.455551915823239	0.45126434835699	0.476996336615921	0.4628782604004	0.486672656687932	0.464864575886265	0.436398583389827	0.469441658820737
0	0.475039750337601	0.469245553016663	0	0	0	0	0.461002861375767	0.453893031287968	0.446805504336963	0.43176213302338	0.431879734679601	0	0.459381171613557	0.473375450885623	0	0	0	0.480824828147888	0	0.49540975689888	0	0.463792324066162	0	0.470534771680832	0.445092665988919	0.459222603112491	0.457464669338845	0.476141118456524	0.476207338875822	0.47581747174263	0.464010144713401	0	0.446216881275177	0.468027726226374	0.466590400521082	0.471715201642522	0.472495308737697	0.470422459046544	0.459030807329257	0.457556457077856	0.465328110459338	0.454172489140754	0.450751652118974	0.467884585202778	0.475585910766093	0.457991995797974	0.46777736861484	0.465459656838698	0.470260298693045
0.475434336922747	0.502522801533062	0.486472087844268	0.473972596093439	0.47743684835366	0.485377340559648	0.494609538668276	0.469520164209261	0.478909676823469	0.465786278247833	0	0	0.477341288006738	0.461274487281334	0.48879946346775	0.490180555399083	0.494793002719318	0.501506125789817	0.487476258013442	0.49211138756406	0.491078711395457	0.495526477183506	0.500232213887495	0	0	0.491630297897054	0.486008490792293	0.485283270951377	0.484379397534055	0.483187856161545	0.48538665080502	0.471986975580094	0.484706851765389	0.47100054585351	0.476356129749918	0.476295984029661	0.473135048749659	0.480860477981749	0.480828289968743	0.516013920307159	0	0.479238176382857	0.479326015782599	0.453779727220535	0.485382953118656	0.490526733231836	0.488416277330177	0.487867169894038	0.488989815492544	0.489677841999967
0.465197965870572	0.494645558786101	0.477062771923073	0.466970468710317	0.469737720411686	0.479430075267372	0.501337953140983	0.462696659682091	0.467036329565593	0.46193111266308	0.458736198090803	0.455427760371984	0.46433512664371	0.439439332646221	0.466705715987099	0.478205082117777	0.477612705052019	0.507322569780446	0.476621834429135	0.495364190655501	0.496138229520124	0.500274682625339	0.491300049854427	0.476363123925215	0.470536489616806	0.465719634632619	0.453045769694137	0.471381937948816	0.453793375283728	0.462216367446084	0.469913101316723	0.432024803100631	0.459282592291795	0.465477157778061	0.46873684839313	0.460737855366782	0.470308870350879	0.461171502805658	0.464846567483381	0.45887466147154	0.454923619819095	0.473491700667168	0.462666955198467	0.463753011484715	0.463536826354401	0.466625436258046	0.468039914553111	0.479358484281858	0.471689477782611	0.484286866678698
0.480470573543247	0.503160948406838	0.495881201203159	0.483750703577036	0.487939204818429	0.494355354816017	0.509056160272653	0.470881304903176	0.47506126776285	0.483092574805497	0.483042569706326	0.482307309222893	0.478776309444393	0.468807585423478	0.486032183179165	0.493506644854445	0.493496906062669	0.508572327518411	0.490351838151525	0.5024390718786	0.496718724978523	0.502162149306233	0.503385527103997	0.487092956425954	0.481433978202116	0.483372833137455	0.474418370364866	0.48257129090854	0.475770643126207	0.484162094237687	0.491215893966905	0.463398946400416	0.483946274093928	0.490858455056399	0.487141551014758	0.471423656609643	0.478223230617937	0.476818723554177	0.477807517868361	0.475484252983409	0.479172162796647	0.48426960785224	0.477949062473492	0.470501646882571	0.480429200768242	0.482227300728639	0.481186367576765	0.489163014665631	0.483763014225484	0.494026466015131
0.480687843759508	0.502566439704821	0.489712842818392	0.482678891712896	0.483610532102761	0.490702155974061	0.499849347890056	0.495736986538541	0.476346402644802	0	0	0	0.482597529833496	0.472520097233449	0.488593457252809	0.497967588152928	0.496492652384181	0.504998513661197	0.492823035781979	0.498305049317132	0.49220275524644	0.496766175293977	0.506140373088225	0.461137012256761	0.479501459371024	0	0.483167522928578	0.473394318120163	0.485996452314726	0.486571868448384	0.491427914166419	0.476954996585846	0.483399282770522	0.490297646005502	0.474828220373372	0.47795737268521	0	0.486433691849088	0.491394275016717	0.434205949306488	0	0.487696965461039	0	0.506244718784523	0.486623338719496	0.491729395988021	0.481010447721137	0.489396997457346	0.488717516230296	0.499038756933443
0.487711540497955	0.509144976700813	0.493976704422438	0.48891084010357	0.490796505556989	0.499535408253464	0.510675424422599	0.47890078668505	0.476361946899261	0	0	0.487473845481873	0.48890429871806	0.477390174150462	0.493018255461125	0.49639551065723	0.500698013281082	0.510500355884413	0.499970043779669	0.507393948909812	0.501180100555844	0.50555072842605	0.511034002963016	0.494363977042916	0.492860828710142	0.481684394897387	0.487947468903047	0.486064771280525	0.492126193244195	0.488431938324659	0.49951008862514	0.473203461849809	0.485360477484473	0.497495643782941	0.495823309681599	0.481096495572293	0.482347214074945	0.490140187887622	0.478185277623366	0.488561899273418	0.485525548458099	0.491617390058621	0.504506792145264	0.464072406291962	0.490198140716871	0.49471068883003	0.483081349705415	0.495466568841335	0.481708593159898	0.504906334043693
0.489385809499466	0.511349054984078	0.503210539707049	0.491233811161397	0.493878416091578	0.502129833552305	0.512343364394899	0.486751079733981	0	0	0	0	0.49382715328076	0.494566573059964	0.507086626730456	0.510520106522446	0.508440869445338	0.517708795198921	0.508543937681862	0.512046154475358	0.503954645239131	0.510333681057972	0.51822736837862	0	0.492317152090994	0	0.495457193066738	0.491809735868601	0.500931651080089	0.503185914412152	0.515946692997135	0	0.502559676682298	0.517760579406788	0.503845229014853	0.481186962916508	0.486756145954132	0.49872887134552	0.487885355949402	0	0	0.497153556057891	0.496156044121131	0	0.502055280697039	0.506883483864889	0.500023873892198	0.497416404457296	0.50047169737636	0.513871289742993
0.489174859670978	0.514142179535695	0.500194620925831	0.490952201986181	0.493234136301899	0.500222903704514	0.517565245536972	0.482699975770935	0.475248437580524	0	0	0	0.491216306188568	0.489294601078823	0.501406253589093	0.504874383422749	0.504644668539719	0.517498547959906	0.505762661426665	0.511096915130908	0.506025210495655	0.510064619211903	0.515353568299211	0.502760291099548	0.487029899044302	0.518064618110657	0.496682651189988	0.493630503299236	0.493516880453713	0.4964283648878	0.507567559802467	0.477546813101193	0.497740489405393	0.492570853043459	0.50620987582751	0.493271995015282	0.450983703136444	0.509990272183458	0.486907395906941	0.509309411048889	0	0.493422242338814	0.474912654919823	0	0.496284231543276	0.498792542184529	0.496900843369105	0.497832323182548	0.499807572130294	0.51213572930562
0.49651609620176	0.522581728331775	0.506479132316613	0.498772501313644	0.499319854367603	0.505954638595257	0.518977644768399	0	0.501437201920574	0	0	0	0.49842105289513	0.494842364969027	0.508155789912519	0.508377756307457	0.513868554331066	0.521448115562851	0.509877476289322	0.51649276878252	0.50773387516765	0.514243115286726	0.522419777171642	0.479903161525726	0.477808386858015	0.506675064563751	0.503557528879167	0.48752281076077	0.505971756477932	0.50423206185787	0.516863751879023	0	0.500584308926193	0.50510446200179	0.500600430026715	0	0.502806127071381	0.496555632486664	0.492329515026766	0	0.501480102539062	0.50051921111649	0.50076299905777	0.490307688713074	0.50869469253043	0.504245148522513	0.528860867023468	0.505121445875611	0.503556426545259	0.516634166256577
0.4913312285502	0.516466070552005	0.501469725188149	0.494163363275958	0.494174566466328	0.5010947343378	0.512717116200015	0	0	0	0	0	0.491612760878456	0.486320803040244	0.506092829534989	0.504332999315982	0.509965983934254	0.514914882957579	0.507501968527312	0.511694197879306	0.501620575645455	0.50632782478886	0.511370429311703	0.509194552898407	0.483026057481766	0.474169194698334	0.495101910128063	0.487894582344862	0.49940617532194	0.498166658520577	0.511538044513993	0	0.481498574415551	0.505756846182709	0.497211415307965	0	0	0	0.509392857551575	0	0	0.504801924864618	0.514944911003113	0	0.509044359049983	0.494347269115172	0.47945397487643	0.494748184569082	0.497109292020768	0.508544823818868
0.491983173251298	0.519292812472609	0.501814172288	0.494929663228306	0.495074253538853	0.501726641693975	0.513943059478423	0.480593174695969	0.501894355583982	0	0	0	0.492058471440901	0.493692974366711	0.505107399645838	0.510721052463407	0.511037740443198	0.515513539830567	0.509509394096375	0.512521523156803	0.503919950901444	0.510211083062791	0.515966861545662	0	0	0	0.502732349609666	0.488528225760399	0.505808644798285	0.500920763878793	0.513405345831528	0.514720499515533	0.503546333172297	0.494221920139097	0.494328128288971	0	0	0.512134864613356	0.502874405254119	0	0	0.498713335332439	0	0	0.504225150482892	0.501983553594593	0.476652735684628	0.496443275835387	0.499161167163711	0.508658218942266
0.493833534803935	0.519802630269891	0.504539025988006	0.497304747743434	0.498946505270548	0.504511613594976	0.518249621781289	0	0	0	0	0	0.498534734432603	0.498161656451589	0.50603827146568	0.510961594982043	0.508642903984106	0.517623160429406	0.510413840507001	0.516122290417693	0.507144452536411	0.512348048018461	0.518408507896994	0	0	0	0.504444629486706	0.503646490399455	0.503548141823388	0.50590075264873	0.515057957291563	0.50842246800323	0.505253098092645	0.497536848316034	0.515744421549988	0	0.487073950714167	0.518121960902246	0.504567265510559	0	0	0.494881332679165	0	0	0.507102226161264	0.501497842536573	0.505357652597428	0.498195796294653	0.50251823666814	0.512443880913819
0	0.496618509292603	0	0.511869451407237	0.492352424301952	0.503209526621406	0.528793096542358	0.486351434520968	0.483079286687466	0.484769463539124	0.486910045146942	0	0	0.488197328937497	0.495303221832499	0	0.5218505859375	0.498932822395231	0	0.507987700874904	0.474354237318039	0	0.510117201271468	0	0	0	0.493697041361683	0.493326902937697	0.489152259846328	0.49307272014381	0.483839351724667	0.489477195263326	0.479619462323704	0.482039447824788	0.503219551665724	0.494013111866146	0.499801642675721	0.501723856430053	0.497348531239227	0.487851938467041	0	0.492789528830925	0.506093740463257	0.501380673782097	0.494609131293525	0.49039593945061	0.493066237810574	0.505859209457109	0.500868564229943	0.49901146275531
0.498273938894272	0.499979817273601	0.499585578525234	0.49477437701219	0.490907256785667	0.476093248789789	0.49623344504275	0.481108574234069	0.483009349484366	0.466026708149729	0	0	0.470195859670639	0.477994490951731	0.486132998007453	0	0.484747768696744	0.505589526547834	0.478427946567535	0.496958783842426	0.508802313029042	0.509983472449815	0.510068891290106	0.49850763394301	0.493414377470597	0.474587065162433	0.486338059071494	0.492369069895793	0.478650252669449	0.489370669425922	0.472075463138905	0.484752402642675	0.478399675163429	0.487294247105852	0.494890644907572	0.481697198969618	0.493088074594418	0.497816397671401	0.488923294962474	0.475930820342238	0.466156651181545	0.491238449651196	0.468887232438908	0.46899265913709	0.487330308378525	0.48906106051195	0.488781865362125	0.493409761163557	0.489348761245302	0.500689454996341
0	0.501721799373627	0	0	0	0	0	0.465473528789645	0.460377909479326	0.45126761321375	0.437351999547416	0.440139862408905	0	0.463070734794166	0.462036863530741	0	0.468924634686021	0	0	0	0	0	0.465910494327545	0.470312233669087	0.467804610729218	0.452491135992584	0.467592045967872	0.477987706661224	0.467514145558162	0.450541652838859	0.480097264051437	0.459987970259055	0.453100768864935	0.458479450805703	0.460555776842106	0.465315885161111	0.470827677497161	0.459595420727343	0.469754020216157	0.466425879724733	0.464875401782011	0.469656328846892	0.457341716648689	0.456580404851816	0.466878606249012	0.489643315210432	0.457224127284838	0.459626025657952	0.454031077404317	0.463454754296438
0.477088987521618	0.492959726638382	0.492379750472919	0.492978126515796	0.489033310772135	0.493582428153636	0.50356684443505	0.46924661387877	0.471842115937621	0.475472342290381	0.476060753249921	0.472483910550563	0.485258957317947	0.460046771701059	0.478150445422439	0.487613644886394	0.486286424996175	0.502860836329525	0.484007867873542	0.495458657921311	0.492266178364897	0.493687033788523	0.50113215877133	0.487432334288526	0.48517848361104	0.471245367275578	0.471784814253412	0.48507602812618	0.470198057725387	0.473693812946919	0.471816948626768	0.455129082158766	0.467895801066951	0.478475915462288	0.489955982730287	0.470007730496458	0.47727849861027	0.474887620939622	0.476540739572136	0.471186214156323	0.472956684497011	0.483301293266021	0.472523883094855	0.47315483125144	0.477251950661475	0.476910201873853	0.479513815492687	0.489938026098448	0.481948011437429	0.488293272674414
0.488594408806629	0.504104888687554	0.493814644718845	0.484949968698852	0.491603312207266	0.502684208367922	0.505416619052027	0.488457270934242	0.486361588792876	0.482520486904751	0	0.479710614362054	0.485019420566867	0.481481298962853	0.487889430611591	0.499991275497175	0.495201854365143	0.506829004435446	0.496502613746441	0.504812253039814	0.500712184795435	0.504167163514092	0.499575996914954	0.49826639221475	0.494540557897567	0.498327350503717	0.485450472751808	0.495899557555742	0.480264535389645	0.483459381947141	0.497413849639646	0.485002581829709	0.491092173384961	0.498982704157243	0.507379698663276	0.484301179978068	0.497775672600358	0.493340758686229	0.492335425908965	0.480050683436903	0.501135228607572	0.497487257653059	0.485330286330068	0.477172275733157	0.492340591270508	0.489407409002105	0.492563028894033	0.501268305213212	0.490855589179657	0.50021732230416
0.489155404261538	0.501916987817633	0.490728170683525	0.483458903837286	0.492666668546444	0.494946608673634	0.500596586976476	0.468167309269023	0.472183934918107	0.487240586068849	0	0.471874796760487	0.488082597015874	0.464525056040782	0.482537857799389	0.497017675356129	0.492957221137402	0.505896082608149	0.495842654244994	0.50244395223893	0.493118898403025	0.501072591614826	0.504084785803304	0.492347497903865	0.480633692545214	0.472275819300213	0.471009018625296	0.479933768600077	0.469380434865592	0.480326285796373	0.487885882922611	0.463372407772231	0.480570339298348	0.487836017891108	0.479963877496235	0.466585931936474	0.478452059661443	0.47128993829625	0.473623689516654	0.475581022071957	0.482510055125417	0.482241506060229	0.477962667128195	0.467816579436165	0.477298794751962	0.477731937481478	0.477182001494387	0.487718308476754	0.483080904289413	0.488899501956209
0.482124792295399	0.496546164090517	0.491058107401569	0.487192337606685	0.485652247078353	0.494940522653741	0.505818728151518	0.461104369482232	0.461881114459142	0.465250733441333	0.479766414090123	0.454788595438004	0.477722428093342	0.457589755686623	0.480762932309232	0.495333629536669	0.492447938336162	0.506531367886565	0.490621028093469	0.507761318755652	0.488428225896528	0.498834064566998	0.49857527712963	0.481756975242598	0.474465670258827	0.468384870630793	0.463764809151252	0.47393007081194	0.469672722042899	0.481432079711532	0.491140320628337	0.439784899887874	0.477331090195495	0.474845020955561	0.478365133409213	0.46096665604964	0.466002576478044	0.46461460776249	0.46522028533798	0.467141108277865	0.452628525298626	0.473154251176642	0.467448171530294	0.462396589705178	0.472444395375017	0.476232397807946	0.473018601281941	0.480984287890854	0.478039485117779	0.490529574801008
0.482370399858518	0.516480822716826	0.492793627954832	0.482569427616486	0.488210056433115	0.493743779097703	0.512583900283202	0.470629791817145	0.468967953737786	0.471359223127365	0	0.473278040602465	0.483843246601558	0.461866966546541	0.493668180065006	0.501592052321592	0.502457557255995	0.516122119744202	0.498572563617166	0.503616599259466	0.503315777830546	0.507032395327671	0.50960954682794	0.480125647243358	0.485129071520173	0.459455854093117	0.468375141344915	0.473539384669023	0.476913403708199	0.489117965667945	0.49879002219681	0.453705082072336	0.496232501217491	0.48504842974801	0.484689414432862	0.466292957439641	0.47824203309918	0.468303533849571	0.474893291784793	0.462074622316239	0.476601451635361	0.477757264872379	0.482794241096785	0.462688949783785	0.479706110964444	0.492460958248998	0.469590179087366	0.488836252194253	0.482327498538658	0.500696222367685
0.450788358130142	0.467350932218246	0.464682877063751	0.46133741736412	0.461075598745418	0.463864320423793	0	0.454435072240446	0.455530476422588	0.435502440444074	0.417359128431124	0.42091386465626	0	0.409586184462605	0.461923744716257	0.48704805970192	0.476720828127895	0	0.460867881774902	0	0	0	0	0.46388289068402	0.472290441908652	0.445478864398955	0.4512748677691	0.469994102971793	0.449514864140709	0.44950795486073	0.450798102186327	0.386854204764373	0.449345499685033	0.456817086694184	0.461163168538288	0.450235977380354	0.460151485184831	0.450398132205882	0.459782992681276	0.455337406134438	0.450895737520592	0.467409599590117	0.447868772602917	0.441785069611952	0.459389974586333	0.459291505675728	0.452481338873394	0.469853690293786	0.46177029876374	0.473676563938766
0.48579852579562	0.496007026197428	0.491233896855628	0.486257778609835	0.494788968533458	0.495515130681081	0.514025407640001	0.461667642274448	0.462316946777028	0	0	0.473350802089338	0.483519501843111	0.449032261522126	0.491546837889759	0.499681086263053	0.499249003133812	0.515910230801073	0.506372862878098	0.511839486589475	0.502870538160106	0.503141101208721	0.493383521695599	0.492026662651518	0.472422492231176	0.44976932186871	0.456331009422157	0.476206199060242	0.472618555872647	0.484853003494146	0.502405235475738	0.43971508668275	0.488060256476031	0.467116044180023	0.472066549434472	0.460349917526095	0.468420432213982	0.470541238825307	0.462216530713431	0.461166164372734	0.426899135112762	0.469227318662822	0.453102990084452	0.448033237887427	0.470753196347023	0.48271299515654	0.464471725723837	0.478782656602745	0.480633709810777	0.49742354855297
0.497449368238449	0	0	0.448292780738868	0.469361193440314	0.456170286013198	0	0.46575677919054	0.461348486572517	0.468976148984528	0	0	0.447313696146011	0.421220630585767	0.456489961560013	0.430390879590172	0	0	0	0.501084806822111	0.493035227060318	0.470909633804618	0.465420785161743	0.464821047059992	0.467870521000065	0.45266746326496	0.440960655888734	0.478237982699587	0.437047512075813	0.441888046124487	0.44868857600379	0.404240331296812	0.441232306955506	0.450928501499679	0.451214327558726	0.455074460200781	0.459151101728318	0.454844168935843	0.459220934317889	0.464671330687194	0.475804954767227	0.467218556085331	0.465484722583436	0.474490275776121	0.455673265517697	0.456717819393164	0.457490790162247	0.466304916200913	0.465627791753168	0.477206326539436
0.477178472208005	0.509554745906995	0.517214119434357	0.475527831744677	0.499433322052182	0.508784788986567	0.525454605982404	0.459491110017574	0.463554586126558	0.462191779517232	0	0.434619220375115	0.501147128037071	0.454100538891447	0.483581224333325	0.489017218351364	0.489925929415808	0.509420342776714	0.493726242616269	0.503122198840986	0.493593236775273	0.505744710212863	0.496953395053499	0.478550667222936	0.483652131764841	0.451146025035353	0.467694178182068	0.483006931827766	0.474653743881825	0.479183124725919	0.510475951191263	0.423701375929064	0.504496777612501	0.506106533096921	0.489041626554427	0.458777495500988	0.464312469791777	0.463737937744821	0.472565546053692	0.463769770875213	0.4560176347791	0.477453103243367	0.447393476146775	0.44420473471613	0.471403901090236	0.487580376607546	0.476527455938326	0.488828810319561	0.480045945304266	0.506414572007138
0	0.484783851648074	0.458766669034958	0.468613117933273	0.471586138010025	0	0	0.467381743263609	0.467836990357125	0.465523410849534	0.465859390898782	0.468367127076763	0	0.459558057293471	0.470749198158843	0	0.473866860052321	0.507347747712578	0	0	0.470131171332583	0.496847331523895	0.490534122459326	0.473296172233877	0.472578788700258	0.467070168357108	0.470733989543989	0.475080995943932	0.463712941511046	0.46450606749859	0.491662591695786	0.452874771200075	0.473676251551923	0.47838025911454	0.473656117814794	0.46766581492205	0.473019915104335	0.469906055031434	0.471592282609766	0.467068239556497	0.471576504452615	0.475056061580098	0.467658056555577	0.467823429788096	0.470904286794306	0.470936547863537	0.464664669375085	0.475360919070614	0.4795366376459	0.482461699117729
0.486279009285588	0.488690222421506	0.495728144393326	0.486346393823624	0.475592542143761	0.494214594740994	0.484843469710272	0.471660274200212	0.472566428742295	0.472668810016085	0.457293367258136	0.46499640190435	0.462725639343262	0.463045724443085	0.478286785985293	0.479040899210224	0.48898015589179	0.503100555442967	0	0.495982624357344	0.474903808472584	0	0.489412009716034	0.483776630043741	0.487126898822683	0.471016369086387	0.472145442001856	0.486877062755696	0.466501147597822	0.474680169228267	0.4732344090624	0.456233253694921	0.476093655375749	0.474296449945328	0.481885284698745	0.470629721385561	0.479384866222886	0.475352323677809	0.476555750366639	0.471794195538878	0.473083261830555	0.481573071633827	0.472160801671688	0.471235758353898	0.476677713169392	0.47957651321928	0.476248904504326	0.487616290402763	0.480196096058579	0.489905776884204
0.480191916227341	0.501941442489624	0.451134502887726	0	0.48519366979599	0.454441159963608	0.495823541381827	0.468381093964533	0.465620782217394	0.471825427177411	0.466605084217219	0.465816465754982	0.460812956094742	0.449887957948577	0.474786756749923	0.471989542245865	0.469732711836792	0	0.486335358155609	0.508461827051654	0.505390763282776	0.471940828650193	0	0.493569749789339	0.489494649063658	0.459345523560652	0.467076897922931	0.484701553969522	0.467497711434261	0.473594526701961	0.459896478295019	0.441559565603599	0.467286343951921	0.472202608593107	0.478024409288793	0.466001152783795	0.474382764756238	0.469180615012249	0.472829553375375	0.467873366016921	0.466828527919313	0.47821586618682	0.464979214570761	0.466450585381713	0.471260466187819	0.470539960868647	0.467828532873131	0.478775640571634	0.478988534129832	0.48623521651602
0.498739540576935	0.481896574153969	0.474310129880905	0	0.507259547710419	0	0	0.472882483542798	0.472287182053451	0.471394596868013	0.471987843513489	0.465699377697063	0.471789717674255	0.467731559750936	0.476868562424216	0.484649766240008	0.492485219828806	0.491028755935123	0	0	0	0.494140684604645	0.501453429522085	0.479441162568157	0.488542154549062	0.471485177465237	0.475818256301266	0.477038546884647	0.470121331189014	0.471286138110426	0.480480555936146	0.46059700812629	0.471653276578608	0.485992084238276	0.491437130825211	0.472108036997715	0.479714458747637	0.476501441716063	0.477708156284437	0.473311131563345	0.47507939072139	0.481312656368752	0.475227475892326	0.468413563735269	0.477335875413011	0.478076612664583	0.476504013950233	0.484360043665222	0.481534460980598	0.485123778574269
0.468642145395279	0	0	0.470198541879654	0	0	0	0.466302578188821	0.46236100885634	0.466137977037979	0.460517634440186	0.458901682538772	0.465371467070912	0.449687151212228	0.472472390265255	0.477642126192627	0.481447121004139	0.472759276628494	0	0	0	0	0	0.474064350128174	0.468674510717392	0.459497366371893	0.464470836080974	0.463950993698426	0.459225730865125	0.472797400427124	0.470171230249619	0.443750595315622	0.468997043023457	0.46575203478568	0.471097671691846	0.463224003193239	0.468290820275508	0.462496393066301	0.468278700139855	0.467474136183153	0.466794483592553	0.471654229289056	0.466218712356699	0.464769382874226	0.46806092523757	0.466698761416745	0.462421894053417	0.467679153199864	0.466295587066132	0.480370381011801
0	0	0	0	0	0	0	0.468360322234881	0.464336395888655	0.456319917343701	0.439631137402052	0.445853633675944	0	0.449572862232148	0.469329885015276	0	0	0	0	0	0	0	0	0	0	0.454491372735068	0.465724129441391	0	0.453106763954728	0.475826903362334	0	0.452231319796116	0	0	0	0.464029916923312	0.476918444317483	0.46845928210361	0.470612766504279	0.464038053455054	0.459437112145907	0.471135339083753	0.460986675935875	0.457929364883311	0.471193045839533	0.466290033246915	0.458240508968973	0.466930226186117	0.464683894129772	0.473970532417297
0.486579753384524	0.497458060307101	0.495171801343182	0.489715401271663	0.494804277817644	0.491343421780015	0.503947995638739	0.476563308103337	0.478146019162636	0.48441430545855	0.484742492437363	0.472326453649261	0.478629777538108	0.472025302993248	0.483659465225462	0.486405087859166	0.491116189341973	0.499583928773826	0.488104802334062	0.496549323457184	0.496253988556034	0.497184112209952	0.503365139559698	0.489407483613242	0.488677853478635	0.484767879039816	0.479812811478103	0.48982183393042	0.475008767289355	0.478887449705607	0.483524905713753	0.472294625979432	0.476569600760826	0.486059174932104	0.494668316197364	0.474833568127423	0.484624384470361	0.48398835250792	0.480676537802621	0.478971160379578	0.478988068342008	0.486976170188723	0.479017051606795	0.476584386506661	0.482364519356328	0.481930016860789	0.484503152520376	0.493704298166938	0.487294738923739	0.494038594088726
0	0.447638807400935	0.467986127549568	0	0	0	0	0.46820266818251	0.462235736668189	0.457231243971885	0.44010559449987	0.444714892494406	0	0.460054745058594	0.467845963286687	0	0.468299534664055	0	0	0.5012366771698	0	0	0.474869906902313	0.456820903187949	0.468250473483682	0.456337476088508	0.468199005787519	0.462113053321644	0.464533069672452	0.471642815031279	0.487480677479586	0.46185408755041	0.479969448532977	0.465983965906379	0.458597208961776	0.469490815211442	0.47409135891536	0.465863364196924	0.471092363840906	0.466572421866635	0.462908752281229	0.472575207665461	0.461289417657891	0.458637688316268	0.47126730643514	0.465256058787664	0.461200947923529	0.465887164251689	0.471342961373921	0.476866133528648
0	0.47882175265038	0.485762357711792	0.477449955541988	0	0	0	0.468964928542373	0.462316047719165	0.457347603185605	0.440207433986329	0.445678049757543	0.473737865686417	0.466473046461633	0.471926376592627	0.459026783704758	0.485084132895041	0	0.488382756710052	0	0.470524340867996	0	0	0.481239591963604	0.462618219159133	0.45330970417073	0.466962579717193	0.472793254780649	0.4658914359634	0.464609507417231	0	0.465120374920935	0.465416596808125	0.466683137146601	0.464381833804278	0.473856856968064	0.47736063763926	0.464960321913525	0.470792486564416	0.46941193545658	0.466251569876391	0.473064884135025	0.460292308791438	0.458360398323539	0.471925949077717	0.457956620718937	0.45591636714689	0.470252925908752	0.461805525263543	0.479542133212925
0.484298734786967	0.497927625487982	0.499004763230461	0.487954226787286	0.489604477219307	0.497716980079914	0.509444636726704	0.469968723146586	0.472760288849646	0.473904001102853	0.465113111864338	0.479420284605896	0.490123844174581	0.471032917353981	0.482110663528279	0.491639054390378	0.491884108166801	0.50793924509595	0.494215547754645	0.503910285163237	0.499221622560641	0.502133626832431	0.500614891521714	0.490315465718069	0.4826771656458	0.478794002445857	0.475657882422176	0.487033361653236	0.474106744351029	0.482006592208335	0.484178438414788	0.464400623471836	0.477059166054383	0.489198549463702	0.490295314753488	0.470884408386607	0.477281644028938	0.476541527526461	0.477147037149356	0.472275523370747	0.475927690895397	0.482000381221657	0.475014712378425	0.469390482333974	0.47835918082576	0.481003312424023	0.480450037027958	0.489619074246279	0.483021407897141	0.49391355663619
0.480998073770643	0.500023190473698	0.492710343587645	0.490049074636954	0.485652342055138	0.4934742539273	0.501253069484619	0.470602294023595	0.47302537900654	0.478444075355412	0	0.485756077240525	0.482523561221693	0.470499094543253	0.485252228203899	0.486538107498873	0.489559506042253	0.503954684655027	0.488686137611109	0.496917496484999	0.492705361254945	0.49462739753449	0.503256972694001	0.489131257251026	0.481421379579672	0.479361785372779	0.475638259142427	0.482824627286683	0.47635348582466	0.482799485086491	0.490929710717024	0.475398851010605	0.483527605382437	0.491083156912159	0.48469665664346	0.47082157660811	0.478571418817782	0.479446455075435	0.480304284118022	0.471181226235576	0.470950127608865	0.483170038409632	0.467752628260333	0.476823207274762	0.480939647150742	0.482285271792866	0.479480081535556	0.489282581602699	0.481789771501206	0.493562352278244
0.499784515777289	0.490145976149722	0.500089686542125	0.480021135670066	0.499029295734128	0.486147681568124	0.506982994487954	0.483623139437868	0.48402472044619	0.482252038160766	0.473648607730865	0.496972488126641	0.475402293192542	0.479595502433797	0.485952773106345	0.485141153532028	0.499417477761427	0.502701959112582	0.496129639332815	0.496269742855429	0.491545943350924	0.505108440632521	0.501281951486376	0.490769950225534	0.49552941474498	0.478576726924748	0.48563381076432	0.492359296935116	0.482506889693036	0.486514036258745	0.490916237488425	0.477025809212753	0.487610610079162	0.493017474472172	0.501512861716708	0.482674460610372	0.492107366798309	0.492185593362521	0.486680802405963	0.485296934552356	0.48131102009669	0.493020247549451	0.478268205715654	0.483597206530961	0.488050977006754	0.484796996834289	0.489036908250346	0.496206125136531	0.48809934376946	0.498475511550487
0.496162187352174	0.515942465568727	0.50602715396101	0.498049705993011	0.502325776216946	0.502786942839688	0.515646107562077	0.484965722792714	0.482240048249349	0.484282028548529	0.499193741679324	0.464489985307133	0.495297081935516	0.490212186400511	0.495791282189879	0.512230202654789	0.508478595496524	0.516231972611271	0.500714609849059	0.512840010911053	0.504651590811894	0.512838570101328	0.510814958656246	0.505803323955636	0.494781363963385	0.48020582068947	0.491009393501056	0.496122524881275	0.487726881646326	0.495854059669713	0.512419145018772	0.490273451386297	0.50077462914458	0.512112137374275	0.504841284813621	0.484661637674302	0.494337525279745	0.499107266391097	0.48951308425008	0.488466310274433	0.485854520761561	0.497809932507988	0.483366097952324	0.470513874321629	0.494242385683457	0.493920743415953	0.494046636427875	0.501445007937531	0.496349643128197	0.50803216967221
0.492324860184421	0.497351262110921	0.491974056906573	0.492979509339508	0.496098705642597	0.4965339245496	0.500140984005587	0.476067180666579	0.478716742659009	0.479503151151015	0	0.495931132052123	0.493616275972129	0.477700326093435	0.487227980443315	0.493254712627005	0.49615189291757	0.506317187062349	0.498183846463136	0.502692724878849	0.505852416176594	0.502145935478997	0.502327233567831	0.487653636546629	0.487753379644625	0.480724453455193	0.480376082867688	0.487252293803353	0.477271005927835	0.486838401070969	0.493636143073494	0.476446015285921	0.488955577042358	0.492046446218599	0.49472643095309	0.476170857087184	0.486966795421864	0.483307258278954	0.482088073061034	0.478672902214233	0.48633252352803	0.487158867229686	0.481045171484892	0.475812718153653	0.485258373856961	0.486371441179558	0.4861339628152	0.49368833144173	0.488641913998497	0.497294231444733
0.488147936061272	0.504311407201117	0.493109552462496	0.48833643540105	0.488481210933098	0.495933540730113	0.505009725319098	0.474161117692263	0.473225344683129	0.491139590740204	0.428782522678375	0	0.484964738431294	0.475343058167015	0.487933616430509	0.496021611778703	0.495788577361458	0.505734734124398	0.493359284799257	0.502757402042055	0.494922136629069	0.501379587027052	0.503368975101006	0.486596924906994	0.486743499615535	0.490273191576736	0.478614371986669	0.488417824809551	0.478526929396898	0.487191004310229	0.49353198868348	0.467954176053728	0.487816413500185	0.490374722942346	0.496183522345623	0.477010566290639	0.490729728734685	0.480727200048615	0.477979929280625	0.474879774434142	0.479119030657572	0.487425018735062	0.475905445242955	0.4675399318614	0.484004713876407	0.48596136442748	0.48523318781727	0.488087298286027	0.483862451753614	0.494458266188801
0.471800535917282	0.47951859522699	0.473453446395978	0.468935446775621	0.47715583801233	0.473713845014572	0	0.466399542474833	0.467807643727816	0.460372369549364	0.466559232920444	0.45952283989637	0.494926124811172	0.46202882416462	0.474288679478731	0	0.477882615253057	0.469575755172633	0.490374528099323	0.472414493560791	0	0.481080954403394	0.466660618782043	0.474013456982063	0.48505065864735	0.461450214043667	0.470659159082436	0.478886937049347	0.466269156518184	0.473400589027762	0.468348919477082	0.455479916810314	0.472596899906302	0.472984368143551	0.47990183538262	0.466208698237988	0.472827438647398	0.47062940497932	0.470297757356331	0.466955958825317	0.472137370362669	0.474817484689269	0.464412703090342	0.465914206666483	0.473300130511495	0.474785230217558	0.464972959250847	0.478354580214302	0.472075113158159	0.479716394253708
0.493265388719589	0.487120472936049	0.50163402292453	0.478214330849852	0.48861844373334	0.50181353111223	0.505092329330869	0.477689155217194	0.478705279225658	0.478131651984461	0.469325578606915	0.476438056090597	0.487323333172909	0.478367321722875	0.485130103786661	0.497030373577135	0.49171546327328	0.502331933570584	0.495178566231078	0.498643831353239	0.489940872901486	0.505940094387539	0.495104116039467	0.49858519452903	0.491249925525362	0.476390957730871	0.481400675237136	0.490723741439679	0.478063159687735	0.481483916733514	0.481595993248154	0.473958408689741	0.47544965815962	0.488530186879751	0.500328370759329	0.477651524898263	0.487668614648321	0.487466479195042	0.483355077216835	0.479915560359192	0.481378696080518	0.488752409795766	0.476316333957712	0.470941825504601	0.485459400796371	0.483012846546466	0.483848277637481	0.496491305562067	0.482447044963361	0.491643808667229
0	0.480876146521909	0.49603858590126	0.497450470924377	0.470726137214572	0.496867506300415	0	0.472639395848825	0.471387606198621	0.473004806389941	0.446334071440002	0.46421234379525	0.464029967784882	0.470413496112179	0.479133632898137	0.470650173728147	0.484771215460675	0	0	0.483161497698855	0	0	0.504466999402805	0.489183753982227	0.498053229317619	0.4661821680977	0.474701803264721	0.476952214021396	0.46976055339693	0.479570688581448	0.467027430580541	0.461706470742234	0.476026626560025	0.488235315381106	0.478535974989597	0.47128323256132	0.478851205264751	0.477335051240381	0.474905488495616	0.474657504182843	0.475545784819077	0.47876000740958	0.470712826156045	0.468045810842598	0.476439892653369	0.472405632047628	0.472182380961786	0.480249141034787	0.474642849612676	0.483834419079334
0	0	0	0	0	0.499667465686798	0	0.470112714107073	0.464165276728423	0.462739369648905	0.450613326318898	0.453355680634206	0	0.465290938962835	0.475565255468862	0	0.463825396131206	0	0	0	0.508212625980377	0	0	0	0	0.461250541528793	0.470682474767069	0	0.476927835131601	0	0.498564064502716	0.467316986990498	0.491185814142227	0.480460692844645	0.489688721023996	0.469047213553094	0.480460970719677	0.467563891444646	0.474288886763235	0.469873732382821	0.466903416047061	0.475389139114637	0.463599145218586	0.460704784730423	0.476922334281139	0.478902710528191	0.468787226538947	0.463709599771076	0.467949842779403	0.476579811245265
0	0	0	0	0.461371034383774	0	0	0.471794270961328	0.467990671707951	0.468184867885257	0.457983656190049	0.463513219489599	0	0.469047574789877	0.471169239365215	0.464694529771805	0.479850233488924	0	0.494580108124264	0	0	0	0.465937048196793	0.48996215029116	0.472133095822864	0.466504905124619	0.472079021034658	0.469200255357012	0.464390709277855	0.471675088675992	0	0.467780043016853	0.462504875491152	0.473624352046961	0.471490276663146	0.469849102293382	0.47559988527885	0.473206697930522	0.473913802187367	0.473881375160164	0.471020830307021	0.475790152419462	0.468942854642832	0.466457566662872	0.473831313006117	0.469964866014571	0.464831115036723	0.472498486561791	0.471110521756269	0.478416788717561
0	0	0	0	0	0	0.479405343532562	0.460975731406408	0.456952903982582	0.4497570631363	0.435798608859213	0.445102959596534	0.497281163930893	0.45741907800773	0.472873911589562	0.481247812509537	0.484445750713348	0	0	0.500840365886688	0.48866018652916	0	0	0.476366710686041	0	0.452082013643013	0.466689575289098	0.48105203877973	0.469724838735689	0.480454122202806	0.477600067853928	0.459152974617774	0.485057180548492	0.471166961631538	0.488342807019814	0.463773893882261	0.469135369446645	0.468020753265021	0.469083941694205	0.458529724704102	0.454650605809944	0.47086910761988	0.453934305630558	0.450085006877771	0.46920962061078	0.474235493653001	0.45861653195061	0.488713026884499	0.46885821101063	0.478326339182433
0	0	0	0.448334068059921	0	0	0	0.463328020609619	0.461021903253991	0.453655418833161	0.441101371347951	0.450290971620233	0	0.436460786681219	0.467168132070547	0	0	0	0	0	0.468104690313339	0	0	0	0.444390445947647	0.454208500910464	0.461493697504447	0	0.458068767055622	0	0.472398966550827	0.435126060150322	0	0.455304950475693	0.474894919147728	0.456394786906812	0.476354316832421	0.45430462388736	0.474316787186048	0.444214064460903	0.442823417908404	0.472766519098395	0.451587216325717	0.455000723322816	0.463020102830864	0.475875376652393	0.465705689912805	0.490887929190691	0.448998245616023	0.471228331327438
0.477015793323517	0.485186457633972	0.464367568492889	0	0.449945449829102	0.466302216053009	0	0.457323412685416	0.461790874746037	0.444955230681047	0.427906969838111	0.437860109723747	0	0.445857015528524	0.463018315515284	0	0.456468909978867	0.455499321222305	0	0	0	0	0	0	0.449958884265586	0.437554268580113	0.450944529553089	0.443290859460831	0.448890695948256	0.451901598286934	0.466211406264907	0.449204823665051	0.449135322738709	0.450121618581527	0.453722173535274	0.461369135542309	0.458681268325008	0.438538802463717	0.463523212906832	0.444923222364157	0.439370688853945	0.463143668308477	0.433841240287661	0.449529161699163	0.46509391674112	0.472351821292286	0.45688448494779	0.446416850259178	0.449653097396382	0.466428788742047
0	0	0	0	0	0	0	0.455824206115846	0.452298629279977	0.432541256460101	0.428161876360925	0.42482002488397	0	0.451781943000457	0.456393070357815	0	0	0	0	0	0	0	0	0	0	0.441168517418017	0.459416367151328	0	0.463199079036713	0	0	0.449572728167318	0	0	0.462915450334549	0.467919890118179	0.465140318297125	0.438572881551047	0.464104932488032	0.454405160850632	0.450558694417766	0.464197566560489	0.440696109195066	0.445892869646946	0.465213108710681	0.478410392999649	0	0.433436632156372	0.441086828708649	0
0	0	0	0	0	0.455264031887054	0	0.457727121125613	0.454441061848369	0.433667291843816	0.427448395671777	0.431952691888639	0	0.449074128339574	0.468442219707128	0	0.451718032360077	0	0	0	0	0	0	0	0	0.450191785716643	0.452478264825919	0.468789875507355	0.441393256187439	0	0.465181469917297	0.462005892743642	0	0.450489372014999	0.463539694340888	0.474021729509822	0.455260162010216	0.450088431000097	0.46971710058836	0.449749222750981	0.451749356750297	0.463744547439652	0.452084565603609	0.451229739694678	0.456422391513825	0	0.461718327629537	0	0	0.471616097221816
0	0	0	0	0	0	0	0.468043178319931	0.471000730991364	0.419480174779892	0	0.416444540023804	0	0.47197055005315	0.459422528743744	0	0	0.489036738872528	0	0	0	0	0	0	0	0.435009111664825	0	0	0	0	0	0	0	0	0	0	0.477459400892258	0.442811608314514	0.482869327068329	0	0	0	0.434780410451186	0.441062297776221	0.458565124981105	0	0	0	0	0
0	0	0	0	0	0	0	0.455476799978418	0.433712903433635	0.439917873930649	0.420484238055637	0.429597428810449	0	0.453044434871986	0	0	0	0	0	0.481483310461044	0	0	0	0	0	0.436533149168838	0	0	0.431794911623001	0	0	0.435997068881989	0	0.462901953782782	0.425882786512375	0	0.475864514279699	0.450076389060056	0.473332196474075	0.437025397030335	0.430814282621526	0	0.436221667515315	0.441211675675919	0.469910320499477	0	0.449233263731003	0	0	0
0	0	0	0	0	0.466556817293167	0	0.459685756678863	0.459892627102138	0.440009333832905	0.435911938249353	0.436961260174005	0	0.463653689419816	0.470081748074497	0	0	0	0	0.468393534421921	0	0	0	0	0.471098417491267	0.451823415018215	0.463200446257576	0.443079120584209	0.468031963057264	0.450996721513925	0.469158560037613	0.456793179739663	0.458937069179212	0.45643081015548	0.465402530561223	0.463246082181174	0.458836229413907	0.446998138162868	0.461338356594883	0.454044525961247	0.458004492422327	0.465837502056025	0.45386113489672	0.454402934359525	0.466991799731276	0.482392013072968	0.452343838451822	0.456488569267123	0.459289227085012	0.472009122371674
0.477605760097504	0	0	0	0	0	0	0	0.473424226045609	0.447076678276062	0.411993324698701	0	0	0.489947911910806	0.473176747560501	0	0	0	0	0	0	0	0	0	0	0.429665560682151	0	0	0.474185943603516	0	0.464976489543915	0.459329029930277	0.496732626991509	0.495692415782022	0.486381656501634	0	0	0.482886827574155	0.47809049487114	0.492718458175659	0	0.463227689266205	0.442567248031737	0.435347229242325	0.479426073829382	0	0	0	0	0
0	0	0	0	0.473409950733185	0	0.472198164070115	0.475751669610178	0.484893918037415	0	0	0	0	0.488367731087221	0	0	0	0	0	0.480093866586685	0	0	0	0	0	0.440950072453197	0.504674077033997	0.482812732458115	0	0	0	0.456049889326096	0	0.484016862680784	0	0	0.468844333325335	0.462491095507404	0	0.490303157826805	0	0.491011947690863	0.443273302351255	0.429265765985307	0.493703037500381	0	0	0	0	0
0	0	0	0	0	0	0	0	0	0	0	0	0	0	0.501088082790375	0	0	0	0	0	0	0	0	0	0	0	0	0	0	0	0	0	0	0	0	0	0	0	0	0	0	0	0	0	0.502401769161224	0	0	0	0	0
0	0.455800354480743	0	0	0	0	0	0.449999545538293	0.447560517984856	0.422302681826933	0.417054636407913	0.420764613414267	0	0.454708062456747	0.45431714464351	0	0	0	0	0	0	0	0	0	0.425506860017776	0.437312384335615	0.449417165765357	0.454061737454713	0.452695095606802	0.49199777841568	0	0.436891725765425	0.466114461421967	0.451054644214456	0.451867379195199	0.458757112868305	0.458494284029149	0.440530479633974	0.467595204142339	0.459508528237419	0.440288845004187	0.458642049651205	0.437732181765732	0.436551704793	0.457904063011047	0.459165617471862	0.458410038837375	0.463094648974481	0.443356852156026	0.467509567737579
0	0.441358894109726	0	0	0	0	0	0.457989792406165	0.455484280008498	0.438961435404116	0.437873214333503	0.435432606675154	0	0.461819617811741	0.444800259854354	0.454292565584183	0	0	0	0	0	0	0	0.429864406585693	0	0.444937939733039	0.448876380019728	0.44799245655098	0.470693111419678	0	0	0.445840674289791	0.463006047663152	0.459323384837248	0.461315397303309	0.456164123835412	0.47247900584042	0.455361886887837	0.472363259146538	0.466511317946315	0.456960815098659	0.465447783604846	0.449339611582839	0.452742655611116	0.462803012781423	0.478672351372244	0.450537684424997	0.470777785838568	0.450972684724185	0.463251488496564
0.456526637985352	0.474903338070726	0	0.47092005610466	0	0.466139005243482	0.464881059240923	0.456954857186774	0.453975974740157	0.431578444725906	0.431185141776483	0.43243693823247	0	0.46814911237196	0.473085892410016	0	0	0	0.45823672413826	0.471976123764122	0.467913836240768	0.459362119436264	0.47534312654211	0.450457066297531	0.444567233324051	0.440061794943487	0.453319371833463	0.465431412619663	0.47130800983941	0.449695289134979	0.471051931381226	0.456750319297128	0.460793116996472	0.459380704602445	0.464721043118245	0.457124298462251	0.462694179888087	0.440231748442111	0.462456010032596	0.444692106905265	0.443517811608438	0.469183347787922	0.445400295609766	0.44747365892979	0.456757654637731	0.471159926221452	0.461252587808469	0.461794399371969	0	0
0.468047708272934	0.470553934574127	0	0	0	0	0	0.458973314892063	0.457066994979958	0.445076814844585	0.440482507889318	0.440146283272512	0	0.466042610695132	0.459550283923302	0	0.465081966635167	0	0	0.469414740800858	0	0	0	0	0.477927803993225	0.452533457503778	0.463208761115469	0.464676678180695	0.467237093933782	0	0.467278778553009	0.45574867513113	0.460635399664012	0.458870208334198	0.462596656281155	0.466638431400687	0.466262755501182	0.456518993098198	0.466225656183508	0.464145749570363	0.460888492541638	0.471101200617544	0.456338670851989	0.457628693183785	0.463202855488807	0.469024633899007	0.461612122938907	0	0.454150700988308	0.468268091826159
0	0	0	0	0.477652937173843	0.465608328580856	0	0.457837300073203	0.44072701984784	0.440363018871949	0.453834402229522	0.443959521309828	0	0.472074242160001	0	0	0	0	0	0.481680502067864	0	0	0	0	0	0.455565807009989	0.46047973574734	0.461410121019261	0.439499006044829	0	0	0.443744192826981	0.46333922585133	0.442597866020353	0.462525204323927	0.475261569023132	0.470161047620768	0.460639547740757	0.452795277477371	0.459157989386907	0.460283267427932	0.481543605012284	0.459118007868671	0.4576477350408	0.467925139999398	0	0.443672912080598	0.449513971805573	0	0
0	0.47153911081972	0	0	0	0.47198359632732	0.465450878269626	0.449930256115298	0.460230990100678	0.421248883008957	0	0.436495682841283	0	0.485327963222646	0.457266186171162	0	0	0.480660170316696	0.466189205646515	0.487300962209702	0.475436478853226	0.462082152449133	0.46885883808136	0	0	0.445876749099087	0.477377938736348	0	0	0.441243261098862	0.462870895862579	0.466160470538497	0.475288784527038	0.470484624832647	0.479887118124001	0.465639199391611	0.458418726935408	0.442548019805674	0	0.473951935768127	0.472143650054932	0.480039373856505	0.451948917935683	0.446279620434023	0.473175426508989	0.461660087108612	0.469627410173416	0	0.466273814439774	0
0	0	0	0	0	0.483853459358215	0	0.45819174596203	0.454724299071557	0.429381728126537	0.425006770289848	0.426124377921529	0	0.465571389017135	0	0	0.470952928066254	0.439316272735596	0	0	0	0	0	0	0	0.444409059979544	0.458512439575434	0	0.446452672162701	0	0	0.446785039229427	0.456912473911715	0.445652455948665	0.464831225902729	0.481608629226685	0.474602261569348	0.455282769965886	0.455821197029439	0.457617705901944	0.450837881542608	0.45632883620705	0.447826814310438	0.444314344006494	0.458273974412984	0.468819856643677	0.478790134191513	0.45385037127678	0	0
0	0	0	0	0	0	0	0.454253471976757	0.455404668921938	0.441442716474355	0.434982755714324	0.441841269075208	0	0.47082008050337	0.468784779310226	0	0	0	0	0	0	0	0	0	0	0.447216329956444	0.480248959268318	0.45789846777916	0.454761564731598	0	0	0	0	0.457313865423203	0	0.47602749429918	0.496190428733826	0	0	0.468742220745513	0.454108885117774	0.468738255124937	0.452345152491114	0.448114376274218	0.472885664764249	0	0.478335410356522	0	0.448527723550797	0
0	0.456863731145859	0	0.480454832315445	0	0	0	0.457698061600098	0.445731701920575	0.461478044505339	0	0.427791105637426	0.45717778801918	0.471655388972072	0	0	0	0	0	0	0	0	0	0	0	0.448276551890821	0.465183824300766	0	0	0.49317130446434	0.492301762104034	0.408574372529984	0.482018232345581	0	0.457727912743031	0.479480654001236	0.475977689027786	0.478490263223648	0	0.460591298383297	0.448378726502036	0.474765091192259	0.446370158506394	0.443221251540676	0.472771909523181	0	0.478584637093108	0.449547082185745	0	0
0	0	0	0.489446997642517	0	0	0	0.455442482472862	0.452866792678833	0.443905562162399	0.41936582326889	0	0	0.491394025403603	0.460607368440186	0	0	0	0	0	0	0	0	0	0	0.447070495324299	0	0	0.497014999389648	0.497376322746277	0	0	0.497985124588013	0	0	0	0.466921686266832	0	0	0	0	0	0.456125854289769	0.446388363838196	0.493643880647023	0	0	0	0	0
0	0.481657394136946	0	0	0.500020861625671	0	0	0.467406563518769	0.450726041174826	0.450757891027839	0	0.440865904092789	0	0.485442016433656	0.498826144602646	0	0	0	0.46587061882019	0.5084922080597	0	0	0.504430413246155	0	0	0.448201691256261	0.493580851765214	0	0.486305020234691	0.516764342784882	0.494491827071597	0.506668388843536	0.491275906562805	0	0.476397953869375	0	0	0.479764577143799	0	0.48536542057991	0.443682104349136	0.478881762204992	0.445781137421809	0.439289387669166	0.494323313236237	0.425932437181473	0	0	0	0
0	0	0	0	0	0	0	0.459491044571635	0.448396752418646	0.44213913265128	0.428591039565575	0.434323730984585	0	0.460214139001441	0.471165529955349	0	0	0	0	0	0	0	0	0	0.495088040828705	0.447378591607331	0.473317295440442	0.472159862518311	0.483123131327991	0.489321500062943	0	0.464912235736847	0.473505526781082	0	0.502142906188965	0.458607090349357	0.479053735848054	0.455176069967525	0.459642860598453	0.454870437284278	0.451027033145844	0.472228630441425	0.451351233197857	0.447294583443564	0.475311373331893	0.455613202075348	0.468891831477236	0.459851812416308	0.447516592650107	0.454994201551498
0	0	0	0	0	0	0	0.461089651850667	0.434132901508523	0.443244926637665	0.442456536368539	0.433862229212146	0	0.446467302052642	0.439984917640686	0	0	0	0	0	0	0	0	0.481139689683914	0	0.445721527588563	0.499223351478577	0	0	0	0	0.497292190790176	0	0	0	0	0.485429406166077	0.464325676976492	0	0.453405160014614	0.453009142170122	0.460367976919572	0.450599646331246	0.44904514416886	0.493068915859554	0	0	0	0	0
0	0	0	0	0	0.481291383504868	0	0.461557358313643	0.456687015566458	0.436283898120623	0.425175510720671	0.42487419949296	0	0.461021406584009	0.491134434938431	0	0	0.509049594402313	0	0	0	0	0.478155463933945	0	0.466988384723663	0.443878174506376	0.473768378355452	0	0.458991229534149	0.500952560427037	0	0.438755661249161	0.498854577541351	0.447114259004593	0	0.478275884007209	0.449131859430481	0.411464705304463	0.466330169908984	0.449785424562735	0.453177667338757	0.46087117513587	0.446150816885834	0.444260727209655	0.472562721029273	0.46117290854454	0.484380451925529	0.442319422960281	0.469878283776589	0
0	0.449309408664703	0	0.504377067089081	0	0	0	0.455465437758643	0.451550857867472	0.437679967022426	0.427441981194479	0.439470017074644	0	0.453955526708838	0.494353637837167	0	0	0	0	0	0.46923828125	0	0	0	0	0.447980404074121	0.45604333281517	0	0	0.459599792957306	0	0.462338854226848	0.455799788236618	0.451735476152472	0.473118753352465	0.463649692307868	0.469813749921557	0.458070806721797	0.484034737283794	0.456958670325671	0.457271682488689	0.469595455084491	0.451748634614216	0.448251732906037	0.458308799030587	0	0.455545372681698	0.452790498733521	0.462066795837193	0
0	0.451795190572739	0.494237661361694	0	0	0	0.449307024478912	0.459972502368715	0.459526978144391	0.437178126797621	0.427084315932093	0.423941997397944	0	0.463979551344008	0.459882497787476	0.435182243585587	0	0	0.466591745615005	0	0.468396753072739	0	0	0	0	0.446590571518886	0	0.46401709318161	0	0	0.465852379798889	0	0	0.465424925088882	0.423954099416733	0.456999728759487	0	0.469598933272555	0	0.446569345503311	0.451598999414809	0.473637014627457	0.449138360105951	0.450405183960564	0.463583080267234	0	0	0	0.471105439546203	0
0	0.445317625999451	0	0	0	0	0	0.448163790851106	0.45044784571748	0.430177258916196	0.433686343849073	0.431864502906399	0	0.460353473659126	0.464897032971086	0	0	0	0	0.476437509059906	0	0	0.443007318164519	0.419657409191132	0.464323729276657	0.443287113793494	0.455486977326767	0.45262979160979	0.452676462498333	0.455384999513626	0.44968843460083	0.444411211389874	0.461286781974111	0.452055393349929	0.461349991186426	0.447865500267858	0.45029950365372	0.449542714942186	0.458546069083716	0.449343695208251	0.445043227608908	0.467459484670143	0.445305618103287	0.443232904093552	0.459035864085043	0	0.436654765451146	0.465729653835297	0	0
0	0.458916842937469	0	0	0	0	0.471831560134888	0.449054451437108	0.452358708140209	0.444235599297837	0.429094931643297	0.435664688956716	0	0.459278417395412	0.465123802423477	0	0	0	0	0.460785865783691	0	0	0.447928845882416	0	0	0.444799647063008	0.454166582665394	0	0	0	0.454965740442276	0.452069404914413	0.46327942420672	0.453096281300411	0.441941130922206	0.45775719459677	0.463261335337031	0.450874556855049	0.45920513841613	0.456768242603533	0.451510022879852	0.460077412897947	0.448367283147921	0.444890470402778	0.45873134243253	0	0.464333385229111	0.456541746854782	0.443940311670303	0
0	0.479894364396246	0	0	0	0	0.477584630250931	0.436364412307739	0	0	0	0	0	0.468270314605765	0	0	0	0.469170033931732	0	0	0	0	0	0	0	0.433679131669606	0	0	0	0	0	0.454405277967453	0.466621577739716	0	0	0	0	0	0	0.445630785738187	0.39963373541832	0	0.435480920610475	0.443384221195961	0.464340548160253	0	0	0	0	0
0.455996006727219	0.477166146039963	0	0	0.480985730886459	0	0	0.459677961717665	0.466203533328381	0.452903125305934	0.44953116774559	0.450372796792264	0	0.471313871048472	0.473954021930695	0	0	0	0	0.461500876247253	0.469004782796798	0	0.473132848739624	0	0.470239788293839	0.443564745345222	0.469063318026842	0.469251215457916	0	0	0.460017204284668	0.449627735679222	0.469529002904892	0.46654217129908	0.460504577236117	0	0.456159458252747	0.438972927568496	0.470526949294981	0.428930231785121	0.462421145835519	0.44780370593071	0.446045314819355	0.44292983784325	0.468590003274897	0	0	0	0	0
0	0.468208382020145	0	0.474428534507751	0.473860402541488	0.476850377187181	0.476894408464432	0.451431079483374	0.466436139106434	0.441272176332273	0	0.446522365623644	0	0.474052048607173	0.461173236370087	0	0	0	0	0.46688430728601	0.48077517747879	0	0.458726647338154	0.457473286145486	0.464335024356842	0.447457169072011	0.460458576677281	0.471802853857898	0.487029492855072	0.472409604470078	0	0.463516666898044	0	0.463604668557772	0.453980929228094	0.462551772594452	0.477463154602366	0.464108683224328	0.485251979825567	0.459586669552178	0.466805805207622	0.472281032655222	0.446168644096364	0.446736141503763	0.475173062701241	0	0	0.477470010519028	0.463381290435791	0
0	0	0	0	0	0	0	0.474078490126126	0	0	0	0	0	0.481588122688964	0.468333214521408	0	0	0	0	0.452052235603333	0	0	0	0	0	0.432120969210691	0.474845842024929	0	0.452961593866348	0	0	0.469556384162199	0	0	0.476095474282376	0	0.481281877105641	0.466339856386185	0.472420225567562	0	0	0	0	0.450078371639721	0.476758156260436	0	0	0	0.461975753307343	0
0	0	0	0	0	0	0	0.469456553459167	0	0.438723117113113	0	0.460821181535721	0	0.483241890306124	0	0	0	0.488664120435715	0	0	0	0	0	0	0	0.446708036618864	0	0	0.474308520555496	0	0	0	0	0	0	0	0	0.504437863826752	0	0	0	0	0.458445698022842	0	0	0	0	0	0	0
0	0	0	0	0.488775342702866	0.480033174012705	0.499687075614929	0.497714868179148	0	0	0	0.435872852802277	0	0.487551014927201	0.468378136796898	0	0	0.473847435460728	0.504853248596191	0.473442798080334	0.466321758806118	0.488527607473191	0.476932734251022	0	0	0.453630414740445	0.459321327502817	0	0.466031203799125	0.459253042936325	0.483736981818038	0.470645962946886	0.49597794785071	0.475086224400155	0.456529734243309	0.477735024414407	0.475082380174337	0.469821430588551	0	0	0.468447752766893	0	0.445223655120901	0.452882057553366	0.475709926650567	0.463820368051529	0	0.479374726300143	0	0
0	0	0.486613988876343	0	0	0	0	0.461927718989563	0	0	0	0	0	0.485058663135517	0.495135812447485	0.4962218105793	0	0	0	0.496302902698517	0	0	0	0	0	0.466535859696057	0.493170653905797	0	0.493512272834778	0.483401915117505	0.484109151893284	0.465648318839598	0	0.433859020471573	0.473657500730234	0	0.484296023845673	0	0	0	0	0.488020660711312	0.450659148000356	0	0.48575630711301	0.498384169312829	0	0	0	0.477540075778961
0	0	0	0	0.491944193840027	0	0.513452768325806	0	0	0	0	0	0	0.501228720715073	0.502491044157049	0	0	0	0.520531535148621	0	0	0	0	0	0	0.469586104154587	0	0	0	0	0.496288478374481	0.46699658036232	0	0.424825012683868	0	0	0	0	0	0	0	0.501478254795074	0	0.445385694503784	0.5167196393013	0	0	0	0	0
0	0	0	0	0	0.444975626636166	0	0.460741180080267	0.485633760690689	0.46069300564023	0	0	0	0.47892319541391	0	0	0	0	0	0.493915736838015	0.42620325088501	0.483743816614151	0	0	0.47179114818573	0.431493475448725	0	0	0.463928788900375	0	0	0	0	0.477811399418846	0	0.465500146150589	0.482419681249821	0	0.496406078338623	0	0	0.505049688137913	0	0.450268268581178	0.459355736134516	0.42877584695816	0	0	0	0
0	0	0	0	0.499972254037857	0	0	0	0	0	0	0	0	0.516208827495575	0.504090547561646	0	0.512302160263062	0	0	0	0	0	0	0	0	0	0.496300011873245	0	0	0	0	0	0	0	0	0	0	0	0	0	0	0	0	0	0.501230835914612	0	0	0	0	0
0.492091116003801	0.501272607360874	0.502891799420393	0.492460668652388	0.498743865023467	0.499688746907129	0.516827300064584	0.485741324646425	0.481835138344935	0	0	0.467031928694588	0.497524422139284	0.482122292468064	0.494758611503902	0.501309448472808	0.505011316977532	0.512751631639028	0.496313081637606	0.513685646968422	0.503208375470065	0.515205275092769	0.506358462350787	0.487395523884443	0.488159309198926	0.471176461814063	0.488844164101746	0.491713163304855	0.483443185111161	0.49178514409933	0.502076839790381	0.490599122859958	0.496433303333639	0.510789498888253	0.502015993319305	0.48117097243167	0.493372502271641	0.493617703578338	0.48356701822223	0.476098809171585	0.454774618148804	0.494611855581533	0.479859948466453	0.442168644724116	0.489071640807768	0.491662113719133	0.494332943572827	0.496846398664684	0.487149479205246	0.504201012143412
0	0	0	0	0	0	0.52346670627594	0.458840058568979	0.453261678525764	0.444042283066431	0.42407570501594	0.430412979342227	0	0.457333654427207	0.469126511534151	0	0.45466411113739	0	0	0	0	0.473501652479172	0	0.468446046113968	0.447311669588089	0.440955468170705	0.464304270265066	0.442106361352564	0.449082601161079	0.464325455305248	0.460103005170822	0.454682738380924	0.468693610100482	0	0.459422900086143	0.469071823404292	0.470706300331469	0.452770411517167	0.465429840045987	0.458953732176728	0.456674622639872	0.46552793587308	0.450022291028906	0.447277363079613	0.465524280551487	0.450177662406397	0.449910394125384	0.459652506709715	0.450850812997644	0.47322867279208
0	0	0	0	0	0	0	0.437578573975171	0.441847479309252	0.41338827302701	0.408231506078849	0.413165457083944	0	0.445556292841125	0.461497753858566	0	0	0	0	0	0	0	0	0	0	0.430719004521877	0.434411048165956	0.442896097898483	0	0	0.447584569454193	0.445128204619812	0	0.459449738264084	0.433532446622849	0.44361757078401	0.452993631362915	0.437394698314285	0.4460214003829	0.446137226089788	0.429809091090514	0.447784688623461	0.430068755292032	0.429203188762374	0.458041243512593	0	0.446314913976189	0.456612041520597	0.446413806369362	0
0	0	0.487332433462143	0	0	0	0	0.456969070811006	0.452312195010738	0.43428689606474	0.428279882343872	0.431713481359704	0	0.464348506624132	0.475468167049575	0	0	0	0	0	0	0	0	0	0.479550093412399	0.448686781218242	0.458052554543264	0	0.445731112002303	0.473483701113319	0	0.452959428585494	0.462442897369732	0.456033649638602	0.457975384859093	0.453810589277671	0.461838905523962	0.447255552542367	0.464594858437516	0.460193775430611	0.451877122547549	0.466849269475717	0.450529369368715	0.449568262025959	0.461360490151789	0.48041158914566	0.453067090785093	0.472673293054661	0	0.484567999839783
0	0.481128722429276	0	0	0	0	0	0.458049782552992	0.45343295538015	0.444245329029553	0.43191099864758	0.439816051627924	0	0.456290454690339	0.473232415476071	0	0.453605264425278	0	0	0	0.482725858688354	0	0	0	0	0.44917481867794	0.469463001300056	0.477675222296004	0.467049096279802	0.485357360345736	0.471670389175415	0.457700961514069	0	0.465019851922989	0	0.462315510433126	0.470168081553022	0.46894467613632	0.46483154632527	0.45565967656813	0.453664692502429	0.465665346061489	0.452857795772065	0.44850436185992	0.469191073078545	0.485140746777219	0.463850919212761	0.478265346681067	0.468269121355726	0.454756591171148
0	0.482508696762862	0	0	0	0.480476260185242	0	0.465559008449657	0.470531789158138	0.431981141051129	0	0.471642524003983	0	0.458250156734873	0.478569367858225	0	0.478948390224031	0	0	0	0	0	0.492610961198807	0.467177587890772	0.484194649993378	0.454827919905854	0.464784984673152	0.480919758823543	0.467378579590358	0.474926375385342	0.500068962574005	0.462327545573555	0.457933455705643	0.510219097137451	0.458505636379957	0.463106073201544	0.471857179369642	0.474306769715289	0.472136340100302	0.466618939793523	0.448242212989492	0.481981572654886	0.459695220317756	0.455490545182082	0.476789121459502	0.468403636323259	0.475448646705258	0.499056852801804	0.473755879115502	0.476929200653647
0	0	0	0	0.481258779764175	0	0	0.474498801692207	0.473001844982224	0	0.471335738897324	0	0	0.456678023152604	0.484054480199399	0	0.458963602781296	0.495141476093421	0	0	0	0	0	0	0.499754935503006	0	0.482381379455483	0	0.476326167583466	0	0	0.462223247541795	0.493585288524628	0	0.474571243108172	0.470129185573262	0.473916040139829	0.482758585437642	0.489905291708738	0.475349843502045	0	0.482921231276055	0.463533681749004	0.417976945638657	0.480262448507171	0.497003358052037	0.487640372380656	0.483359686578706	0	0.487427115440369
0.473508208990097	0.494926962912628	0	0.482622891664505	0.463415235280991	0	0	0.475148380628638	0.479476038307871	0.445806711912155	0	0.450753808021545	0	0.469791618649348	0.500237365549069	0	0	0	0	0.511402368545532	0	0.507011830806732	0	0	0.467572027936295	0.468252647946253	0.479941430583198	0.514913039364752	0.469662576847414	0.484527856111526	0	0.469270698436286	0	0.508230360362983	0.518121576290056	0.477535922731957	0.490559487640675	0.498621549029224	0.468643076557895	0.465282017355749	0.516067385673523	0.490603961581026	0.452259786383659	0.449672840387516	0.48392679558533	0.484010198824001	0.478856598456942	0.493602619884342	0.473914262385827	0.505318976606634
0	0.50078671832338	0.505051976367907	0.504315886797252	0.496994721903663	0.502017992569048	0.503098310778504	0.490731317270506	0.494797430009493	0	0	0.502256631851196	0.49138531088829	0.498767688058213	0.49661121470336	0.494216806868671	0.508102519956194	0.505552565203132	0.495925578775675	0.509621220949479	0.513707601801265	0.506826661548262	0.513301625512675	0.511015295982361	0.501297639224414	0.510569393634796	0.49741424820336	0.509535262231817	0.491465088213246	0.494094977448731	0.503437640804087	0.498153831965686	0.499436251800398	0.512813053327278	0.505832628818691	0.495861997697268	0.510282708527416	0.512019248847899	0.498809960655502	0.498872170287776	0	0.506689799773538	0.496617300293471	0.455916255712509	0.501988478206895	0.496125221988177	0.498279880364119	0.507795747334059	0.494632016374084	0.505054186473465
0.470599589430057	0.49312512644116	0.506472299607867	0.48227652057083	0.493491226613849	0.507384277895417	0.480846613645554	0.48863380851274	0.487339781139119	0.488057481413554	0.469572305679321	0	0.492360919713974	0.485176604853427	0.494246110340567	0	0.48881496600982	0.505918050663338	0	0.522682726383209	0.515578843846287	0	0.515926583924645	0	0.489472211611176	0.485292966259238	0.490417401603241	0.49297083278856	0.486091715433614	0.485138698865679	0.505869739331237	0.489667540305122	0.500433734122583	0.495157127341595	0.521166697683825	0.484753150899308	0.499583770565526	0.508908682778582	0.496518603527154	0.493143358398481	0.489699432161049	0.502708939499399	0.494020982357764	0.482638102610112	0.49505381389161	0.485594820674557	0.494244288814357	0.507378887046625	0.503597277816998	0.506577619663118
0	0	0	0.505149304866791	0	0.512145307274464	0	0.482952688618238	0.483910420709472	0	0	0.486267119646072	0	0.472134241581453	0.482231479335849	0	0	0	0	0	0.476315259933472	0	0	0	0.515361290344409	0	0.497815483819074	0.502508223056793	0.489885126358827	0.493825504411356	0	0.468361737226376	0	0.538132190704346	0.519901158237409	0.471986277435098	0.494899875477635	0.483257885476664	0.490045575369061	0.481337350124373	0.452693194150925	0.495205146086969	0.465570255951485	0	0.488149242369132	0.482940502254513	0.49084037746823	0.496371234390872	0.478175789117813	0.488376234861751
0.505148887634277	0.479471534490585	0	0.487648475401647	0.498626663747769	0.515005738208958	0.510097186499029	0.47279870714857	0.468691085071315	0.461319945919877	0.436231150533791	0.448708915670495	0.497582077980042	0.478979616087446	0.503298656315492	0.499089055123169	0.498303990122894	0.520980862219583	0.509920361056278	0.514395217883494	0	0.522855520248413	0.526108741760254	0	0.449543595314026	0.456184246518783	0.491678829403913	0.496755245678004	0.484976644880491	0.500319342740114	0.517710651637852	0.462726626680003	0.517911711871144	0.487370014190674	0.512587096301701	0.473991298156821	0.48237568983283	0.476525222491834	0.485787588036284	0.465231806299689	0.463356642161066	0.490466319058508	0.460589720555611	0.457235998310576	0.491377959260781	0.505244965448231	0.48215850005621	0.512586151695281	0.497639182743997	0.492145540438442
0.484401148778551	0.493900463833314	0.502792962812969	0.493251806931141	0.48267296239101	0.501676113179206	0.509993873472301	0.496838941742964	0.494095275720663	0	0	0	0.489719117802876	0.492110036080219	0.488148448377595	0.504917387269566	0.498017636875538	0.511305682629799	0.497949768990921	0.507003755785133	0.495325350763156	0.507693112521832	0.496534357994875	0.489206710533179	0.498937597121736	0.471132159233093	0.493368337501314	0.496824388441488	0.488303465678007	0.494885750932894	0.503106464368096	0.497740268707275	0.497603945556782	0.506674459573042	0.499682344198497	0.483176869911446	0.50363154305902	0.499083068399842	0.489307198899436	0	0	0.49925551051582	0.474955929403654	0	0.496973868933384	0.49042748275348	0.498301768033632	0.495410018796944	0.49387866085294	0.500083834263545
0	0.502058386802673	0	0	0	0	0	0.462246424816287	0.46835115426649	0.448167786234654	0.415100792616611	0.434414074691666	0.4849277277805	0.464592851386766	0.493650794029236	0	0	0	0	0	0	0	0	0	0.501947522163391	0.446753749751513	0.48669378104475	0	0	0.484607300409031	0	0.471116274595261	0.458303332328796	0	0	0.473445775940998	0.483290605596283	0.461959719097015	0.463149378923871	0.462199871374475	0.456112785008855	0.477349015810008	0.451375070096053	0.449884149641691	0.478353007110889	0	0.481230596512405	0.452024298209896	0.486720789785634	0.48867041863223
0	0.512205183506012	0	0.497444599866867	0	0.503231529609686	0.521795268311281	0.464220682984847	0.464462059794014	0.436411321016404	0.405631913513561	0.42510883061574	0	0.478374331310944	0.4905063172106	0.503226041793823	0	0.515112200490252	0	0.510730504989624	0.508438110351562	0	0.452290505170822	0	0	0.446194815842465	0.425532728433609	0.493089139461517	0.498600760944291	0.498242934850602	0.506588459014893	0.490763801625137	0	0.501756430016288	0	0	0.50316483527276	0	0.463253959379651	0.461130587759612	0.439196103812319	0.499327326825872	0.44860466060285	0.444702464956962	0.4943537298882	0.499454516162371	0.477581213427294	0.478478717151237	0.459451072396565	0.515014587027097
0.495314130321469	0.518611230103546	0.503408596918564	0.503751738746115	0.507140422718391	0.511606761476082	0.518676738285935	0.493378187293929	0	0.494313597679138	0	0	0.505391856807167	0.505123352687027	0.50968156071921	0.510934443753793	0.512119102254191	0.513456226035788	0.512649745190942	0.511985769686411	0.515290990766102	0.507384074471978	0.520652889420504	0.514242129472183	0.497694634878529	0.451982647180557	0.504789511384658	0.502188342404687	0.500009533363691	0.510694604422427	0.506155985970262	0	0.509889835271434	0.516674937039348	0.518312843875762	0.482665687799454	0.505782723426819	0.512746005755376	0.50606550133174	0	0	0.506775338269953	0	0	0.509352977136261	0.503760651394786	0.502985710504924	0.511894179417904	0.510555458518879	0.515710164961232
0.495960772402341	0	0	0	0	0	0	0.480503171682358	0.496023893356323	0	0	0	0	0.508285674945341	0.503905057907104	0	0.505558306777463	0.515907059016669	0	0.514213979244232	0	0	0	0	0	0.447816239310079	0	0	0.473866730928421	0	0.510522961616516	0.461622668098595	0	0.518992730760951	0	0	0	0	0.508813798427582	0	0	0	0.459623571813434	0.453599147341129	0.494689136743546	0	0	0	0.489387793049292	0.513689041137695
0.497512226099395	0.514379039751985	0.508807665683114	0.496526383213364	0.504644269380209	0.503742724169091	0.519366298104062	0.488818992005526	0.485984146595001	0.44895738363266	0.453926026821136	0	0.50166627898322	0.503743373032644	0.509366069371641	0.500672459602356	0.506021531305734	0.516195855448874	0.494063967385548	0.514461452313898	0.513925791296202	0.512015083416834	0.51396960500585	0	0	0.440411583943104	0.500913003554912	0.507167315397154	0.500688486084736	0.505454721620672	0.520099594623389	0.505835890769958	0.516377048722553	0.509034188643554	0.515919097529534	0	0.500650169561776	0.49677709830888	0	0.521710693836212	0	0.506337224512421	0.447402885656866	0.447314232587814	0.510222287663883	0.505322944865958	0.503304935398002	0.503557400516218	0.513701371977552	0.507813989007495
0	0	0	0	0	0	0	0.458996482237615	0.469573699929909	0.435049803454061	0.427961239554937	0.433315457483814	0	0.470090012155814	0	0	0	0	0	0	0	0	0	0	0	0.441769052132747	0.466809689998627	0	0.459593027830124	0	0	0	0	0	0	0.485467493534088	0	0	0.466368200638299	0.445809697911923	0.456179229417014	0.462224867125671	0.445219069563384	0.443532777776758	0.482548733168583	0	0	0.508376657962799	0	0
0	0	0	0	0	0	0	0.465840242212141	0.467463133566968	0.44967858739723	0.437599097757369	0.441822901292091	0	0.45503578311866	0.483986645936966	0	0	0	0	0	0	0	0	0	0	0.443798072448814	0.465520452873261	0.491497188806534	0	0	0.453038573265076	0.454737262361528	0	0	0.468095123767853	0.475837719096749	0.483512916815897	0.4789197742939	0.472993220014287	0.466322659212956	0.448453080601968	0.486966838577737	0.447158844059962	0.44626740737119	0.478112491312373	0	0.468443031846167	0.489796459674835	0.462676629635441	0
0	0	0	0	0	0	0	0.471753054447287	0.464034278507624	0.451829235813694	0.427452802980261	0.44210182228523	0	0.471789036615762	0.473802109564048	0	0	0.504040360450745	0	0	0	0	0	0.468054980039597	0	0.451574275021237	0.475771371234266	0	0	0	0	0.472472549913877	0	0.481970067987685	0.470840053391182	0.476348865923395	0.480697426800543	0.492100496411213	0.489094813021088	0.462741990505844	0.455672811657753	0.473031747461059	0.452419659046308	0.453320537097674	0.477684450511204	0.473489254713058	0.473201945992932	0.480433717074766	0	0.504584431648254
0.500274896621704	0.490680193882227	0.476173870134697	0.479088723659515	0.479382877222815	0.49178811461683	0.491389632225037	0.468846454868994	0.470863718198079	0.466295402155328	0.435381807724893	0	0.493479639291763	0.475983259155035	0.479611212946943	0.485894943251371	0.494804787510408	0.508240938186646	0	0.500692844390869	0	0.507709383964539	0.4846023356366	0.480943117912851	0.47431297394693	0.461485625722667	0.472970467237391	0.477041032996904	0.471190783279286	0.480162209709946	0.471424745268271	0.45990052146354	0.470939924895015	0.480794654089676	0.501885423770074	0.470450008151748	0.479534882927137	0.474782082864751	0.475374316477987	0.472177016962158	0.472074390935736	0.477632804546024	0.46813094070292	0.45809510854939	0.476885574135501	0.475357321124825	0.469608870156211	0.483834123592414	0.481157057251273	0.48476970351913
0.482607764828256	0.500678190931376	0.469547319791413	0.497155861970238	0.4901941081528	0.497188606544119	0.494068064658146	0.477127679064183	0.480439889248702	0.463665173656417	0.456787611048873	0.462257673318689	0.485904194185168	0.488174822474338	0.493361129753003	0	0.495192602829377	0.512060896246482	0.494464991312107	0.508227618283515	0.504558354076014	0.511304571688305	0.502544506457199	0.493808360460457	0.496707305656757	0.456150365196676	0.48918049447159	0.498292087890215	0.480516168991657	0.49068780612826	0.490166885014092	0.492318982126798	0.498050010582783	0.498414082439651	0.501674733657687	0.478142747981519	0.490841024694888	0.494617048217341	0.487686036675113	0.481202004025601	0.472908339102514	0.493795385321662	0.458116062516774	0.455553044654823	0.49167583054826	0.487403136365429	0.491769642296367	0.499847931098263	0.492196069457179	0.500930100813203
0.470754811411374	0	0	0.469264374293701	0.471315021291039	0.473264283516238	0.519337236881256	0.472595384245027	0.466578733003281	0	0	0	0.460497432430851	0.458159027081848	0.480188323253511	0.493149429559708	0.488658726215363	0.486481093419142	0.476663331888109	0.480394063879621	0	0.507683753967285	0.499942243099213	0.489805907011032	0	0	0.463101094384678	0	0.462196214364495	0.504196532794832	0.472347681417937	0.467964659765798	0.495730549097061	0	0.493972243645129	0.457456588745117	0.470885237047955	0.477649959044586	0.475743834932285	0.465756356716156	0	0.481657882438658	0	0	0.473266163515485	0.474502774336133	0.472981147093144	0.498953542015873	0.483265525692012	0.489289528189133
0.459444578915734	0.49744350540599	0.469436123516845	0.463887221814895	0.462637322635871	0.472326424546097	0.482890637813685	0.476929994790654	0.477591916059282	0	0	0.487681180238724	0.460332094857907	0.466758746565203	0.485704533613217	0.509480860635925	0.492310620970125	0.490994294061413	0.468690290065414	0.485446513884662	0.487197980970341	0.504920919895195	0.514341343042286	0	0.451127977975537	0	0.470853866636393	0.478613282163699	0.473699863234002	0.479016313427679	0.469171975862973	0.458995713796509	0.483474519979675	0.505339193058197	0.481744466365766	0.477685458801	0.484960888796235	0.484297652299699	0.478948324345203	0.485427832431068	0.482912719249725	0.48361379288149	0.466023052926545	0.486163806009777	0.477714723410287	0.479476681365476	0.480243173673745	0.484328935576511	0.485194291015721	0.499418564238297
0.473555088043213	0.520602583885193	0.469167841213883	0.464659111566186	0.452370719210422	0.459804365168305	0.506093424295179	0.480944955181158	0.480214736169279	0	0	0	0.464660265785785	0.484213566195535	0.493955287662554	0.486113935709	0.511179317956084	0.513294532143363	0	0.517663377563859	0.50925682091546	0	0.488040210011851	0.503467381000519	0	0	0.479083654217908	0.478516012430191	0.491865935313172	0.49823314410237	0.522058962462422	0.471850920749832	0.484315706364563	0.489760703495239	0.483065830769463	0.479951331446189	0.49931586900466	0.482850474358326	0.482857477083066	0.486217833576011	0	0.489291873390139	0.473602459197889	0	0.487239495291085	0.487278498658576	0.493418515395677	0.487608117530249	0.481761333724144	0.500543295901542
0.47234895114974	0.509367259621882	0.479829243943789	0.471414205357983	0.475173196696702	0.48282401128149	0.490116631778336	0.470173571772493	0.47608863518704	0	0	0	0.471784820666023	0.447458433181426	0.487255749463621	0.473978124751382	0.483664296303982	0.493927414980587	0.482314619691505	0.488358264881694	0.488606913224893	0.4875604066398	0.496871259073523	0.485722988843918	0	0	0.488301860295348	0.505106210708618	0.483011894992753	0.484922923746346	0.489143515485557	0.461474784857951	0.435698847026705	0.461906552314758	0	0.489952799380915	0.48685377421693	0.494465128377183	0.476721972227097	0.479931681435161	0	0.489167479030795	0	0	0.472984763719276	0.461857557296753	0.496018439531326	0	0.486231833696365	0.493492201077126
0.495374454158249	0.496341109275818	0.514831533055301	0.49571723632438	0.49778888346699	0.496163223289979	0.508257980246662	0.494294414199296	0.467511910461885	0	0.491066217422485	0	0.491488267692863	0.497585604302607	0.499383041831249	0.512940467545248	0.508550537122158	0.503815894780922	0.503604027756247	0.506822996641399	0.501796223456815	0.502240097211122	0.497871446409788	0.48985093832016	0.497700881333974	0.486072391271591	0.500364097297018	0.502474418147746	0.491889864579197	0.498159259340827	0.513633478612386	0	0.500295577683308	0.508654327961924	0.510492164123411	0.485489905112543	0.49476337673407	0.505098967241244	0.488220354448706	0.475236237049103	0	0.502069099134734	0.452748596668243	0.497082917514303	0.499067244482833	0.500730262432908	0.499180743224837	0.504227750127635	0.500026550999509	0.506050621536241
0.48216792648406	0.510110056301822	0.500498112434113	0.490089984758595	0.494913818573517	0.498919673257802	0.507385507654431	0.469828275690048	0.472303020034924	0	0	0	0.499465833503505	0.492397332102691	0.496962041119329	0.503431186452093	0.50364311664643	0.498638698408198	0.499458869602817	0.506179570041754	0.469033718109131	0.506514990782043	0.51607643746043	0.47496509552002	0.496419869285783	0	0.494007819081364	0.4888280534173	0.495428345062601	0.481848896195897	0.487079043652564	0	0.487281731789603	0.509801804320791	0.504393457261791	0.476761639118195	0.508044774991022	0.49656734519984	0.491425529831556	0.479185312986374	0	0.497359221343465	0.5	0	0.496691121615113	0.493209734023495	0.507798781951826	0.491312077615322	0.494134992125078	0.497040686127605
0.473891230485424	0.494188118287156	0.502661799431098	0.491536217605571	0.483431208679719	0.498320893717535	0.504873738679029	0.478532715707497	0.485594497163417	0.499182403087616	0.470717877149582	0.471304644800091	0.483574508971315	0.482864883447415	0.486137884552632	0.494595875594692	0.500742866495835	0.504713468222504	0.490165938010642	0.504475324894661	0.486740250715978	0.496512176878669	0.513256621451398	0.5020179206384	0.493112971586449	0.478388281111184	0.489169180027609	0.498000376268711	0.481664120975919	0.487142878584901	0.491805985672414	0.488027081337451	0.491923297117586	0.497228001173772	0.505061651731507	0.480358918545656	0.49480800364905	0.491936898882505	0.496111215841197	0.474959085121816	0.498078742492689	0.494063930236105	0.450485646724701	0.479156231893684	0.491060965138757	0.483783884247016	0.494199271041764	0.495132262667096	0.492713060936778	0.497327192867501
0.481962872700502	0.492403916838474	0.481503071749578	0.483265599655938	0.481276092618779	0.494846845845471	0.498846466148915	0.477972601841405	0.476467340110706	0.483533948659897	0.477937456065478	0	0.4877162624318	0.474268324655003	0.482727473400503	0.487821455144001	0.488063978139655	0.496907106935534	0.481327691445024	0.499437518997442	0.499795746223358	0.490624432910392	0.487243668527528	0	0.485537943092117	0.499542743828806	0.483165186665618	0.487052416791805	0.480749358866479	0.482768288261059	0.483552846302834	0.466933379507813	0.475567268583425	0.488901511237324	0.493861005726675	0.481153207923659	0.490614631249041	0.492638217517009	0.48710739110362	0.478606460872157	0.473875218734301	0.494700555912835	0.48969817809843	0.481539824051941	0.487662079939946	0.48588223196755	0.487816941717342	0.496166580117761	0.487969517592262	0.490839928195488
0.468677421581197	0.46254226565361	0.466857516286749	0.467456462148719	0.466849496384178	0.476071619885281	0.479300448632456	0.467243136923013	0.473560812339747	0.483651250600815	0	0	0.467784575756549	0.457911937526522	0.48866877617749	0.490488618612289	0.511617445508333	0.491968698828388	0.486630796493599	0.489479602980234	0.483183476132852	0.483543533367328	0.49303406161683	0	0	0	0.47326278477023	0	0.475910277579679	0.484185535519658	0.493265214007439	0.471193054288141	0.45691787140296	0.447309156758317	0.478178707063126	0.470526096674609	0.475705129316193	0.480501198062678	0.479767856317964	0.474014362054945	0	0.483843438314553	0.489157627055961	0.521581470966339	0.474246441670474	0.484180596470292	0.491821961597296	0.506552197093045	0.48017492890358	0.482777535915375
0.498957734513686	0.522299731256494	0.511213528688778	0.500641744297444	0.49842740328809	0.506337273479577	0.524802525611924	0.481952058062873	0.463252246379852	0	0	0	0.50556038145614	0.502134029309923	0.511515618393726	0.517573751967576	0.518416720611885	0.522315684669794	0.512928546503707	0.515893692119011	0.511252989125437	0.521348017154232	0.510800735593024	0	0.488942465507657	0	0.50861249613306	0.491181463336384	0.499370007332106	0.509424880177285	0.519031144076614	0.452670007944107	0.516503130594945	0.526277822560967	0.523476350704506	0.477711796760559	0.53605853836402	0.514288533024115	0.49545869365677	0.479265614324089	0	0.506213119724843	0.489098622290595	0	0.508993110261137	0.508663413607975	0.504225896151894	0.504361385559814	0.505284573388437	0.519845128211036
0.49453318703897	0.510510301222172	0.500012528789493	0.495361948767664	0.501012166635614	0.502033416871846	0.509783607057952	0.482672492260501	0.48579241831814	0.484458553508224	0.480452120304108	0.504287231451319	0.496103903977737	0.496970876539546	0.500443776058249	0.501604659443242	0.503417398229601	0.508568831785467	0.508682600342512	0.50804906812229	0.507918441043989	0.506839591824828	0.506826046456893	0.488063067016606	0.495301664117023	0.483271352174477	0.498122276663416	0.497472158560042	0.493562263838351	0.496671286463323	0.506244621732975	0.486799776255941	0.502722373753458	0.506855673513914	0.510963669263985	0.486911744385873	0.496100502089106	0.498414471192281	0.494642673452764	0.488098618501769	0.482057958841324	0.498785414709599	0.501082554539013	0.483130628998338	0.498989659267179	0.497199157725648	0.495994464484229	0.506937012251189	0.495389068488488	0.504843464127688
0.499436602011423	0.508712996452547	0.500047852153848	0.500675154764926	0.500546021105474	0.507067990031198	0.5141183194068	0.493790384849126	0.492633135485216	0.511109139414378	0	0.499611423474816	0.49547799840192	0.500688399811494	0.50037872058414	0.511444968236051	0.50772234146432	0.51921188840808	0.501091350047967	0.516387077767048	0.508995430764961	0.512969990595974	0.507498211965406	0.503070467336298	0.503324834516041	0.511189349085459	0.499243766351532	0.503552305233196	0.493988710920949	0.500981959766069	0.509603655406618	0.513448607006182	0.503313436077442	0.515344735369563	0.514736659044004	0.493737158962849	0.503286540515166	0.507048735293477	0.493873979349949	0.510324221859286	0.487358183500382	0.504694924875193	0.494045083729797	0.497341004640514	0.503419825943855	0.498422645303956	0.50471947983392	0.511323563716763	0.502350397888373	0.512293900828017
0.495129497984417	0.515781080144872	0.509857925139391	0.500781438559932	0.498018619971113	0.510350542628067	0.516256134974559	0.49059021198675	0.489876510094809	0.495696165884396	0	0	0.503189325820957	0.501089077483244	0.502906972262606	0.512142800926006	0.506979645164249	0.517112530568945	0.508136544685417	0.51618402327649	0.510063682808127	0.51360114281324	0.515976571756841	0.487785242781908	0.489041885655513	0.497002998564028	0.496831184070444	0.501031462972488	0.497479178771141	0.502871830495461	0.509510547800666	0.499364457992344	0.504534944592252	0.51423565369001	0.512021233558919	0.483274402417433	0.505501206274551	0.505787516434295	0.493247616507776	0.491215167670882	0	0.503582860657804	0.495284881705399	0.47022737301829	0.501960772973647	0.502543447855637	0.499085330046634	0.509249374694521	0.501613853834119	0.510784042691967
0.491177138675747	0.504262791671003	0.499132171834869	0.498087682011184	0.492121943721498	0.500713666881881	0.505372030366863	0.479565703072317	0.483121763064846	0.467299699783325	0	0	0.493351063370707	0.492706247071679	0.498563847482989	0.492248052766745	0.501098810844007	0.508587718513313	0.502109537700482	0.506648385013953	0.504591794314631	0.509837398234149	0.502071413282366	0	0.49759455573114	0.452970832586288	0.496152425458359	0.496100889939496	0.493645476525461	0.4972717148144	0.502454754399279	0.466511230071852	0.496307991221644	0.501489406502908	0.503943289828411	0.490085323538597	0.493263480671053	0.5062037660579	0.498424896727633	0.464330833358356	0.485389798879623	0.496002031352654	0.473738673189222	0	0.494569430010687	0.496770424940033	0.494829007052056	0.502084734145904	0.495410684771505	0.503903746192751
0.494135507209454	0.518353469895137	0.507727710951982	0.498120381607201	0.501150191258354	0.50466888160907	0.511533011628991	0.496318369312828	0.490043953139853	0.503455568809039	0.464230269193649	0.480682909488678	0.500304336553538	0.498977592022997	0.503957404545682	0.505700156429094	0.510945928491527	0.513275161996268	0.509222531983563	0.507829971109909	0.498800180437321	0.509251186765004	0.509058403002187	0.502960576583392	0.494091911069284	0.517466843128204	0.49750660912556	0.498693885668774	0.496484864294439	0.502829723911433	0.507549352130901	0.50253020514072	0.502281242414967	0.511793572674421	0.514998292432184	0.480406076694233	0.503159079576376	0.504821235752536	0.49911790044127	0	0	0.502485971594487	0.490153055415388	0.48812320737249	0.501018786654668	0.50060946477689	0.504042859623334	0.506714214486454	0.496607413772083	0.509613081538381
0.494687579068441	0.516206683627922	0.508375947075994	0.499495468181174	0.500611169571846	0.505672557665471	0.517372875681715	0.487258711863587	0.480268230584995	0.489249673518769	0	0.491804878360942	0.498975193047795	0.49993619337016	0.505094096994165	0.508611608032355	0.510682082835749	0.517474869801437	0.510191352721914	0.513569546014968	0.507713981661433	0.511745581121489	0.513658470271227	0.497598958376324	0.491537819014179	0.489032428045996	0.493867501135285	0.494793643472319	0.497766630391886	0.503836818042477	0.512874476894834	0.495528987436334	0.506813085029542	0.514707305645532	0.506972218669263	0.480369505801687	0.491491582225253	0.496882943237579	0.487913937132575	0.47157231608037	0.489533483982086	0.497309637388305	0.494418375883224	0.497232334497542	0.499604444758144	0.500530901811755	0.493070563819283	0.501516530959495	0.500843211591856	0.50952052997095
0.492936519893092	0.510151225866706	0.505210765822224	0.496806499544082	0.497438041683021	0.502436954136335	0.51066990149186	0.487211906438169	0.491857770090935	0	0.487316719815763	0.504862844345929	0.498264147112304	0.502885632002207	0.502500194318063	0.5118220235969	0.506570754686325	0.513104650957029	0.507811347032019	0.510205015062471	0.505928717883847	0.509675845238996	0.511963328174212	0.507568591811375	0.503954587212986	0.502915610435791	0.500585954141839	0.500788029481233	0.497908154998003	0.50224989774381	0.508694197999573	0.495763587164017	0.502877430570379	0.516132374879842	0.510551523632813	0.486582614764624	0.502526400168792	0.509060780109917	0.496223612734082	0.495298921994686	0.517283260822296	0.504964957068719	0.505568199050468	0.478363362922594	0.503971503321284	0.501303749613254	0.502565878758249	0.506222580001134	0.502277507700124	0.508583158342204
0.490829827217548	0.516471620251418	0.502497795248452	0.497840987555971	0.49795009451262	0.504301461370342	0.513336033542203	0.492823882137589	0.490057027127893	0.490260683735238	0	0.478024393320084	0.49901528540079	0.506128239699497	0.505948761227258	0.515917978124523	0.512309854145106	0.51361856374978	0.508218579759925	0.513863401452551	0.504279879026251	0.512055294853237	0.51410618508051	0.501845335718513	0.502255704391909	0.491457717422024	0.502571237174454	0.501196900090443	0.498039217244204	0.506790037488677	0.512953706217798	0.509120840504898	0.507661259035437	0.518981345782006	0.511508380789985	0.478302368194733	0.503647998701472	0.50866440330431	0.499589298688982	0.486081957817078	0.519355773925781	0.504925112318238	0.514429258511558	0.480827025073367	0.50375949516185	0.502935590029777	0.499375311822607	0.507058538551652	0.502980639701636	0.511696459963916
0.489427003083304	0.515244520537591	0.505010802652365	0.495208412524834	0.495723498609673	0.502517768877493	0.514755802349713	0.48350276411059	0.498011073531939	0.480836182832718	0.4895231339964	0.490107022995062	0.493828280483034	0.505281876774695	0.50519409786751	0.50841102707753	0.509872288061353	0.514865465915194	0.510068123750476	0.509084667078693	0.505281364870744	0.512010643865125	0.515512729133655	0.50055440130477	0.495918283769669	0.482758120619303	0.501246949547142	0.502253745836288	0.498595585475856	0.505920233943462	0.512357425354698	0.506268179671677	0.506755859270874	0.516877336263488	0.510135850249811	0.477357146722801	0.504525702688619	0.512363920733712	0.496139877241957	0.494086036185352	0.491096556186676	0.505308411464289	0.494065869586611	0.488796591758728	0.505356513851023	0.502208246886958	0.498319437849306	0.507227066050857	0.502975849191975	0.511413935845194
0.495781656677011	0.508346412176384	0.506365438487256	0.499934583102377	0.503197686442229	0.507653326294734	0.518119655326721	0.487191366267317	0.479989722774054	0	0	0.480477324854272	0.502168997534537	0.494847464998963	0.50186865408662	0.509018021659202	0.509987218016361	0.517845258693685	0.512151776477337	0.516037906248904	0.506892508730555	0.514168991925383	0.516158344925381	0.489089082747436	0.490116260526722	0.483015990437687	0.492514519353783	0.489945303074185	0.49459340071384	0.503734337582189	0.511764301466835	0.483150114632124	0.501905173731907	0.504529236477537	0.503994521008873	0.47440491198522	0.487169006074621	0.505460573984247	0.486704376332833	0.472697871272299	0	0.493401038732241	0.477938295666554	0.470692694187164	0.494898602699199	0.49693671286347	0.493525858939343	0.499233813390666	0.50004941269748	0.507687681534406
0.496735600271222	0.515540966242143	0.505592017877678	0.497357543493161	0.49887334619096	0.504903043016291	0.514954067550692	0.481158501522644	0.49009681332894	0	0	0.484743237495422	0.497823168403911	0.495828822288235	0.502764670461584	0.509791812859805	0.508100641349012	0.516384813110339	0.510392486772472	0.513679630431008	0.50558256840186	0.510166006724169	0.514768126688042	0.503029108047485	0.495006253606056	0	0.492319957623184	0.494394790766642	0.49753387007805	0.500324976099454	0.512110814812265	0.512775123119354	0.501476284512985	0.502303219679272	0.496056372949614	0.485547333967531	0.493929475092298	0.506138648000911	0.486240491066419	0.44788122177124	0	0.494491647514812	0.507930338382721	0	0.498982264337793	0.502510984133519	0.491998034397013	0.498585685833696	0.498563405974868	0.508854576423722
0.483332988034587	0.490457798670595	0.492537446545407	0.49105896533523	0.490644628057658	0.495333235004174	0.509865547596556	0.479332106916074	0.479325039602233	0.494886002050706	0.483986204431995	0.488787434510701	0.494027574808413	0.469414219166542	0.481947037471933	0.48386936129631	0.492853160843033	0.501241569587227	0.492334932615244	0.502457890961916	0.497554725764924	0.502558663120189	0.495461936400773	0.491782462473123	0.484327561986022	0.466553529749182	0.480347987897454	0.486338927104854	0.476394111573981	0.479406699621225	0.486259218792157	0.480949739755784	0.476356435830866	0.489175817008359	0.492578254527833	0.481079319113162	0.490551612292733	0.488909989874804	0.484107787940688	0.477028117452104	0.468668689353077	0.490734335662242	0.467313250100679	0.476018006378032	0.484288081855829	0.481807079049609	0.489114159974752	0.491452305098469	0.485903518112343	0.491669035337491
0.497381702534519	0.529967796980757	0.507212208469499	0.503093731104715	0.496393771933948	0.506782011791039	0.519496151656141	0.481173477532416	0.482047375775518	0	0	0	0.499574004624922	0.485620782639613	0.497196520069563	0.512061787133783	0.505007376922434	0.517812908001831	0.517069955971197	0.519195650101147	0.51718433325613	0.509434352328917	0.526011539944488	0	0.479154516869337	0	0.491978889583714	0.478791954007925	0.482210933779864	0.492642814475665	0.507408484117953	0.485135922407841	0.505161406794113	0.492987497165872	0.482712955995648	0.459976255893707	0.489554713491027	0.503357182853272	0.479718323783012	0	0.505729079246521	0.484610478323484	0.475356836353342	0	0.490386630562251	0.495291374624518	0.497161851582638	0.49570399628247	0.486193229606136	0.495336713473649
0.497946732788072	0.521149020596115	0.514770588609909	0.500428935720553	0.503416746564701	0.505750029120695	0.516565151986793	0.481509542046147	0.481831357107906	0.477791875600815	0	0	0.494721278476449	0.497610485048279	0.505384814581054	0.514822002021427	0.517670851123849	0.517994626414244	0.510448091129367	0.518519124883582	0.509140887567041	0.50821761965549	0.527201009061224	0	0	0.499629139900208	0.494108823980811	0.503250994971483	0.49605532894396	0.501345798779557	0.518337510053629	0	0.493974925355676	0.483976176026764	0.515765739427738	0.50009685754776	0.491729531717329	0.490098433645285	0.511928021907806	0.456632226705551	0	0.503682263491787	0	0.500388411232962	0.498151033837045	0.490202484043076	0.511059355649851	0.504918087933142	0.495299930952584	0.505866743465012
0.482977003731722	0.509977620103748	0.496694493104454	0.484926426941791	0.486137009378819	0.496737192442533	0.509277152706537	0.481580925291096	0.482121738158715	0	0	0.448360472917557	0.48682327592194	0.478089164733868	0.493187483306372	0.499853155774371	0.500022307345948	0.512238234492097	0.500470695579719	0.504290843388014	0.500862251481912	0.503322994508908	0.508496466512893	0.487971039816832	0.490839812977762	0.506642090028142	0.48230149579195	0.489711322572115	0.482243302866466	0.486238840792179	0.49382836509908	0.469258319987152	0.484863222319391	0.492399765783358	0.488957164635663	0.471762612444511	0.484724377906452	0.478236391358279	0.483497444213806	0.478585273613035	0	0.486228162078286	0.474383894489632	0.477350370980247	0.487954893917267	0.491429080206423	0.491804465090737	0.490197271164908	0.489683759462803	0.498622611359647
0.494354196018205	0.512903342891242	0.502499971754005	0.496868198980113	0.496242111124177	0.504452911425355	0.512622782455869	0.486841237335354	0.485731740407996	0.498195648193359	0	0.491715431213379	0.496129901580607	0.486235371796756	0.496847341609373	0.506241475861457	0.502256380018369	0.515098381922463	0.506541313941006	0.512544077350359	0.504791455623346	0.509319313152201	0.518211510707504	0	0.48489823939371	0.517424464225769	0.487848375831361	0.484813119018132	0.488775652366419	0.495520380821893	0.505448525318641	0.49396871084287	0.495919038942381	0.493987052519051	0.501267770787439	0.481990845925383	0.484788533318481	0.483833316978926	0.484395697502485	0.476855216267059	0.460131451472501	0.491416706944338	0.470732020973493	0.493492484092712	0.490635403571856	0.495464228965848	0.488523878537853	0.487993088657148	0.496834319700804	0.506708272299057
0.479224541644349	0.510646737697759	0.486018429401656	0.494734531777642	0.490640011648613	0.500312486834741	0.505816286445363	0.473657511708224	0.475212173746172	0.473116192515981	0.472916802711032	0.472375088210491	0.484138924358395	0.477005174718308	0.484880595197699	0.496438653357543	0.494730629325794	0.509472935929924	0.494944285192193	0.503301512144321	0.499398157809055	0.506548008125272	0.505876330798755	0.484863041020578	0.491654404735755	0.472346448609266	0.482650194349092	0.486246733951169	0.477111364104109	0.482621280085494	0.497004100095377	0.470914796584243	0.485919579482813	0.499438370389161	0.497444861232656	0.476882038252894	0.485342943587637	0.489173373591798	0.488889794427994	0.4752159606725	0.470476548059803	0.48912567470737	0.466050020111365	0.467398405773147	0.486997260011869	0.485118974065875	0.487606601732311	0.492741197590062	0.488467018058938	0.492451707918307
0.494714959608218	0.512572819549496	0.503605612408546	0.497083585039279	0.499561612231292	0.505105095518451	0.517159365530185	0.472555694283621	0.475682438091171	0.476440333992356	0.492704093456268	0.468085654328086	0.499220701930536	0.480815712317555	0.495338326890441	0.506572848997515	0.501875169924479	0.514132998201807	0.50213072438288	0.511914097590084	0.505381375047879	0.508908753897913	0.512963755146913	0.485846701610578	0.485171460949141	0.482304302895161	0.482345172715764	0.48330717637883	0.482392413433245	0.493799364830741	0.502979179759133	0.485965511850979	0.495838544686593	0.502741663441924	0.488899493290594	0.478460010723101	0.488272291531599	0.488545386744777	0.482634892153311	0.484168743679663	0.475787650207505	0.488385356749021	0.466887149035244	0.469260205395196	0.491542337105249	0.494239434233997	0.485924531120123	0.49611662078827	0.492006340975893	0.503639128347937
0.494624866520308	0.515596771427463	0.506492204586609	0.497770892089986	0.495994242433238	0.503625249719148	0.514268495457374	0.484890855751862	0.477238546329218	0	0	0	0.495065587138857	0.490754813706279	0.497310198393599	0.501184638891695	0.508018489168584	0.513913131007075	0.502064755716265	0.512129623850242	0.506737415544501	0.509092919758782	0.514399991232173	0.491086749035316	0.478402571114642	0.500725984573364	0.484486373580623	0.487227115702945	0.494928677044682	0.495697551588021	0.500544335327801	0.44690863746393	0.502413265597053	0.500873652435289	0.497744539228856	0.487742295999869	0.48556830227011	0.499969822866294	0.492805691909709	0.494034707546234	0.493873000144958	0.488642627854178	0.491713448511659	0.500089406967163	0.495192516562351	0.495096469430677	0.485200848820906	0.49756116423192	0.494210886140933	0.506499115650486
0	0.472971528768539	0.480131894350052	0.466369180959984	0.492276966571808	0	0.503162026405334	0.465334073866882	0.463520597755447	0.440850257873535	0	0	0	0.464874652488145	0.477927570046785	0	0.473510682582855	0	0	0.485798716545105	0.488158047199249	0	0	0	0.480088517202611	0.450281076926428	0.477166081637558	0.478412121534348	0.475634528547088	0.489440083503723	0.44137766957283	0.449109855947532	0.472402364015579	0.479877187070818	0.467579672114405	0.465530658131051	0.466422765313091	0.475149377060204	0.471381793002864	0.473723838740171	0.425967425107956	0.47823400332637	0.452796778750418	0.465045066395782	0.47365629228562	0.464518813795668	0.465293273541001	0.482535209202798	0.47274292517053	0.489695276707548
0.484258559380229	0.47988842524577	0	0.457225471735001	0.459847093198039	0.508104741573334	0.507853369613607	0.472309335208369	0.474438706289334	0.470727770351012	0.476508110761642	0.506115078926086	0	0.478098528004176	0.481863128442932	0.49241515219385	0.494669054126965	0.506986675485323	0.497867419707364	0.504347511723529	0.505142033100128	0.503241240978241	0.510316848754883	0.497209094751365	0.486404339286588	0.473198632842151	0.479632825182713	0.482151201508684	0.479912507607818	0.481987126039644	0.475260499683599	0.475080805075243	0.473825299105084	0.486255105202121	0.500908236102869	0.471695971536907	0.482414989078538	0.479809802488028	0.477810262101417	0.471155785304357	0.48518430896847	0.485111764996411	0.471978998651287	0.472172740730548	0.483026048376232	0.482033920451678	0.480260082880372	0.488711127515662	0.482943766398149	0.493914547975834
0.485500321229949	0.49729742444325	0.494420283847027	0.487560263456263	0.489041377281151	0.492584933185733	0.506199597030224	0.477436031831853	0.478961768935914	0.481698861667129	0.475506346411701	0.471550827335945	0.492545276918222	0.475548354139933	0.485450135888671	0.492595442826841	0.494656605919998	0.50556393548136	0.492887512645391	0.501401033337022	0.496770900294179	0.50122912353251	0.502083931607172	0.490676738909358	0.487644721924586	0.467294931239657	0.482796994857234	0.488837058348762	0.477783870590366	0.48333689800955	0.488339048959762	0.481041236971503	0.484864567406467	0.495904125291564	0.495538757716425	0.4805026646211	0.491685169493401	0.488742779147823	0.485977608254452	0.483730512384145	0.471536622533629	0.49134116529292	0.466338583630054	0.462644137462383	0.486966300334731	0.484553023929234	0.487213824175271	0.494695418112844	0.489149993460242	0.494000906361134
0.494306812088142	0.508142364083391	0.505291056890915	0.49945505560529	0.500239453577865	0.506793553011579	0.515501017927804	0.478413128941901	0.47930664109864	0.474330294627243	0.476162895524488	0.473270825086077	0.496441640233605	0.479995064580599	0.490833995627925	0.508107062465107	0.506827029685752	0.515683255121424	0.504127080520855	0.514620597103954	0.50464303880959	0.512582482668823	0.509151274881122	0.50047154336649	0.487440593036052	0.47013441111369	0.483868531514973	0.486085068347683	0.481386837501966	0.490149359972932	0.500557358625001	0.485539618012925	0.489583146991805	0.499242000489691	0.496276611117374	0.483066693125214	0.4890889451951	0.496147046770466	0.487049942782097	0.485415400855988	0.472041105068713	0.492439346361477	0.469744191287629	0.46424884331822	0.487715051830865	0.487354161818821	0.490610673303908	0.497014469697404	0.489667525542247	0.499425754433914
0.494960994628993	0.511751370520545	0.502696030376014	0.498336934955402	0.49871191170406	0.503962704680676	0.515232597553637	0.479321095844842	0.482806497393508	0.483642557329865	0.477429240942001	0.47479838643481	0.497249946601999	0.482741273461196	0.496427323267512	0.504729238822607	0.505046431170086	0.515025317729945	0.506686435883726	0.514343784911784	0.503216416889907	0.511158476649075	0.513106284991161	0.484977945494569	0.489274448277832	0.477107746883278	0.486525528175991	0.488840083815898	0.485757946622058	0.493073987120039	0.505296234625681	0.492030175095195	0.493372983834193	0.495768405795206	0.4946837490172	0.479791282278321	0.492915273241532	0.492572187017731	0.48500000502191	0.4839478241848	0.480161547130692	0.491698142954548	0.473960564873662	0.471948082172557	0.489736434052276	0.491424814211826	0.488090549366135	0.495365519554608	0.49195771397638	0.500083737907622
0.470410646301508	0.489788374473989	0.47892725414082	0.47255545030341	0.474257512567182	0.481302614606232	0.488172661882472	0.454903503173502	0.462140842124427	0	0	0	0.471969192015752	0.455951699400701	0.475538780373632	0.485410268871188	0.483554818962345	0.491871427075877	0.483669237045517	0.488013643998741	0.487144271118687	0.489072366295135	0.491692778059966	0	0.470975353472536	0.467828124761581	0.471767732325083	0.470512913386613	0.469026552741504	0.469002389882715	0.478032505476374	0.4555111677444	0.476825243480803	0.457744161564556	0.491257140810686	0.459045196923231	0.452166779857111	0.469449878489411	0.468993230332599	0.449826200886689	0	0.473117919064209	0.464207895780968	0.453876793384552	0.470492882844499	0.477374370109414	0.469063645388335	0.476340242265196	0.479474009059415	0.484643961559447
0.467848069893198	0.508955935828772	0.479993611919059	0.471265052969155	0.477122503040172	0.482753409170678	0.498393412328099	0.506351888179779	0.451956561482218	0	0	0	0.473423265361724	0.457014183311929	0.489235610938966	0.46820268034935	0.468212423501056	0.501184671909746	0.484406212939127	0.490086898017575	0.481761000129117	0.493771544656915	0.483862598533643	0	0	0.465946704149246	0.478688567876816	0	0.491296944035872	0.490398441745955	0.482864480099215	0.47003248333931	0.459171156553646	0.455338299274445	0	0.492140573415862	0.487255673356107	0.502995312213898	0	0	0	0.472964963173666	0	0	0.486694882973704	0.495682267470696	0.485009213681327	0.480623871088028	0.469842702150345	0.501407758952384
0.486280992068072	0.52093253695415	0.492167130812849	0.487246563427068	0.486995560299255	0.493585837082932	0.503416294625598	0	0.511319994926453	0	0	0	0.486679941304631	0.470776533426924	0.510751709951987	0.510987491669444	0.501863065029415	0.5112320306626	0.505511216299413	0.503808223936498	0.500592864929805	0.504098716159551	0.513986237834156	0	0	0	0.488608926843205	0.500604271888733	0.50466343917337	0.501960070708737	0.513935151372509	0	0.496759623289108	0.534654557704926	0.50235752372155	0.479989141225815	0	0	0	0	0	0.488165229392325	0	0	0.511408095122837	0.498929913289108	0.491293549537659	0.495338439941406	0.497483163725771	0.50939974965901
0.488124168703824	0.519959862968911	0.508670930403738	0.489441388996505	0.487598311645728	0.493652835076982	0.51280299541988	0.469618550134014	0.47062037194664	0.481473296880722	0	0.482681155204773	0.4905521396405	0.507759519251603	0.507485438804716	0.51034182246354	0.515454430064522	0.519685134454504	0.506470985259292	0.511512451431376	0.500123109453588	0.513284642124417	0.521936852020812	0.516884326934814	0.512057349514478	0.510073661804199	0.501024438801961	0.497751123031407	0.497790380340079	0.506477205557153	0.520398966074079	0.527396142482758	0.511275037471093	0.521677316858687	0.520255195187951	0.48697042012089	0.488956908352752	0.511392984554764	0.49093453180049	0.523539006710052	0	0.506178898392466	0.510648531401266	0	0.506296186956835	0.502152263733392	0.490391857778509	0.507919434129598	0.498756110426388	0.514036424480065
0.492160498725009	0.518231298285513	0.504001078147151	0.495887448345292	0.496428176271833	0.502378480876373	0.513305580911706	0	0.495846541963254	0	0	0	0.493260058373888	0.497092951083621	0.503941993380794	0.510493767504839	0.502584130212102	0.518275973212145	0.506290422695889	0.513569810135789	0.503188950484666	0.511392984985993	0.515199125894448	0	0.500350296497345	0.478841692209244	0.477669485864662	0.497078716599992	0.493422836813889	0.496628469740676	0.510393272434437	0	0.498386758575681	0.494993302847497	0.494552239319925	0	0.51004159450531	0.514283001422882	0.493248044955036	0	0	0.491937313847172	0	0	0.492953639677599	0.500952767592121	0.454955071210861	0.499764559221319	0.498799167119922	0.513685480605653
0.499849819474012	0.51340499044463	0.504334546823081	0.498993005052301	0.498209992163339	0.506142758535445	0.51342291553037	0.475347246937909	0.483202112650532	0	0	0	0.499300829781097	0.488324869696497	0.502409092695585	0.499677625496282	0.507657206835059	0.513103397649258	0.509142150204731	0.512445661369912	0.506004448691201	0.50760396962083	0.517330041969966	0	0	0	0.487295829728335	0.506261833456728	0.488500174686539	0.498737623393647	0.508869420641485	0	0.497654101345699	0.515750854217771	0.51124704697626	0	0.454638361930847	0.499252668297109	0.480289580236108	0.445538133382797	0	0.495537479862194	0	0	0.497601316750169	0.494838911170056	0.496412226103208	0.495360368320293	0.489046413696204	0.513236464451003
0.494587470659503	0.519289238892782	0.508798226757187	0.4963289751719	0.495751479616973	0.502904257123583	0.51783197044796	0.478891789913177	0	0	0	0	0.495032662514613	0.485502253782394	0.501382323027091	0.512239148028999	0.509054897267422	0.517222111480268	0.508701499484399	0.514231910087459	0.504765519996518	0.512314703143278	0.519662427412713	0	0	0	0.486139536854303	0.478291988372803	0.49250118850453	0.499974189287167	0.507967036177355	0	0.496066886485219	0.514060504824899	0.502651479641807	0	0.457536339759827	0.50361401405313	0.508578181266785	0	0.515015065670013	0.494822670703567	0.442760109901428	0	0.504472420437769	0.499839441726917	0.499234270090272	0.506558518782926	0.500280849835457	0.513556759733436
0.492128138337838	0.512593436965731	0.503214684047508	0.495776187526874	0.49636868736456	0.503495973429375	0.515536699419382	0.482706815004349	0.461895674467087	0	0	0	0.494716539975483	0.492034139267745	0.503925688832788	0.506311080743159	0.508463480454197	0.516541038153402	0.506670558053824	0.512253313151592	0.507287323991201	0.509404892604272	0.517358051540805	0	0.46857163310051	0.477337628602982	0.497441934789003	0.498917744832521	0.49234964163434	0.499859544828812	0.508266185728256	0	0.502879806073436	0.505867169436679	0.500080445153054	0.499304413795471	0	0.517429292201996	0.476606100797653	0	0	0.497149890542376	0.500835376994496	0.457809537649155	0.503020578518552	0.501007957057467	0.497533860617879	0.494654316881203	0.501915958897314	0.512058092071428
0.479956655993915	0.51745779021926	0.494250118671022	0.482366278293782	0.4835845198412	0.493403942389988	0.509078061091504	0.479677497709745	0.484853235945507	0.486339237309452	0	0	0.48293421515645	0.483911447554743	0.506612738223434	0.503031751139184	0.509819804939745	0.514786045075755	0.501549581965108	0.503050920784816	0.500152808080152	0.50647023796611	0.51465844868214	0.491059243679047	0.493885973492037	0.503258317287579	0.492650078200865	0.502711350550007	0.502889918765627	0.503419848358928	0.506274802069701	0.478722435451859	0.502318752163632	0.50876903923627	0.504908081314862	0.476265368674196	0.484688794694322	0.488301584453978	0.487591890356386	0.486023628069449	0	0.495143423102324	0.483941916700388	0.463308364152908	0.504742927845445	0.504744215190944	0.483412057159026	0.502661999053772	0.50061100242631	0.510666994637825
0.474740445555776	0.499411113505211	0.493673244325643	0.460404610402151	0.489726551093012	0.484724956492292	0.508602597275182	0.458020526539694	0.46114543938335	0.473956946011253	0.458481192588806	0.463013476688276	0.50186358433427	0.452075858530469	0.481555181619573	0.495511917641184	0.491174324566382	0.509629800436356	0.489692916303476	0.506523244301872	0.499790978758824	0.509483772338751	0.504170181669783	0.482335091940023	0.475485733200397	0.459684845479409	0.467415443167318	0.482001847239996	0.466199497817648	0.477164291154952	0.486266763555024	0.434659303298208	0.482729437103087	0.475377577109095	0.484392378707983	0.457277894024882	0.463505696043218	0.461059925814864	0.465476522432195	0.467463418536286	0.463532559840574	0.475572368677317	0.469385942809103	0.459478716956465	0.47241619450502	0.480122802839293	0.478404107275186	0.482635644478664	0.477519322199259	0.491172517230417
0	0.47138877688255	0.492845565616409	0	0.509164869785309	0.498444483700599	0.503248989582062	0.467143714266154	0.465500544991676	0.469548139799272	0.459161877632141	0.464833047404986	0.475364804267883	0.446565339020506	0.47551129634574	0.506769582252251	0.48643833398819	0.507224917411804	0	0	0.485668748617172	0.489912062883377	0	0.47491529583931	0.481491300400134	0.461388675636498	0.468159113549501	0.486213133725812	0.466435944317032	0.470501807320868	0.466334594800105	0.441505243642112	0.46294385377285	0.466894204016001	0.485020688984015	0.467628314305766	0.47402243502393	0.469298560809014	0.47252957838565	0.46531614584076	0.465709428368571	0.479537607342531	0.46593603559483	0.462839821103418	0.47209705330586	0.478619982015581	0.475772508205167	0.487964151621758	0.478199252307308	0.488074351184887
0.492130461874677	0.521731700048876	0.502541371637258	0.495092855176289	0.493778486865497	0.499238711720238	0.514102255041349	0	0	0	0	0	0.493734599690046	0.496063588281519	0.504059516218277	0.501578660821536	0.504527797384526	0.514950210131064	0.510371856214691	0.512558859416858	0.508243092953693	0.507525779916433	0.514686835854514	0	0.521281003952026	0	0.497405553211334	0.49050534363295	0.497620844977548	0.503000386203621	0.50897676927654	0.488089114427567	0.498291928245687	0.501674789504685	0.516338203174641	0	0.492379575967789	0.488641077395993	0.492180316293415	0	0	0.497191913682356	0	0	0.505524100008051	0.502502402595643	0.488514481637255	0.487054051774813	0.49819429113822	0.515619988404677
0	0	0	0	0	0	0	0.452307194471359	0	0.423568278551102	0	0	0	0.480123560946417	0	0	0	0	0	0	0	0	0	0	0	0.434701205277279	0.466359372424231	0	0	0.452577769756317	0	0.471911400556564	0	0.474587142467499	0.482298245806727	0	0.470329582691193	0.446985739530448	0.458936244249344	0.492512971162796	0	0.485512495040894	0.431163021561281	0.424040251546758	0.50562846660614	0	0	0	0	0
0	0	0	0	0	0	0	0	0	0	0	0	0	0.46738851669687	0	0	0	0	0	0	0	0	0	0	0	0.429094087252614	0	0	0	0	0	0.498742759227753	0	0.489388524015371	0	0	0	0.456690758466721	0	0	0	0	0.413464015213699	0.44234225153923	0	0	0	0	0	0
0	0	0	0	0	0	0	0	0.49891185760498	0	0	0	0	0.476272507183477	0	0	0.483961910009384	0.512095510959625	0	0.526956558227539	0	0.518533170223236	0	0	0	0.454740634300707	0	0	0	0.500168561935425	0	0.443641394376755	0	0	0	0	0	0	0	0	0	0	0	0	0	0	0	0	0	0
0.501599808648612	0.516342873682364	0.507336502347973	0.501297507604186	0.504826008038474	0.506713746751016	0.519784552024168	0.486230527512202	0.489095434886284	0.480928565451475	0	0.496128626711166	0.500868366381215	0.499838954713503	0.501943886915297	0.501879498405511	0.509417883983305	0.515805053422771	0.51293791920118	0.516513950700288	0.515676993973998	0.516471113842869	0.512838655027648	0.49859129664136	0.498030055002832	0.492470805265197	0.4994500332316	0.501821514034284	0.49596496274242	0.504009645868735	0.515559446254744	0.491742542611966	0.508196132107337	0.515884116426936	0.514474710533765	0.4905659219599	0.502753582830099	0.504894591608013	0.497897453071061	0.493080429752223	0.503813823405978	0.504007515450688	0.489767240937113	0.488861304532041	0.503997944755958	0.497592604074316	0.497025374435741	0.508330066937403	0.503973663466206	0.512165326426156
0	0.50576548627774	0	0.502115718493004	0	0.504104758636746	0	0.479535027722716	0.48179650271041	0.472191244363785	0	0.461410969495773	0	0.474435945928202	0.492878934668223	0	0.514255225658417	0.512654006481171	0.512627221510466	0.491944044828415	0	0	0.509255707263947	0.508942559456355	0.493626028299332	0.470128860063746	0.489905872052833	0.503422149089654	0.474555597708732	0.488821814085334	0.476044476032257	0.477123392172499	0.503155529499054	0.512724384427526	0.507536420419034	0.479889680288457	0.488298551234838	0.496023751793327	0.485590659139938	0.481620063235482	0.470070230234853	0.495037455842309	0.469354842100736	0.461186574517061	0.490352779265737	0.487065313170086	0.486471595622055	0.506189726206118	0.483979751472011	0.501443578265265
0	0	0	0	0	0	0	0.466276324660022	0.480815197613297	0.436893478480984	0.405010432004929	0	0	0.474229259096387	0.49374184012413	0	0	0	0	0	0	0	0	0	0	0.445313455543688	0	0	0.458008902069104	0	0	0	0	0	0	0.465591810264859	0	0	0	0.476356953382492	0.454248762331434	0.484456062316895	0.455913929104117	0.456217594298444	0.47568491101265	0	0.495809212376101	0	0	0
0	0.478015045347946	0	0	0.482470996781176	0.474355190992355	0.497624081780619	0.47766890582103	0.448066651821136	0.471329120597147	0	0	0	0.483376903025158	0.460287600755692	0	0	0	0.461166262626648	0	0.469227224588394	0	0	0	0	0.451986970692006	0.460295617580414	0	0.460257468832825	0.480296730995178	0	0.480161086582905	0	0.439464464032407	0.495111275914736	0	0.497171640396118	0.445633530305184	0.491779296160803	0	0	0.499100893735886	0.456681247734843	0.448263699303284	0.464593787505613	0.4611796438694	0	0	0	0
0	0.465811180154689	0	0	0	0	0.469174325466156	0.447788838388133	0.460362915374934	0.437897890109895	0.430904030799866	0	0	0.46832464220638	0.481347439318455	0	0	0	0	0	0	0	0	0	0	0.438998244207239	0	0	0	0	0	0	0	0.443513035774231	0.46743840333061	0	0	0	0.457490660199043	0.479858249425888	0.480617016553879	0	0.438905288723907	0.447553045755789	0.439251899719238	0	0	0	0	0.490135371685028
0.502676013391789	0.515101850032806	0.506392866991656	0.497611608233105	0.493244084529053	0.50410005607625	0.513482655894177	0.472954600720741	0.481276333332062	0	0	0	0.493432570383533	0.497176193934866	0.4990219828589	0.488888323307037	0.506101807765084	0.517369942519518	0.516377672858814	0.503280060893163	0.508168637752533	0.504362761974335	0.504856743024857	0	0	0	0.501150081048213	0.492860302988542	0.490837009717177	0.495361612288107	0.517724038230621	0	0.498919529859227	0.517752826213837	0.501824141550184	0.478255500190164	0	0.506994335234114	0.490413930616167	0.504314720630646	0	0.507539159978042	0	0	0.502521357369878	0.49769886484029	0.505924274980098	0.519098312934362	0.503503723665426	0.501309235658314
0.496860988708882	0.492609714692674	0.487799615350658	0.49476830575751	0.503537279467061	0.50470085187531	0.506049444356396	0.491127025776747	0.493964354944765	0.506263911724091	0	0.480640370895468	0.50480604778207	0.492249486773617	0.493580849677785	0.4923115670681	0.500283972861641	0.51709484001039	0.501263576639391	0.510949737848594	0.505249008370553	0.51046694430485	0.51462493760081	0.492240060325472	0.506290685080077	0.499951392412186	0.49094594718555	0.505760886663314	0.489358941930557	0.487993473015748	0.502190748269725	0.49110976678981	0.490931147633403	0.500725836674327	0.507936695464927	0.49850985263206	0.508664808737752	0.505997510807429	0.496523158103584	0.491499096567904	0.468687325716019	0.505948094917964	0.489500947218216	0.490297000130166	0.498784284290553	0.498371926954575	0.498563131653468	0.50302125504136	0.499038524409717	0.499710820197057
0.486702735187061	0.502996907416485	0.501968949698177	0.491747286821029	0.498628394142774	0.502461441876324	0.512948872173237	0.489526454650941	0.489585478974542	0.507075428962708	0	0	0.495975613829501	0.488756341855289	0.492584715642526	0.493776544325192	0.488530456679804	0.507670970891883	0.496583913403959	0.506067279592572	0.500938485466886	0.506503557670067	0.507325335274556	0.505935030165676	0.503450965831517	0.484765470027924	0.491587134676943	0.492934295575138	0.486252689419586	0.48820874339746	0.495302163269438	0.484861367970947	0.488596306133133	0.509531193636881	0.505739917786766	0.489739027811422	0.505196811671933	0.495632949364549	0.494603581169374	0.498478229258906	0	0.501636508437955	0.480349515940977	0.483955477665263	0.493900157813429	0.489856004646551	0.496815219100603	0.508629017915703	0.49805408701553	0.502413728744891
0.484674240383594	0.500234468766836	0.496845174305979	0.480108385081789	0.482370118840459	0.486974557191297	0.505490611153934	0.472374803505665	0.480461072227873	0.497941517705124	0	0.46196174621582	0.476532871127056	0.472417047488013	0.475156859318422	0.490720539644032	0.489779720277963	0.494633630328131	0.483512313230547	0.499195853458403	0.482142095854128	0.487481473448291	0.48012763261795	0.505165396075413	0.47456553259767	0.486207669680739	0.479826924843436	0.485727350308361	0.475158152161098	0.475539324089545	0.467495314207202	0.482515618278167	0.487844416753382	0.494439269974552	0.481824685972549	0.473050533363303	0.48964843332952	0.477212459522344	0.485385863385294	0.460349302899817	0	0.487391108445552	0.486555012498396	0.449036508798599	0.483095287749356	0.483856103728377	0.481240253819047	0.48960135486052	0.481462480605664	0.486497492647704
0.498349097671056	0.507023341382714	0.507133321863972	0.500249534709236	0.50222154673349	0.505312646622153	0.515159042836234	0.49069297439741	0.489064259763789	0.508677458389727	0	0.500365070823092	0.502752224746339	0.50444037089636	0.505836921447222	0.502711892854982	0.508325292396416	0.51730967929002	0.507311616357631	0.511357183209075	0.512319899833198	0.511851513732398	0.513928488367775	0.504040885067117	0.503847640834937	0.497339568620187	0.501441920294152	0.502302585818351	0.498216200466889	0.50549699807887	0.511453187129611	0.503799471453504	0.508330734901234	0.518242367293568	0.511198436397159	0.49091177858524	0.506126919586865	0.512121296915234	0.499838375746706	0.498410923464497	0.509562313556671	0.504707074189715	0.488955525295668	0.513133823871613	0.503937752562396	0.50376743387469	0.501945911077882	0.509713408316606	0.504856048877951	0.512641090585063
0.50070095531335	0.516479478874771	0.510302373385484	0.500677450047539	0.502370507007029	0.507867771916834	0.52024281052043	0.492346522355902	0.495343824714446	0.493991023242368	0	0.500455470296472	0.50130030626388	0.510141335525327	0.507592986829274	0.512480017584927	0.51121667210038	0.51947747613226	0.513276019727855	0.51787398130772	0.511314974308937	0.514457247313361	0.515136867899113	0.499679361800655	0.499354753982483	0.5135794178705	0.507003900298297	0.507182061901606	0.501131778115831	0.509098775559399	0.514424092742906	0.501713600255449	0.510934962991348	0.52259892652322	0.518441880628459	0.493504930838777	0.507048641652817	0.513509745660127	0.49935388482026	0.496070685168564	0.508948999020022	0.508122868160075	0.500379911700365	0.450982749462128	0.508227735906267	0.505604421969544	0.504131651925799	0.512321272416868	0.505054242133339	0.514512442635872
0.490621914065611	0.516944282237164	0.458100825548172	0.497973280907074	0.511221829454446	0.505955280750037	0.505069441498112	0.492777037619144	0.483819223602344	0.517570912837982	0	0	0.498651276677881	0.497755914034744	0.500068098444791	0.511809229611388	0.514132071519133	0.507841685863949	0.492522094912861	0.505520282381599	0.509119602181874	0.512940814161507	0.512141108512878	0.518060386180878	0.49542784358666	0	0.491972343710416	0.514429962546795	0.48861726487585	0.500599804050219	0.511940114653006	0.509950521836744	0.508326319868794	0.511009622661037	0.519765629851332	0	0.49850804390127	0.507114264937157	0.491153446875097	0	0	0.503229593425276	0.524400353431702	0.49294945716926	0.497353300504386	0.497816479847408	0.499899066657255	0.50818344224757	0.504276180093972	0.50966895278245
0	0	0	0	0	0	0	0.45147501122823	0.45553097105964	0.427146541832947	0.432302295289453	0.432021525731527	0	0.462733895258638	0	0	0	0	0	0	0.472365140914917	0	0	0	0	0.446088888828937	0	0.469136208295822	0	0	0	0	0.443474113941193	0.466445296852697	0	0	0.478800636098176	0.429597232327304	0.473039835691452	0.450343693440467	0.460506068205814	0.463323684004155	0.446389516778869	0.448548439408342	0.472337316796823	0	0.429621040821075	0	0	0
0	0	0	0	0	0	0.474427729845047	0.454413058486706	0.459974244702795	0.422833491064888	0.413332590806348	0.419927879103992	0	0.461999435751193	0.466323882341385	0	0	0	0	0	0	0.465463846921921	0	0.448325842618942	0	0.435323471019906	0.453395800878074	0	0	0.459911555051804	0	0.448240285070159	0.452646001513601	0.438872158527374	0.469546695383327	0.472190169738111	0.458767138183167	0.462985878728505	0.437326334176692	0.449061692703159	0.436237639000003	0.453237118582981	0.433764681313979	0.436543386056104	0.468781638174763	0.437686145305634	0.455315917730331	0	0	0
0.486974437931371	0.493627653645963	0.495833437165932	0.483750017871154	0.475771263947736	0.484001562709284	0.480779705001739	0.512616977906642	0.504945459315022	0.509724978407691	0.506352861221344	0.503932952826541	0.48605298088167	0.509519573775053	0.488087683305507	0.498154874015351	0.49015584612247	0.495902523155748	0.492298119654904	0.497588889324993	0.491117390432159	0.490925519447551	0.495133997583184	0.501665401309852	0.497268045470523	0.496350997424339	0.494760228736684	0.497211130072082	0.484339759273633	0.482889125378337	0.488234764849281	0.507115684691283	0.487339551255924	0.497024041654741	0.501452904851366	0.49856282662541	0.507466521052243	0.502283328816065	0.497743330260581	0.509765523036551	0.505020009460216	0.49949776806856	0.503760404965153	0.500692452743769	0.49666705743651	0.490247140968352	0.491489418674049	0.500907875716692	0.490178209940066	0.501621453702414
0.466107156109894	0.484003514340499	0.468627404816659	0.46382437617839	0.463217228754753	0.466111558587315	0.480891962514777	0.474250506984058	0.46600248491603	0.465684277336862	0.460841112839723	0.458171925522506	0.463539448984566	0.477031837139045	0.454356989611059	0.463125062132398	0.460737078679981	0.480030637785714	0.466212751676899	0.488964560056994	0.475347280059454	0.47969956194561	0.484668183464769	0.465849243146776	0.463729567827941	0.445445517612159	0.460060559823119	0.46370596885902	0.453953187648278	0.453256830448683	0.462696375025206	0.466758976833378	0.460633709438087	0.475677337423626	0.48437451892176	0.454971860859592	0.470605223615743	0.471323956236465	0.459715704935564	0.468466309975546	0.462192095390693	0.465192327824558	0.45858812123809	0.453762955764902	0.463931317630188	0.456800788385113	0.45086240972769	0.467843403587517	0.458424421115312	0.469951706552288
0.467653515572428	0.459404053359804	0.466038469313609	0.463962876438149	0.469164476707404	0.464876307963745	0.47139746956417	0.448560894268792	0.444084048432602	0.428157533316413	0.396601815737136	0.410615434614701	0.467195875078349	0.461430088971515	0.461695334979934	0.470948428511534	0.470292754760454	0.466761765920457	0.455315883546232	0.472841275879682	0.463118868989447	0.463384444781853	0.463990453229354	0.449666832447352	0.451558585294776	0.432270848363565	0.454679405109425	0.45934465098324	0.451555068002458	0.457174045791662	0.466965937431877	0.452320395412612	0.458713573337035	0.451504720085042	0.459114620250319	0.443568433936014	0.460950803140173	0.456086404678315	0.45600024608059	0.45194944196989	0.438513960326747	0.460113432121995	0.438523038661649	0.434585352502248	0.463298449049206	0.455906263900078	0.44114475272869	0.458010150523559	0.452396816979928	0.467153672112512
0.473732698313448	0.470870393673283	0.457220533026015	0.471884982479337	0.471244374178022	0.475356219381176	0.484656310140358	0.468235859604512	0.463687676276893	0.45869480609915	0.454404106277753	0.449081018471348	0.457843306791555	0.477304087588408	0.458778922296953	0.459144291215152	0.459677945985686	0.474242372598918	0.457992469079035	0.484173886960436	0.472347185719792	0.47481136171285	0.475393492685223	0.444436328107838	0.464032841452828	0.43018889112164	0.465376213933786	0.466459998481447	0.45881669146032	0.45845936151946	0.463513969285447	0.468029078658232	0.463967380802067	0.480064480230477	0.484837638268511	0.460060399664103	0.472575073404497	0.470785656914645	0.463439747483677	0.468321131614712	0.456696558726224	0.466909795726999	0.447124253809663	0.441247857234089	0.467707264122579	0.460775834199306	0.4519479013973	0.467913866080808	0.461042819746756	0.471089552060622
0.463324597085764	0.467940694572072	0.47666582440591	0.465552188935038	0.470997964031833	0.469658488848568	0.472167163210958	0.478077275869416	0.470287584713779	0.471910805559225	0.471189089192259	0.464091925421677	0.467286777524413	0.481136907422551	0.464470503479849	0.459977733235441	0.475123574432456	0.457264342897279	0.465401668894129	0.483930453462901	0.468126894077866	0.467815822255333	0.476023134930525	0.460902289686778	0.467629705545262	0.449927675795783	0.467511823059691	0.470383917606267	0.463408160826786	0.462073820965319	0.468180796678386	0.477505235007179	0.47227393447541	0.476879592079119	0.48432795279695	0.467349509476052	0.478538771884373	0.476166503969836	0.470477557372737	0.478974251000147	0.469100785311262	0.473880189288136	0.468142096092384	0.460885613245237	0.472016081811422	0.467410279070444	0.456572007897646	0.473837919822444	0.468061083251171	0.474458279396723
0.452412516015063	0.488664107310848	0.466195900757775	0.439423481207191	0.447015987884752	0.441361292676352	0.45731924470711	0.480121298089704	0.472748702927597	0.474142371637085	0.479814095709556	0.470392613179982	0.45902588138776	0.494180386772507	0.462168209345161	0.467787715592114	0.467095323203426	0.450980426265673	0.468362821158738	0.489738162066346	0.474397291189236	0.477086853752672	0.489581143245082	0.477241300870625	0.468051012603696	0.457870690191741	0.467979201872441	0.47011813163404	0.46140294440963	0.458635973356683	0.461994187476292	0.469731699025686	0.467564918928714	0.48378042460061	0.494458560245168	0.462319282306549	0.485252483568135	0.486553942521976	0.473987025955563	0.476895993145939	0.473276197238586	0.476666441717073	0.469353278741901	0.463158793412243	0.473231406692963	0.467163308201157	0.468377646664448	0.479677121018218	0.469588863916289	0.479570609209242
0.47474983541357	0.478102830876309	0.467929751714842	0.47492965994861	0.473679909537106	0.479459951596495	0.486640102934482	0.477980173226003	0.471106898612248	0.476922253599036	0.466911588886137	0.468901176863288	0.462376040254508	0.48874603890257	0.467846571659414	0.466554726280908	0.47096121181426	0.472022856882942	0.468343570156371	0.488503280626092	0.475806602621085	0.477284882635221	0.482122906466537	0.46268821156218	0.473736020882038	0.465312606199713	0.476771414027002	0.475008788195105	0.467698047404496	0.471389607683087	0.473957058785746	0.477422111756996	0.472094285101369	0.490158570672474	0.493716059404665	0.466872819629633	0.480248705136174	0.486086355162056	0.472853664506506	0.47967495641319	0.485701681432351	0.476971886084403	0.475322051776907	0.467754594292859	0.476935392977412	0.468601842264194	0.465939710943056	0.478472859899378	0.471127234210844	0.482454516091783
0.441778557768209	0.450593398189268	0.447736091264292	0.469703932789246	0.466678149157875	0.466424336560587	0.469208159002016	0.494686168533365	0.462876033331085	0.497785371908636	0.503256904917561	0.484282754290025	0.429891735315323	0.471349900737945	0.460490249496488	0	0.456164652607729	0.470193557998688	0.453007203828626	0.469318768125407	0.472250212241336	0.451054872315686	0.459177839202543	0.415897734044059	0.447779052239296	0.477058564420174	0.466853682043792	0.480667307547303	0.452230303852193	0.46520477213108	0.470481523280636	0.439225192993955	0.466908497989852	0.451195311469826	0.459198309310819	0.478662587939205	0.466197129021583	0.464397656893199	0.473147732626883	0.469626018862257	0.447082651368569	0.46902289498104	0.481621816639029	0.484657279186662	0.46671103940766	0.464115337724241	0.47118315773873	0.476245307987799	0.49760627746582	0.478834262454406
0.47696102114781	0.490085748804249	0.473469556777116	0.476627955092317	0.478943705169707	0.482338495902081	0.49521788557128	0.497705546439905	0.485905141858861	0.492738750661317	0.490669029898663	0.485489939269432	0.466541500395374	0.494535896261151	0.466467096880424	0.466215469127336	0.467048495759345	0.490744779727588	0.471892290674514	0.495350865351275	0.482038058038379	0.485697758957377	0.491537589845796	0.479536530308863	0.480374383877729	0.476504772117492	0.473082815260305	0.480884566462403	0.465721699651138	0.46634725167294	0.471031869444394	0.487892745940404	0.471757736116013	0.488012637661122	0.495153440622264	0.480408330220941	0.491082466914054	0.489445115759946	0.479181102608396	0.492401370099977	0.49458130919419	0.482001863026389	0.488868385068662	0.483351423239976	0.477570774847595	0.469284622454696	0.47015457869216	0.48241376451736	0.474259483497832	0.481649491432675
0	0.505726379380287	0.503110416853672	0.490742109324983	0.503417661861463	0.508498503789052	0	0.513919042696812	0.5072024681483	0.511503806341171	0.509994308872909	0.507707867087906	0.470452156661897	0.51110305476805	0.497699677661402	0.503534164204528	0.5039701311143	0.514204008856488	0.493883236115885	0.500322827086509	0.511573750056972	0.496000478098995	0.494948936288944	0.502534116893749	0.498536232453773	0.500218593185663	0.501751571673281	0.502554381806518	0.495729244691295	0.496360040510191	0.50386213186872	0.512074958129737	0.485389804311879	0.502287458966195	0.501216270764133	0.502071511248704	0.509366375395111	0.509378748821938	0.503856384220885	0.509599136046676	0.507874664693678	0.50392821761514	0.507532322988398	0.503606269613951	0.500811200862802	0.492597554912892	0.498505440134412	0.506975791265921	0.499539777490067	0.501953893485576
0.469640694873186	0.504164976597034	0.488011552005814	0.473193317697868	0.474897079122222	0.480447633038017	0.494988114725784	0.471353985997012	0.472209999556615	0.458875113838578	0.444747238237805	0.45124957935957	0.473652888026929	0.488548226179233	0.494625614738378	0.497247171556628	0.498169732975695	0.502702415126773	0.494082422707593	0.496290735458621	0.486958601041454	0.49356066984983	0.500745942917856	0.48511598945208	0.491417561283804	0.457571741275044	0.488961941061237	0.491186951962745	0.485519736762355	0.497215011328215	0.498778687921678	0.479770364533611	0.496726219117858	0.504928308466616	0.508071816654957	0.475983547942933	0.489656017921771	0.49045121277663	0.482575048620554	0.471007318107799	0.46707513320494	0.490008898267363	0.463254877609701	0.458293964086967	0.490968269182776	0.49025068722201	0.482290058945481	0.496362632608635	0.486964547976959	0.498728919125698
0	0.474425463573919	0	0.469375865258001	0	0.474582246716088	0.47658471137804	0.467335282520491	0.463531509911852	0.442306758662033	0.415637193020237	0.424878914541109	0.490135399050213	0.469027234173536	0.474421117682425	0.46440059778746	0.471226959271509	0.47518515586853	0.478213250637054	0.484912552791906	0.472771645585243	0.476538481232805	0.452491417801366	0.472205638885498	0.47986768184252	0.438932859882842	0.469908551469578	0.466824330226929	0.470832709753795	0.461137710646073	0.437978970767493	0.458158171322665	0.48387220496598	0.459392892815318	0.466417893001691	0.471363882512391	0.477867497008979	0.469039208200222	0.474110353370181	0.466951199104891	0.455172112407173	0.475066103220805	0.444172151498828	0.445238391959731	0.474456810749357	0.471621880400623	0.461629918972965	0.473717507966291	0.472164124615536	0.483827849876308
0.495846756084347	0.511284228620167	0.5068229207358	0.500506253556546	0.500899344024483	0.506248607834522	0.517199693871065	0.476331286609304	0.479872512613868	0.455649127208709	0.444314947198895	0.439855857294653	0.50100003810589	0.495925262331613	0.502375357849302	0.511466104466554	0.507784072460924	0.517483319815922	0.510202094054411	0.513225737243504	0.506351759802274	0.512167078575708	0.513994949016409	0.506167285672082	0.500316116264839	0.45059351080243	0.496204919033833	0.503459905877869	0.494859990206867	0.502994550459316	0.50927058984155	0.482638097723997	0.503864817220293	0.515161453749823	0.511620163388093	0.484508489451781	0.493029437385323	0.496145362594402	0.491540006659119	0.470733052713385	0.460746415658435	0.49844800627801	0.456410452591711	0.453110979938402	0.498465366990256	0.497253473956495	0.495241052919742	0.502675183243843	0.498010244041906	0.510593675719513
0.494524673011536	0.498099973182716	0.501648066900379	0.486415594081475	0.50228369923672	0.496734949266546	0.509822015543502	0.487694238186928	0.489521483109213	0.474215756735211	0.466596378042358	0.455882587689276	0.505782001578153	0.487682637403383	0.493462831955349	0.497624497250352	0.500682830658421	0.511841631219898	0.495255975305207	0.499733502988338	0.505835354328156	0.507397850693259	0.482525110244751	0	0.499226018049538	0.464083294549272	0.487501489144308	0.498843855292567	0.488089028705369	0.489752252283613	0.504296987986786	0.479762177540544	0.495803012578507	0.507040181365774	0.501567556068854	0.483736055666864	0.487889826786712	0.499527445288755	0.489691961227819	0.47866256064248	0.462253067549719	0.49787263825418	0.464779624490352	0.462861611801262	0.493859361635748	0.495310049462474	0.491776120144683	0.498567892719571	0.495615007870073	0.507326655332097
0.478578028800442	0.516736965897557	0.490983676412027	0.480618215373238	0.482088346984809	0.491380069769728	0.50507988517874	0.487325725594361	0.487088317620579	0.47434142596962	0.492123859825176	0.480789792589984	0.480868814559693	0.504806333375964	0.506439394301812	0.503324264653027	0.50707358827571	0.513329399846565	0.499389609593372	0.505333443138508	0.49769108408999	0.506495830654164	0.515053651099093	0.510998366722141	0.506121970329921	0.47891001019873	0.50555209441392	0.505914981800675	0.498370262607486	0.505506840646974	0.502258901245169	0.491309918168612	0.509259129583405	0.523035993621575	0.522684929370616	0.488285699868071	0.502916753877086	0.511925706393003	0.500474393336069	0.488049373586701	0.474868782341432	0.509721703557229	0.468424493131029	0.458330777954944	0.507125575547258	0.50220265370973	0.505393272591879	0.512410040223217	0.504454000394588	0.51555204580144
0.494276375458115	0.508967297857085	0.506990755694467	0.497677916470098	0.500744254878316	0.505807644008532	0.513552597334105	0.490438863078584	0.487243375250568	0.480803480095291	0.48657089471817	0.495961214855634	0.504794615987818	0.501648308994984	0.501411654246639	0.510175648262148	0.511861325437886	0.515374503614869	0.50727306601867	0.512559818645152	0.507916261653277	0.504591589583336	0.518689238716617	0.508712784830862	0.501116925520299	0.471104814095564	0.502390542492014	0.502210277581143	0.496412774654639	0.501712833933948	0.511407241537743	0.488708727425319	0.503901328732715	0.518974118334968	0.509514825367915	0.490579478912694	0.504730422167262	0.512702567240185	0.500165034075776	0.491063575243894	0.500390722504776	0.506881068584979	0.482889837250558	0.464547429563881	0.504285270136531	0.501389250148692	0.503997012625678	0.510706599433088	0.504355424351694	0.508679985643277
0	0.427756726741791	0	0.502319812774658	0	0	0.52223402261734	0.464262450121058	0.48158037006194	0.443059886010487	0	0	0	0.475637507035455	0.510595144634257	0	0	0.495646475107681	0.477165608363277	0.498078644275665	0	0	0.473011821508408	0	0	0.426403731107712	0.490020640538116	0.496650462098679	0	0.505683898925781	0.505763173103333	0.416113288903105	0	0	0.469523461164179	0	0.476066648960114	0.462874054908752	0.473055970022823	0.508632659912109	0	0.486856652746938	0.467397915534171	0	0.4962888735782	0.481788247823715	0	0.455018320984776	0.506203293800354	0
0.506168082065485	0.507546089173334	0.513054216154985	0.50282309628942	0.506159919947114	0.510194545806018	0.514400802294608	0.498659527711457	0.49124083614722	0.492363879079145	0.492134531552724	0.483390661420153	0.50773817335386	0.50170892155563	0.50390598823436	0.513358255216112	0.513967945825651	0.517045303040575	0.505845109244249	0.517995541207626	0.514979251214284	0.509308939641105	0.515055014962132	0.49558999989324	0.499759546280957	0.478005651677542	0.505695703375255	0.504125268657267	0.496162180900609	0.504534094270289	0.510157214955491	0.497290502985445	0.51189500651913	0.519563567588286	0.517473917284735	0.493720952063645	0.503110456482075	0.506004369004893	0.498525817155769	0.487640349734507	0.484251269940336	0.505073331801371	0.484125406936548	0.481478429766797	0.505439819432911	0.503428664619666	0.49735076327	0.509081254313466	0.50198731605868	0.510040659656253
0.482719141415643	0.488859791248229	0.473225162410537	0.481434254554683	0.478310543974869	0.480325634429525	0.49189174883566	0.503827906331524	0.494871409271766	0.49974805143654	0.495127678707835	0.493683741244512	0.470420703154422	0.500399644300569	0.476300745198491	0.484391547706385	0.481467487536565	0.494805923380478	0.470314444355799	0.493397996507202	0.483512426136877	0.486948348871757	0.485082108708505	0.489684293064977	0.487362423395935	0.483092664907302	0.483017789012487	0.486212506030484	0.476419395647133	0.480002364791073	0.474491141000555	0.496433413387102	0.474094032868696	0.489861278274358	0.493699939595885	0.486446479607718	0.499839640975344	0.494098434721033	0.487127400469931	0.496344860089951	0.495092556714665	0.490173163400939	0.493554078411507	0.489336983577586	0.487132008793182	0.478795350558589	0.47943834865162	0.490388586261434	0.482139131837096	0.491593357382269
[truncated: 329 more columns]
